# Supplementary material for: Molecular and clinical analyses of PHF6 mutant myeloid neoplasia provide their pathogenesis and therapeutic targeting
Source: Nat Commun. 2024 Feb 28;15:1832. doi: 10.1038/s41467-024-46134-w (PMC10901781; doi:10.1038/s41467-024-46134-w)
Supplement: Supplementary file 4 — Supplementary Data 1 [file 41467_2024_46134_MOESM4_ESM.xlsx]

## Sheet: Supplementary Data 1
Supplementary Data 1: Patients' characteristics in this study
Cohort ID	Age Group	Sex	Diagnosis	Subtype	Event	EFS	Outcome	OS	Outcome	Karyotype
PHF6_0001	70-80	M	AML	pAML	Dead	235	Dead	235	Dead	43-45,XY,add(2)(p11.2)[17],add(7)(q11.2)[15],add(10)(q26)[6],-14[5],add(15)(p11.2)[11],add(15)(p11.2)[4],-16[4],-17[9],-19[7],add(19)(p13)[2],-21[17],+1-3mar[16][cp17]/46,XY[3]
PHF6_0002	50-60	M	MPN	CML	NA	NA	NA	NA	NA	46,XY,t(9;22)(q34;q11.2)[20]
PHF6_0003	50-60	M	MDS	RS	NA	NA	Alive	895	Alive	NA
PHF6_0004	70-80	M	MDS	MLD	NA	NA	Alive	707	Alive	46.XY[20]
PHF6_0005	80-90	M	AML	sAML	Dead	4	Dead	4	Dead	46,XY[20]
PHF6_0006	40-50	F	MDS	SLD	NA	NA	Alive	428	Alive	46,XX[20]
PHF6_0007	70-80	F	AML	sAML	No	NA	NA	NA	NA	44-49,XX,del(5)(q12q33),add(7)(q11.2),+8,-10,add(13)(p11.2),-16,-17,+1-5mar[cp17]/46,XX[3]
PHF6_0009	50-60	M	MPN	PV	NA	NA	NA	NA	NA	46,XY[20]
PHF6_0010	60-70	M	MPN	CML	NA	NA	NA	NA	NA	47,XY,+Y,t(9;22)(q34;q11.2)[20]
PHF6_0012	80-90	M	AML	sAML	Dead	159	Dead	159	Dead	46,XY[20]
PHF6_0013	70-80	F	AML	sAML	Dead	86	Dead	86	Dead	47,XX,+22[9]/46,XX[11]
PHF6_0014	50-60	M	AML	tAML	NA	NA	NA	NA	NA	39-44,XY,add(7)(q11.2),add(10)(p11.1),add(10)(p11.2),add(11)(p15),-13,-14,add(14)(q24),-15,-17,-18,-19,add(19)(p13)x1-2,-20,-21,-21,-22,+4-9mar,2-6 dmin[cp6]/46,XY[14]
PHF6_0015	60-70	M	MDS	SLD	NA	NA	Alive	3206	Alive	46,XY[20]
PHF6_0016	40-50	F	AML	pAML	Dead	169	Dead	169	Dead	46,XX,inv(16)(p13.1q22)[17]/47,idem,+21[3]
PHF6_0017	60-70	F	MPN	PV	NA	NA	NA	NA	NA	46,XX[20]
PHF6_0018	70-80	M	MPN	ET	NA	NA	NA	NA	NA	NA
PHF6_0019	50-60	M	AML	sAML	Relapse	63	Alive	3124	Alive	46,XY,del(13)(q12q14)[2]/46,XY[18]
PHF6_0020	80-90	M	AML	sAML	Dead	456	Dead	456	Dead	46,XY[20]
PHF6_0021	80-90	M	AML	sAML	NA	NA	Dead	212	Dead	46,XY,del(20)(q11.2)[12]
PHF6_0022	>90	M	AML	pAML	Dead	34	Dead	34	Dead	46,XY[20]
PHF6_0023	70-80	F	AML	sAML	Dead	9	Dead	9	Dead	46,XX,del(5)(q15q33)[2]/ 46,idem,t(2;12)(p13;p11.2)[7]
PHF6_0024	60-70	F	AML	pAML	NA	NA	Alive	510	Alive	47,XX,+8[20]
PHF6_0025	70-80	M	AML	pAML	NA	NA	NA	NA	NA	47,XY,+8,t(15;17)(q24;q21)[19]/46,XY[1]
PHF6_0026	50-60	F	AML	pAML	Relapse	448	Dead	529	Dead	47,XX,del(5)(q12q33),+?del(12)(q13)[20]
PHF6_0027	NA	F	AML	pAML	Dead	71	Dead	71	Dead	Normal
PHF6_0028	80-90	M	AML	sAML	Dead	237	Dead	237	Dead	46,XY[20]
PHF6_0029	80-90	F	AML	pAML	Dead	96	Dead	96	Dead	NA
PHF6_0030	80-90	M	AML	pAML	Dead	92	Dead	92	Dead	46,XY,del(5)(q22q35)[5]/46,XY[15]
PHF6_0031	80-90	F	MPN	PV	NA	NA	NA	NA	NA	NA
PHF6_0032	50-60	M	AML	sAML	Dead	602	Alive	602	Alive	51,XY,-16,+6mar[5]/50,idem,+1,der(1;3)(p10;p10),-mar[3]/46,XY[12]
PHF6_0033	60-70	F	MDS	RS	NA	NA	Alive	1635	Alive	46,XX[20]
PHF6_0034	70-80	M	AML	sAML	Relapse	213	Dead	259	Dead	46,XY,del(7)(q22q36)[2]/46,XY[19]
PHF6_0035	80-90	M	AML	sAML	Relapse	98	Alive	192	Alive	46,XY[30]
PHF6_0036	70-80	M	AML	sAML	Dead	101	Dead	101	Dead	46,XY[15]
PHF6_0037	70-80	M	AML	pAML	Dead	64	Dead	64	Dead	46,XY[20]
PHF6_0038	70-80	M	AML	sAML	NA	NA	Dead	115	Dead	46,XY[20]
PHF6_0039	40-50	M	AML	sAML	NA	NA	Dead	84	Dead	45,XY,-7
PHF6_0040	70-80	M	AML	sAML	NA	NA	Dead	1293	Dead	46,XY[20]
PHF6_0041	60-70	M	MPN	CML	NA	NA	NA	NA	NA	46,XY,t(3;21)(q26.2;q22),del(7)(q22q34),t(9;22)(q34;q11.2)[ 17]/46,XY[3]
PHF6_0042	60-70	M	AML	pAML	Dead	176	Dead	176	Dead	46,XY[20]
PHF6_0043	80-90	M	MDS	SLD	NA	NA	Alive	3873	Alive	46,XY[20]
PHF6_0044	80-90	M	MDS	RS	NA	NA	Alive	870	Alive	45,X,-Y[19]/46,XY[1]
PHF6_0045	NA	F	AML	pAML	Dead	22	Alive	22	Alive	46,XX[20]
PHF6_0046	50-60	M	AML	pAML	Dead	363	Dead	363	Dead	46,XY[20]
PHF6_0047	50-60	M	AML	pAML	Relapse	287	Dead	372	Dead	46,XY[20]
PHF6_0048	60-70	M	AML	sAML	No	7	Alive	7	Alive	46,XY,-7,+mar[2]/46,XY[19].
PHF6_0049	70-80	F	MPN	Other	NA	NA	NA	NA	NA	46,XX[20]
PHF6_0050	60-70	F	AML	pAML	Dead	11	Dead	11	Dead	43-44,XX,-3,-5,-7,-16,-21,+2-3mar[cp20]
PHF6_0051	70-80	F	AML	sAML	Dead	488	Dead	488	Dead	46,XX[20]
PHF6_0052	20-30	M	AML	pAML	No	307	Alive	307	Alive	45,X,-Y,t(8;21)(q22;q22)[4]/45,idem,del(9)(q21)[16]
PHF6_0053	70-80	M	AML	pAML	Dead	205	Dead	205	Dead	46,XY,inv(11)(p15q23)[12]/46,XY[8]
PHF6_0054	60-70	M	AML	pAML	Dead	1096	Alive	1096	Alive	46,XY,del(9)(q13q22)[8]/46,XY[12]
PHF6_0055	70-80	F	AML	pAML	No	307	Alive	307	Alive	47,XX,+22[9]/46,XX[11]
PHF6_0056	70-80	M	AML	pAML	Relapse	86	Dead	208	Dead	47,XY +8 [1]/44-46, X, -Y, der(5) t(5;6) (q23;q13),del(6) (q13), -7, +8, add(12) (p12), del(16) (q23), -18, +1-2 mar[cp18]/46, XY [1]
PHF6_0057	70-80	M	AML	sAML	Dead	174	Dead	174	Dead	47,XY,+8[10]/46,XY[10]
PHF6_0058	NA	F	AML	sAML	Relapse	156	Dead	326	Dead	45,XX,-7,add(8)(q24)[17]/46,XX[3]
PHF6_0059	80-90	M	MDS	RS	NA	NA	Alive	549	Alive	46,XY[20]
PHF6_0060	50-60	M	AML	pAML	Dead	16	Dead	16	Dead	46,XY,t(15;17)(q24;q21)[20]
PHF6_0061	70-80	M	AML	sAML	Dead	360	Dead	360	Dead	46,XY[4]
PHF6_0062	50-60	M	AML	pAML	Relapse	444	Dead	555	Dead	46,XY,t(2;7;9;6)(p13;p15;q32;p21)[17]/45,idem,-Y[3]
PHF6_0063	60-70	M	AML	sAML	NA	NA	Alive	526	Alive	46,XY,-19,+mar[2]/46,XY[18]
PHF6_0064	80-90	M	AML	sAML	Dead	1039	Dead	1039	Dead	47,XY,+8[2]/46,XY[18]
PHF6_0065	50-60	F	AML	tAML	Dead	35	Dead	35	Dead	46, XX, t(1;9)(pq36.1;q34), t(9;11;4)(p22;q23;q21); (variant of t(9;11), consistent with classification of AML with 11q23
PHF6_0066	50-60	F	AML	pAML	Relapse	434	Alive	4257	Alive	46,XX
PHF6_0067	50-60	F	AML	pAML	Dead	3087	Alive	3087	Alive	46,XX[20]
PHF6_0068	60-70	M	AML	sAML	Dead	290	Dead	290	Dead	46,XY[2]
PHF6_0069	20-30	F	AML	pAML	No	1203	Alive	1203	Alive	46,XX[20]
PHF6_0070	60-70	M	AML	sAML	Dead	119	Dead	119	Dead	46,XY,add(8)(q24)[6]/46,idem,del(7)(q22)[2]/46,XY[6]
PHF6_0071	80-90	F	MDS	SLD	NA	NA	Alive	3386	Alive	NA
PHF6_0072	70-80	M	AML	sAML	NA	NA	Dead	1497	Dead	46,XY,t(11;12)(p15;q13)[20]
PHF6_0073	70-80	F	AML	sAML	NA	NA	Dead	229	Dead	46,XX[20]
PHF6_0074	60-70	M	AML	sAML	NA	NA	Alive	1295	Alive	46,XY[cp20]
PHF6_0075	20-30	M	AML	pAML	No	404	Alive	404	Alive	47,XY,+6[19]/46,XY[1]
PHF6_0076	70-80	F	AML	pAML	Dead	87	Dead	87	Dead	46,XX,t(8;16)(p11.2;p13.3)[2]/46,idem,del(7)(q22)[14]/46,XX[4]
PHF6_0077	60-70	F	AML	pAML	Relapse	356	Dead	412	Dead	47,XX,+8,del(21)(q22)[17],ish/der(16)t(16;21)(q24;q22)(RUNX1+),der(21)t(16;21)(RUNX1+)/46,XX[3]
PHF6_0078	60-70	M	AML	pAML	Dead	941	Alive	941	Alive	45,X,-Y[10]/46,XY[1]
PHF6_0079	60-70	M	AML	sAML	Relapse	90	Dead	1426	Dead	46,XY,inv(11)(p15q21),del(20)(q11.2)[20].
PHF6_0080	50-60	M	AML	pAML	Dead	664	Alive	664	Alive	normal
PHF6_0081	60-70	M	AML	sAML	Relapse	65	Dead	88	Dead	46 XY del5 , 2 cells complex
PHF6_0082	70-80	F	AML	sAML	No	150	Alive	150	Alive	44-49,XX,del(5)(q12q33),add(7)(q11.2),+8,-10,add(13)(p11.2),-16,-17,+1-5mar[cp17]/46,XX[3]
PHF6_0083	70-80	F	MDS/MPN	CMML	NA	NA	Alive	641	Alive	46,XX[20]
PHF6_0084	70-80	M	AML	sAML	No	64	Alive	64	Alive	47,XY,+9[1]/46,idem,-21[4]/47, idem,idic(21)(q22)[5]/48,idem,+idic(21)(q22)[2]/50,idem,+idic(21)(q22)x2[3]cp15]46,XY[5]
PHF6_0085	NA	F	AML	sAML	Dead	39	Dead	39	Dead	47,XX,+8[2]/46,idem,-7[15]/46,XX,-7,+mar[3]
PHF6_0086	60-70	M	MDS	MLD	NA	NA	Dead	506	Dead	46,XY[20]
PHF6_0087	70-80	M	AML	sAML	NA	NA	Dead	1441	Dead	46, XY
PHF6_0088	70-80	M	MDS	EB	NA	NA	Dead	843	Dead	NA
PHF6_0089	60-70	M	AML	sAML	Dead	2864	Dead	2864	Dead	46,XY,del(3)(q21)[13]/46,XY[17]
PHF6_0090	70-80	F	AML	sAML	Dead	975	Alive	975	Alive	46,XX[20]
PHF6_0091	50-60	F	AML	sAML	Dead	41	Dead	41	Dead	46,XX
PHF6_0092	60-70	F	AML	pAML	Relapse	1075	Dead	2010	Dead	47,XY,+13[20].
PHF6_0093	70-80	F	MDS/MPN	CMML	NA	NA	Alive	1208	Alive	46,XX[20]
PHF6_0094	60-70	M	AML	pAML	Dead	1022	Dead	1022	Dead	46-47,XY,+mar1[cp3
PHF6_0095	60-70	M	AML	sAML	NA	NA	Dead	252	Dead	45,XY,der(3)inv(3)(p23q27)t(3;21)(q21;q22),-5,add(12)(p11.2),del(20)(q11.2) ,der(21)t(3;21)[6]/46,sl,+21[7]/43,sl,der(7;16)(q10;p10),-22[2]/42,sl,-8,-10,-18,+mar[2]/46,XY[3]
PHF6_0096	60-70	M	AML	pAML	Relapse	610	Dead	616	Dead	46,XY[20]
PHF6_0097	70-80	M	AML	sAML	Dead	71	Dead	71	Dead	46,XY[20]
PHF6_0098	60-70	M	MDS/MPN	Other	NA	NA	Dead	906	Dead	46,XY,t(5;12)(q31;p13)[5]/46,XY[15]
PHF6_0099	40-50	M	AML	pAML	Dead	180	Dead	180	Dead	42-47,X,-Y,-5,add(7)(p13),del(10)(q23q25),-13[16],add(13)(q34)[3],add(17)(p10),-18,del(19)(q13.1q13.3),-20,+mar1,+1-5mar[cp19]/46,XY[1]
PHF6_0100	60-70	F	MPN	PV	NA	NA	NA	NA	NA	NA
PHF6_0101	50-60	M	MPN	PV	NA	NA	NA	NA	NA	NA
PHF6_0102	60-70	F	MPN	PV	NA	NA	NA	NA	NA	46,XX[20]
PHF6_0103	60-70	F	AML	pAML	Relapse	103	Dead	178	Dead	46,XX[20]
PHF6_0104	70-80	F	MPN	PV	NA	NA	NA	NA	NA	NA
PHF6_0105	60-70	M	AML	pAML	Dead	13	Dead	13	Dead	43-44,XY,del(5)(q13q35),add(7)(q36),-16,add(16)(p13.3),-17,-21,-22,+mar[17]/43-44,idem,del(7)(q22)[3]
PHF6_0106	60-70	M	AML	pAML	Relapse	192	Alive	633	Alive	46,XY,t(9;11)(p22;q23)[20]
PHF6_0107	60-70	F	MPN	PV	NA	NA	NA	NA	NA	NA
PHF6_0109	80-90	M	MDS	RS	NA	NA	Alive	2372	Alive	46,XY[20]
PHF6_0110	70-80	M	AML	pAML	Dead	220	Dead	220	Dead	46,XY,inv(3)(q21q26.2)[4]/45,idem,del(6)(q21),-7[16]
PHF6_0111	80-90	M	AML	sAML	NA	NA	Dead	98	Dead	44-50,XY,del(5)(q22q35),-7,-17,+1-5mar[cp15]/46,XY[2]
PHF6_0112	50-60	F	AML	pAML	Relapse	224	Dead	331	Dead	47,XX,+11[20]
PHF6_0113	70-80	M	AML	sAML	Dead	40	Dead	40	Dead	40-46,XY,+X[13],-3[15],add(4)(q21)[17],-5[16],del(6)(q21)[15],-7[16],add(9)(p21)[12].+11[15],-12[14],-15[17],+16[16],-17[15],-18[14],-22[16],add(22)(q13)[14][cp17]/46,XY[3]
PHF6_0114	70-80	M	AML	pAML	Dead	251	Dead	251	Dead	45,X,-Y[17]/46,XY[3]
PHF6_0115	60-70	M	AML	pAML	Dead	182	Dead	182	Dead	46,XY[20]
PHF6_0116	30-40	M	AML	pAML	Dead	32	Dead	32	Dead	45,X,-Y,t(8;21)(q22;q22)[20]
PHF6_0117	60-70	F	AML	sAML	Dead	34	Dead	34	Dead	,-17,-18,-19,+mar[cp8]/45,X,-Y[3]/46,XY[9]
PHF6_0118	50-60	M	MDS	RS	NA	NA	NA	1132	NA	46,XY[20]
PHF6_0119	70-80	M	AML	sAML	Dead	348	Dead	348	Dead	46,XY[20]
PHF6_0120	80-90	M	MPN	PV	NA	NA	Alive	7113	Alive	NA
PHF6_0121	70-80	M	MDS	RS	NA	NA	Dead	291	Dead	46,XY,del(13)(q12q22)[20]
PHF6_0122	60-70	M	MDS/MPN	Other	NA	NA	Dead	751	Dead	46,XY[21]
PHF6_0123	NA	F	AML	sAML	Relapse	206	Dead	402	Dead	42,XX,-3,-5,-7,dup(7)(q11.2q22),-12,del(13)(q22q34),-15,der(18)t(12;18)(q12;p11.3),-19,+mar1,+mar2[3]/43,idem,+mar3[12]/46,XX[5]
PHF6_0124	NA	M	AML	pAML	Dead	20	Dead	20	Dead	46,XY,t(15;17)(q22;q12-21)[22]
PHF6_0125	NA	M	AML	sAML	Dead	581	Dead	581	Dead	46,XY,t(10;17)(p14;q11.2)[3]/46,XY[17].
PHF6_0126	60-70	F	AML	pAML	Relapse	113	Dead	330	Dead	46,XX[20]
PHF6_0127	NA	F	AML	sAML	No	46	Alive	46	Alive	45,XX,-7[13]/46XX[8]
PHF6_0128	60-70	M	AML	sAML	Dead	666	Dead	666	Dead	48,XY,del(5)(q12q33),-6,del(7)q11),+8,-13,i(17)(q10),+3mar[4]/46,XY[3]
PHF6_0129	70-80	M	AML	pAML	Dead	223	Dead	223	Dead	Normal
PHF6_0130	60-70	M	MPN	CML	NA	NA	NA	NA	NA	NA
PHF6_0131	50-60	M	AML	pAML	Relapse	302	Dead	495	Dead	47,XY,+8,del(9)(q13q22)[20].
PHF6_0132	70-80	F	MDS	5q-	NA	NA	NA	NA	NA	46,XX,del(5)(q15q33)[16]/46,XX[4]
PHF6_0133	50-60	F	AML	pAML	Dead	536	Dead	536	Dead	46,XX
PHF6_0134	80-90	M	MDS	SLD	NA	NA	NA	NA	NA	45,X,-Y[18]/46,XY[2]
PHF6_0135	70-80	M	MDS	RS	NA	NA	NA	NA	NA	46,XY,del(20)(q11.2q13.1)[18]/46,XY[2]
PHF6_0136	>90	F	AML	sAML	Dead	21	Dead	21	Dead	47,XX,+8
PHF6_0137	70-80	F	MPN	ET	NA	NA	Alive	885	Alive	46,XX,del(20)(q11.2q13.1)[15]/46,XX[5]
PHF6_0138	40-50	F	MDS	SLD	NA	NA	NA	NA	NA	46,XX[20]
PHF6_0139	30-40	F	AML	pAML	Dead	163	Dead	163	Dead	Normal
PHF6_0140	70-80	F	AML	sAML	Dead	30	Dead	30	Dead	46,XX,-7[3]/46,XX,add(12)(p13)[4]/46,XX,-7,add(12)(p13)[2]/46,XX[11]
PHF6_0141	60-70	M	MDS	RS	NA	NA	NA	NA	NA	NA
PHF6_0142	50-60	M	AML	pAML	Dead	3237	Alive	3237	Alive	46,XX[20]
PHF6_0143	60-70	M	AML	sAML	Dead	660	Dead	660	Dead	46,XY,del(7)(q22),+8,-20,add(21)(p11.2)[3]/47,XY,add(2)(q31), del(7)(q22),+8,+8,del(11)(p1?),-12,-20,add(21)(p11.2),+mar1[12]/47,XY, add(2)(q31),del(7)(q22),+8,+8,del(11)(p1?),-12,-21,+mar1[2]/48,XY,add(2)(q31),del(7)(q22),+8,+8,del(11)(p1?),-12,-20,add(21)(p11.2),+mar1,+mar[2]
PHF6_0144	80-90	F	AML	pAML	No	89	Alive	89	Alive	47,XX,+8[15]/46,XX[5]
PHF6_0145	80-90	M	AML	pAML	Dead	263	Dead	263	Dead	trisomy 13
PHF6_0146	60-70	F	AML	sAML	NA	NA	Dead	82	Dead	43,XX,-3,del(5)(q22q35),-7,add(12)(p13),-16[4]/43-44,idem,-2,add(18)(p11.3),+mar1,+mar2[cp15]/ 46,XX[1]
PHF6_0147	70-80	M	MPN	ET	NA	NA	Alive	2176	Alive	NA
PHF6_0148	60-70	F	AML	sAML	NA	NA	Dead	18	Dead	42-46,XX,-X,add(1)(p36.3),der(3)add(3)(p21)add(3)(q21),der(3)t(3;11) (p11.2;q11),-4,add(5)(q13),-7,add(7)(q11.1),del(7)(q22),-11,-18,-20,del(20) (q13.1),-21,+2-5mar[cp19]/46,XX[1]
PHF6_0149	NA	F	AML	pAML	Dead	1399	Alive	1399	Alive	46,XX,t(15;17)(q24;q22)[2]/46,XX[18]
PHF6_0150	60-70	F	MDS	MLD	NA	NA	NA	NA	NA	46,XX,add(1)(p21),der(5)t(1;5)(p31;p13)[1]/46,idem,t(3;20)(q21;p13),del(20) (q11.2)[19]
PHF6_0151	70-80	M	AML	pAML	Dead	1047	Alive	1047	Alive	46,XY[20]
PHF6_0152	60-70	M	AML	sAML	Dead	294	Dead	294	Dead	46,XY[20]
PHF6_0153	NA	F	AML	pAML	Dead	10	Dead	10	Dead	46,XX,t(15;17)(q22;q21)[18]/46,XX[2]
PHF6_0154	60-70	M	AML	sAML	NA	NA	Dead	60	Dead	44,XY,del(5)(q15q33),der(7;21)(q10;q10),der(12;15)(q10;q10)[20]
PHF6_0155	60-70	M	AML	sAML	Dead	63	Dead	63	Dead	46,XY,der(6)t(1;6)(q25;p23)[14]/46,XY[6]
PHF6_0156	70-80	F	AML	pAML	Relapse	23	Dead	587	Dead	46,XX,add(7)/inv(7
PHF6_0157	70-80	F	AML	sAML	NA	NA	Dead	315	Dead	46 XX
PHF6_0158	60-70	F	MPN	CML	NA	NA	NA	NA	NA	46,XX,del(9)(q21),der(22)(22pter->22q11.2::9q34->9q34::9q21v
PHF6_0159	50-60	F	AML	pAML	Dead	660	Alive	660	Alive	47,XX,+22[2]/46,xx[18]
PHF6_0160	NA	F	AML	sAML	Dead	300	Dead	300	Dead	46,XX,del(5)(q13q34)[20].
PHF6_0161	NA	M	AML	pAML	Dead	30	Dead	30	Dead	45,X,-Y,-3,+4,del(5)(q13q33),-8,-12,del(14)(q22q32),-17,+mar 1,+mar2,+mar3[5]/45,sdl,del(13)(q12q22)[13]/88-90, sdlx2[cp4]/46,XY[cp4]
PHF6_0162	70-80	M	AML	pAML	Relapse	16	Alive	236	Alive	46,XY,t(8;21)(q22;q22)[1]/45,idem,-Y[18]/46,XY[1]
PHF6_0163	60-70	M	AML	sAML	NA	NA	Dead	324	Dead	46,XY,del(20)(q11.2q13.1)[11]/46,XY[9]
PHF6_0164	80-90	F	AML	pAML	No	896	Alive	896	Alive	46,XX,del(7)(q22)[5]/46,XX[18]
PHF6_0165	50-60	F	MDS	MLD	NA	NA	NA	NA	NA	44-45,XX,dic(5;17)(q11.2;p11.2)[12],-7[2],add(7)(q21)[3],der(7),t(7;22)(q11.2;q11.2)[7]-23[11]+mar[4](cp12)/46,XX[8].
PHF6_0166	60-70	F	AML	pAML	Dead	185	Dead	185	Dead	58,XX,-X,-1,-3,-4,-5,-7,-16,-17,-18, -19,-21[14],58,idem,add(17)(p11.2)[2]/46,XX[1]
PHF6_0167	80-90	F	AML	pAML	Dead	105	Dead	105	Dead	46,XY[cp20]
PHF6_0168	60-70	F	AML	pAML	Dead	1485	Alive	1485	Alive	46,XX,t(2;3)(p21;q26.2)[15]/46,XX[5]
PHF6_0169	40-50	F	AML	sAML	Relapse	4652	Dead	4665	Dead	46,XY[20]
PHF6_0170	NA	M	AML	sAML	Relapse	168	Dead	204	Dead	Normal
PHF6_0171	60-70	F	AML	sAML	Dead	390	Dead	390	Dead	49-51,XX,+6,+8,+11,+19[cp2]/46,XX[31]/92,XXXX[2]
PHF6_0172	50-60	M	AML	sAML	NA	NA	Dead	10	Dead	46-48,XY,del(1)(q32),+8,add(8)(q22),del(11)(q21q23),inv(20)(p11.2q13.3 ),der(21)add(21)(p11.2)add(21)(q22),+1-2mar[cp4]/46,XY[1]
PHF6_0173	NA	M	AML	sAML	Dead	120	Dead	120	Dead	normal
PHF6_0174	70-80	M	AML	sAML	NA	NA	Dead	10	Dead	46,XY[20]
PHF6_0175	60-70	M	MPN	PV	NA	NA	NA	NA	NA	46,XY,del(20)(q11.2q13.1)[19]/48,idem,+8,+del(20)(q11.2q13.1)[2]
PHF6_0176	80-90	F	MDS	SLD	NA	NA	NA	NA	NA	NA
PHF6_0177	70-80	M	MDS	RS	NA	NA	NA	NA	NA	46,XY[20]
PHF6_0178	70-80	M	MDS	EB	NA	NA	NA	NA	NA	46,XY[20]
PHF6_0179	50-60	F	MDS	Other	NA	NA	NA	NA	NA	46,XX[20]
PHF6_0180	70-80	M	AML	sAML	NA	NA	Dead	300	Dead	46,XY
PHF6_0181	30-40	M	AML	pAML	Relapse	229	Alive	489	Alive	46,XY,inv(16)(p13.1q22)[20]
PHF6_0182	70-80	M	AML	sAML	Dead	41	Dead	41	Dead	46,XY
PHF6_0183	30-40	F	AML	pAML	Relapse	62	Dead	232	Dead	46,XY[20]
PHF6_0184	60-70	M	AML	pAML	Relapse	159	Dead	212	Dead	46,XY[20]
PHF6_0186	80-90	F	MPN	ET	NA	NA	Dead	1604	Dead	46,XX[20]
PHF6_0187	70-80	M	AML	sAML	Relapse	27	Dead	194	Dead	45,X,-Y,del(1)(q21)[2]/ 46,XY,-7,+14[10]/46,XY[4]
PHF6_0188	30-40	M	AML	sAML	Dead	95	Alive	95	Alive	45.X,-Y[20]
PHF6_0189	40-50	F	AML	pAML	Relapse	508	Alive	3155	Alive	46,XX[20]
PHF6_0190	70-80	F	AML	pAML	Relapse	511	Dead	984	Dead	46,XX[20]
PHF6_0191	50-60	M	AML	sAML	NA	NA	Alive	116	Alive	47,XY,+21[16]/47,idem,add(7)(q36)[3]/46,XY[1]
PHF6_0192	70-80	M	MDS	RS	NA	NA	NA	NA	NA	NA
PHF6_0193	50-60	F	AML	pAML	Relapse	1084	Alive	2594	Alive	46,XX,add(15)(p11.2)[
PHF6_0194	20-30	M	AML	pAML	Dead	775	Alive	775	Alive	46,XY,t(8;21)(q22;q22)[4]/46,idem,del(9)(q22)[16]
PHF6_0195	30-40	F	AML	pAML	Dead	740	Alive	740	Alive	47,XX,+21c,add(22)(p11.2)[1]/47,idem,del(13)(q22q34)[2]/47,XX,+21c[18]
PHF6_0196	80-90	M	AML	sAML	Relapse	17	Dead	199	Dead	47,XY,+8[18]/46,XY[2]
PHF6_0197	50-60	M	AML	pAML	Dead	275	Alive	275	Alive	46,XY,inv(16)(p13.1q22)[14]
PHF6_0198	80-90	M	MDS	SLD	NA	NA	NA	NA	NA	NA
PHF6_0199	70-80	F	AML	sAML	Dead	0	Dead	0	Dead	46,XX[20]
PHF6_0200	80-90	F	AML	sAML	NA	NA	Alive	14	Alive	5, 7, 8, 22 abn
PHF6_0201	60-70	F	AML	sAML	Dead	187	Dead	187	Dead	45,XX,der(1)del(1)(p34)add(1)(q42),del(5)(q13q33),-7[19]/46,XX[1]
PHF6_0202	60-70	F	AML	pAML	Relapse	448	Dead	544	Dead	46,XX,del(X)(q13),add(1)(p32),add(7)(q22),add(9)(q34),add(10)(q22),dup(11)(q13q23),add(12)(p11.2),add(15)(p11.2),add(16)(q24),der(16)t(1;16)(q21;q12)[4]/46,XX[17]
PHF6_0203	50-60	M	AML	sAML	NA	NA	Dead	1140	Dead	46,XY,del(20)(q11.23)[20]
PHF6_0204	60-70	M	AML	pAML	Dead	1	Dead	1	Dead	43,XY,-5,add(5)(q22),add(7)(p11.2),add(7)(q11.2),add(13)(q32),-17,add(17)(q21),-22[18]/46,XY[2]
PHF6_0205	30-40	F	AML	pAML	Relapse	3751	Alive	3767	Alive	45,X,-X,t(8;21)(q22;q22)[14]/46,idem,+mar1[2]
PHF6_0206	60-70	M	AML	pAML	Relapse	137	Dead	390	Dead	46,XY,del (6)(p22)[5]/45,x,-y[4]/46,xy[11]
PHF6_0207	60-70	F	AML	pAML	Relapse	467	Dead	481	Dead	46,XX[20]
PHF6_0208	50-60	M	MPN	PV	NA	NA	NA	NA	NA	46,XY[20]
PHF6_0209	60-70	M	AML	pAML	Dead	18	Dead	18	Dead	54,XY,del(5)(q13q33),+8,+9,+10,+11,+11,+14,+15,+16,del(16)(q22)x2,add(21)(q 22)[20]
PHF6_0210	30-40	M	AML	pAML	Dead	340	Dead	340	Dead	46,XY,t(15;17)(q24;q21)[17]/46,XY[3]
PHF6_0211	80-90	F	MPN	ET	NA	NA	NA	NA	NA	46,XX[20]
PHF6_0212	50-60	F	AML	pAML	Dead	4140	Alive	4140	Alive	46,XX
PHF6_0213	70-80	F	AML	sAML	NA	NA	Dead	186	Dead	45,XX,del(5)(q13q33),-7[19]/46,XX[1]
PHF6_0214	80-90	M	AML	pAML	Dead	1232	Dead	1232	Dead	45,X,-Y[6]/46,XY[14]
PHF6_0215	70-80	M	MDS	RS	NA	NA	NA	NA	NA	46,XY[20]
PHF6_0216	70-80	F	AML	pAML	Dead	320	Dead	320	Dead	Normal
PHF6_0217	60-70	M	AML	pAML	Dead	15	Dead	15	Dead	44,XY,-3,del(5)(q22q35),-7,der(13;22)(q10;q10),+der(13;22)(q10;q10)[20]
PHF6_0218	70-80	F	AML	pAML	Dead	1369	Alive	1369	Alive	46,XX[20]
PHF6_0219	70-80	F	AML	sAML	NA	NA	Dead	154	Dead	45,XX,add(3)(p21),-5,add(9)(q34),der(20)t(11;20)(q13;q13.3)[5]/45,sl,del(13)(q14q32)[10]/44,sl,-7,add(12)(p11.2),-18,+r[5].
PHF6_0220	NA	M	AML	sAML	No	0	Alive	0	Alive	Normal
PHF6_0221	50-60	M	AML	sAML	NA	NA	Alive	577	Alive	46,XY[20]
PHF6_0222	50-60	F	AML	pAML	Relapse	501	Alive	1530	Alive	46,XX[16]//46,XY[4]
PHF6_0223	70-80	M	AML	sAML	Dead	79	Dead	79	Dead	46,XY[20]
PHF6_0224	70-80	M	AML	sAML	Dead	120	Dead	120	Dead	46,XY[13]
PHF6_0225	70-80	M	MDS	Other	NA	NA	NA	NA	NA	46,XY[20]
PHF6_0226	70-80	M	AML	sAML	NA	NA	Dead	1266	Dead	46,XY,del(20) (q11.2q13.3)[3]/47,idem,+8,del(11)(q13q?23)[17]
PHF6_0227	70-80	F	AML	pAML	Dead	155	Dead	155	Dead	NA
PHF6_0228	70-80	M	MDS	MLD	NA	NA	NA	NA	NA	46,XY[20]
PHF6_0229	70-80	F	MPN	PV	NA	NA	NA	NA	NA	46,XX,add(18)(p11.2)[20]
PHF6_0230	50-60	M	MPN	ET	NA	NA	Alive	317	Alive	46,XY[20]
PHF6_0231	70-80	F	MDS	EB	NA	NA	NA	NA	NA	46,XX[20]
PHF6_0232	NA	M	AML	pAML	Dead	1623	Alive	1623	Alive	46,XY,inv(16)(p13.1q22)[20]
PHF6_0233	50-60	M	MDS	EB	NA	NA	NA	NA	NA	NA
PHF6_0234	50-60	F	AML	pAML	Dead	1168	Alive	1168	Alive	92,XXXX[4]/46,XX[16]
PHF6_0235	70-80	M	AML	sAML	NA	NA	Dead	198	Dead	46,XY[20]
PHF6_0236	60-70	F	AML	sAML	Dead	20	Dead	20	Dead	45-47,XY,dup(1)(p12p22),del(3)(q21q29),del(5)(q15q35),-7,-11,+1-5mar[cp6]/4 3-46,idem,add(12)(p11.2),-17[cp2]/43-46,idem,add(12)(p11.2),-15,-18[cp10]/4 6,XY[2]
PHF6_0237	70-80	M	AML	sAML	NA	NA	Dead	8	Dead	47,XY,+8[14]
PHF6_0238	70-80	M	AML	pAML	Dead	83	Dead	83	Dead	45,XY,-7[19]/46,XY[1]
PHF6_0239	70-80	F	MDS	RS	NA	NA	NA	NA	NA	46,XX[20]
PHF6_0240	60-70	M	AML	sAML	Relapse	2087	Dead	2437	Dead	45,X,-Y[4]/46,XY
PHF6_0241	NA	M	AML	pAML	Dead	0	Dead	0	Dead	normal
PHF6_0242	60-70	M	AML	pAML	Relapse	144	Dead	204	Dead	43,XY,del(5)(q13q33),der(15;21)(q10q10),-18,-19,add(20)(q13.3)[cp19]/46,xy[1]
PHF6_0243	50-60	F	AML	pAML	Dead	359	Dead	359	Dead	46,XX,i(17)(q10)[8]/46,XX[12]
PHF6_0244	70-80	M	AML	pAML	Relapse	343	Dead	697	Dead	46,XY[20]
PHF6_0245	70-80	M	AML	sAML	No	16	Alive	16	Alive	inv(3)(q21q26.2)
PHF6_0246	20-30	M	MPN	ET	NA	NA	NA	NA	NA	NA
PHF6_0247	>90	F	MDS	MLD	NA	NA	NA	NA	NA	NA
PHF6_0248	60-70	M	MPN	PV	NA	NA	NA	NA	NA	46,XY[20]
PHF6_0249	50-60	M	MDS	MLD	NA	NA	NA	NA	NA	43~46,XY,-3,-5,-7,add(7)(q11.2),+8,der(14)t(3;14)(q11.2;q32),-15,+mar[cp18]/46,XY[2].
PHF6_0250	70-80	M	AML	sAML	NA	NA	Dead	150	Dead	46,XY,t(3;3)(q21;q26.2)[15]/46,XY[5]
PHF6_0251	60-70	F	AML	pAML	Dead	1317	Alive	1317	Alive	46,XX[20]
PHF6_0252	70-80	F	AML	sAML	NA	NA	Dead	113	Dead	47,XX,+8[6]/49-51,XX,+8,+11,+19,-20,+22,+2mar[cp5]/46,XX[10]
PHF6_0253	NA	M	AML	sAML	Dead	0	Alive	0	Alive	47,XY,del(7)(q22),add(11)(p11.2),+mar[cp20
PHF6_0254	50-60	F	AML	pAML	Dead	180	Dead	180	Dead	46,XX,t(15;17)(q22;q21)[7]/46,XX[13]
PHF6_0255	60-70	M	MDS	Other	NA	NA	NA	NA	NA	NA
PHF6_0256	70-80	M	AML	pAML	Dead	1680	Alive	1680	Alive	normal
PHF6_0257	50-60	M	AML	pAML	Dead	518	Dead	518	Dead	44,XY,-3,add(5)(q15),der(10)t(10;15)(q24;q21),i(11)(q10),-15,add(16)(q12),del(17)(p11.2)[15]/45,XY,idem,+13[5]
PHF6_0258	20-30	F	MPN	Other	NA	NA	Alive	2864	Alive	46,XX[20]
PHF6_0259	70-80	M	MDS/MPN	CMML	NA	NA	Alive	2832	Alive	46,XY[20]
PHF6_0260	60-70	F	AML	pAML	Dead	62	Dead	62	Dead	46,XX,t(1;8)(p31;p23)?c[20]
PHF6_0261	70-80	M	MPN	CML	NA	NA	NA	NA	NA	46,XY[20]
PHF6_0262	70-80	F	MPN	PV	NA	NA	NA	NA	NA	46,XX[20]
PHF6_0263	50-60	M	AML	pAML	Dead	1155	Dead	1155	Dead	normal
PHF6_0264	70-80	M	AML	pAML	Dead	2294	Alive	2294	Alive	normal
PHF6_0265	60-70	M	MDS/MPN	CMML	NA	NA	Alive	1070	Alive	NA
PHF6_0266	NA	F	AML	pAML	No	234	Alive	234	Alive	deletions of chromosome 5, 12, 14, 16, 17, 19. She also had addition of chromosome 17 P
PHF6_0267	60-70	F	AML	pAML	No	471	Alive	471	Alive	46,XY[20]
PHF6_0268	70-80	M	AML	sAML	Dead	657	Dead	657	Dead	45,XY,del(5)(q13q34),del(7)(q22),+8,-17,-18[cp11]/46,XY[9]
PHF6_0269	80-90	M	MDS	SLD	NA	NA	NA	NA	NA	45,X,-Y[15]/46,XY[5]
PHF6_0270	70-80	M	MDS	SLD	NA	NA	NA	NA	NA	46,XY,del(7)(q22q36),der(11)t(1;11)(q21;q23)[20]
PHF6_0271	60-70	M	AML	pAML	Dead	146	Dead	146	Dead	46,XX,t(15;17)(q24;q21)[19]/46,XX[1]
PHF6_0272	80-90	M	AML	sAML	NA	NA	Dead	510	Dead	46,XY[20]
PHF6_0273	NA	M	AML	pAML	Dead	64	Dead	64	Dead	46,XY[20]
PHF6_0274	50-60	M	AML	sAML	NA	NA	Dead	125	Dead	complex -5, 5q-,-7, trisome 8 and deletion 12t
PHF6_0275	60-70	F	AML	sAML	NA	NA	Dead	150	Dead	45,XX,-7[20]
PHF6_0276	50-60	F	AML	pAML	Dead	1151	Alive	1151	Alive	Normal
PHF6_0277	60-70	F	MDS	EB	NA	NA	NA	NA	NA	44,X,add(X)(p22.3),add(1)(p13),add(2)(p11.2),add(3)(p21),add(3)(q29),-5,-6,der(9;21)(q10;q10),add(11)(q13),-15,-16,+3mar[13]/43,idem,-mar[3]/46,XX[4]
PHF6_0278	50-60	F	AML	sAML	NA	NA	Dead	156	Dead	41-47,XX,add(2)(p21),add(3)(q27),der(5)t(5;11)(q22;q13),-11, -17[19],i(17)(q10),-18[19],-20[19],add(21)(p11.2)[18], +0-5mar[cp20]
PHF6_0279	60-70	F	MDS	Other	NA	NA	NA	NA	NA	NA
PHF6_0280	50-60	M	AML	pAML	Dead	667	Alive	667	Alive	46,XY[20]
PHF6_0281	60-70	M	MDS/MPN	CMML	NA	NA	Alive	1098	Alive	46,XY[20]
PHF6_0282	40-50	F	AML	pAML	Dead	103	Dead	103	Dead	Normal, Male Donor
PHF6_0283	50-60	F	MPN	PV	NA	NA	NA	NA	NA	NA
PHF6_0284	80-90	M	MDS	SLD	NA	NA	NA	NA	NA	NA
PHF6_0285	NA	M	AML	pAML	Dead	73	Dead	73	Dead	chromosome 7 abnormality
PHF6_0286	50-60	M	AML	sAML	Dead	181	Dead	181	Dead	44,X,-Y,del(5)(q22q35),-7,add(10)(q26),i(11)(q10),-16,-18,-20,+r,+mar1,+ace [cp16]/44,X,-Y,dup(5)(q13q35),del(8)(p23),-15,-20,+r,+ace[cp3]/46,XY[1]
PHF6_0287	60-70	M	AML	pAML	Relapse	21	Alive	620	Alive	49,XY,+9,+11,+13[3]/53,idem,+10,+14,+21,+22[5]/47,XY,+21[2]/46,XY[2]// 46,XX[8]
PHF6_0288	70-80	M	AML	sAML	NA	NA	Alive	3775	Alive	46,XY[20]
PHF6_0289	80-90	F	AML	pAML	Dead	35	Dead	35	Dead	46,XX[20]
PHF6_0290	70-80	F	AML	tAML	Dead	190	Dead	190	Dead	44-46,XX,-5,-6,-7,add(11)(q25),-12,der(17)t(12;17)(q12;p11.2),+r,+2-3mar[cp19]/46,XX[1
PHF6_0291	50-60	M	AML	tAML	Dead	69	Dead	69	Dead	39-44,XY,add(7)(q11.2),add(10)(p11.1),add(10)(p11.2),add(11)(p15),-13,-14,add(14)(q24),-15,-17,-18,-19,add(19)(p13)x1-2,-20,-21,-21,-22,+4-9mar,2-6 dmin[cp6]/46,XY[14]
PHF6_0292	>90	F	MDS	EB	NA	NA	NA	NA	NA	46,XX,add(3)(p23),add(4)(q35),del(5)(q22q35),add(16)(q24),der(17;21)(q10;q10),+19,-22,+mar[3]/46,XX[18]
PHF6_0293	70-80	F	MDS	MLD	NA	NA	NA	NA	NA	46,XX[20]
PHF6_0294	40-50	F	AML	pAML	Relapse	592	Dead	924	Dead	46,XX[20]
PHF6_0295	50-60	F	AML	pAML	NA	NA	Dead	312	Dead	44,XX,-5,-7,add(12)(p11.2)[1]/44,XX,?inv(3)(q21q26.2),-5,der(7;21)(p101)(p13).add(12)(p11.2),-15,-16,-18,add(20)(q13.3),+3mar[1] ;q10),add(12)(p11.2)[18]/44,XX,del(5)(q22q35),der(7;21)(p10;q10),del(1
PHF6_0296	70-80	M	AML	sAML	Dead	198	Dead	198	Dead	46,XY,del(5)(q15q31)[11]/46,XY[9].
PHF6_0297	60-70	M	AML	pAML	Dead	570	Alive	570	Alive	46,XY,t(15;17)(q24;q21)[20]
PHF6_0298	70-80	F	MDS	RS	NA	NA	NA	NA	NA	46,X,idic(X)(q13)[5]/46,idem,del(13)(q12q14)[8]/47-49,idem, dic(X)(q13),+1,add(1)(p13),del(13)(q12q14)[cp4]/45,X,-X,del(13)(q12q14)[2]/46,XX[1]
PHF6_0299	40-50	F	AML	pAML	Dead	392	Alive	392	Alive	46,XX,inv(16)(p13.1q22)[17]/47,idem,+21[3]
PHF6_0300	60-70	F	AML	sAML	Relapse	85	Dead	159	Dead	46,XX,t(3;12)(q26.2;p13)[20]
PHF6_0301	60-70	M	AML	sAML	Relapse	283	Dead	785	Dead	46,XY[20]
PHF6_0302	80-90	M	MDS/MPN	CMML	NA	NA	Alive	2946	Alive	NA
PHF6_0303	>90	M	AML	pAML	Dead	7	Dead	7	Dead	46,XY[20]
PHF6_0304	40-50	M	AML	pAML	Relapse	498	Dead	649	Dead	46,XY[20]
PHF6_0305	60-70	F	AML	pAML	Dead	30	Dead	30	Dead	46,XX,t(2;11)(q31;p15)[19]/44,XX,-14,-21[1]
PHF6_0306	70-80	M	AML	pAML	NA	NA	NA	NA	NA	45,X,-Y[17]/46,XY[3]
PHF6_0307	70-80	F	AML	sAML	NA	NA	Dead	104	Dead	46,XX,t(8;18)(q22;q23)[20]
PHF6_0308	40-50	F	AML	sAML	NA	NA	Dead	173	Dead	normal
PHF6_0309	70-80	F	AML	pAML	Relapse	248	Dead	375	Dead	46,XX[12]
PHF6_0310	60-70	F	AML	pAML	Dead	120	Dead	120	Dead	46,XX[21]
PHF6_0311	50-60	M	AML	pAML	Dead	1793	Alive	1793	Alive	46,XY,del(5)(q22q33) or der(5)del(5)(q22q35)t(5;21)(q35;q11.2)[4]/46,XY[16]
PHF6_0312	40-50	M	AML	pAML	Dead	2499	Alive	2499	Alive	46,XY,t(15;17)(q22;q21)[20]
PHF6_0313	NA	M	AML	sAML	Dead	2553	Dead	2553	Dead	45,X,-Y[10]/46,XY[10]
PHF6_0314	70-80	M	AML	pAML	Relapse	2038	Dead	3702	Dead	46,XY[20]
PHF6_0315	60-70	F	AML	pAML	NA	NA	Dead	1094	Dead	46,XX,del(20)(q11.2q13.1)[1]/47,idem,+8[19]
PHF6_0316	60-70	F	AML	pAML	Relapse	51	Dead	70	Dead	47,XX,+8[20]
PHF6_0317	NA	M	AML	pAML	Dead	4353	Alive	4353	Alive	46,XY[20]
PHF6_0318	60-70	M	MPN	PV	NA	NA	NA	NA	NA	46,XY[20]
PHF6_0319	60-70	M	AML	sAML	NA	NA	Alive	1512	Alive	46 XY
PHF6_0320	70-80	M	AML	sAML	NA	NA	Dead	243	Dead	48,XY,add(1)(p36.1),del(5)(q12q15),del(6)(p23),-9,del(13)(q12q22),+21, +2mar[4]/46,XY[17]
PHF6_0321	50-60	M	AML	pAML	Relapse	157	Dead	181	Dead	46,XY[20]
PHF6_0322	70-80	M	AML	sAML	NA	NA	Dead	394	Dead	45,X,-Y[7]/46,XY[13]
PHF6_0323	50-60	F	AML	pAML	Dead	714	Alive	714	Alive	Normal
PHF6_0324	60-70	F	AML	pAML	Dead	528	Dead	528	Dead	46,XX[20]
PHF6_0325	70-80	F	AML	sAML	NA	NA	Dead	60	Dead	45,XX,-7,del(20)(q11.2q13.3)[13]/46,XX[4]
PHF6_0326	70-80	M	MDS/MPN	CMML	NA	NA	Dead	1020	Dead	46,XY[20]
PHF6_0327	70-80	M	AML	pAML	No	123	Alive	123	Alive	47,XY,+21[3]/48,idem,der(18;21)(q10;q10),+i(21)(q10)x2[11]/46,XY[6]
PHF6_0328	40-50	F	AML	pAML	Relapse	70	Dead	91	Dead	45,XX,-7,+mar1
PHF6_0329	60-70	M	AML	pAML	Dead	109	Dead	109	Dead	47,XY,+8[20]
PHF6_0330	70-80	M	AML	sAML	NA	NA	Dead	329	Dead	46,XY,inv(3)(q21q26)[20]
PHF6_0331	30-40	F	AML	pAML	Dead	946	Alive	946	Alive	46,XX,t(11;19)(q23;p13.1)[12]/46,XX[8]
PHF6_0332	40-50	M	AML	pAML	Dead	59	Dead	59	Dead	46,XY,inv(16)(p13q22)[19]
PHF6_0333	40-50	F	MPN	ET	NA	NA	NA	NA	NA	46,XX[20]
PHF6_0334	60-70	F	AML	pAML	Relapse	166	Alive	602	Alive	44,XX,add(1)(p36.3),add(3)(q21),del(5)(q13q33),-17,-22[19]/46,XX[1]
PHF6_0335	70-80	F	MPN	ET	NA	NA	Alive	3955	Alive	NA
PHF6_0336	50-60	M	AML	pAML	Relapse	1701	Dead	1980	Dead	46,XY[20]
PHF6_0337	60-70	M	AML	pAML	Relapse	250	Dead	366	Dead	46,XY,del(2)(p23),-7,+22[1]/46,XY[18]
PHF6_0338	60-70	M	AML	sAML	Dead	12	Dead	12	Dead	NA
PHF6_0339	50-60	M	AML	sAML	Relapse	105	Dead	157	Dead	46,XY[20]
PHF6_0340	60-70	F	AML	pAML	Relapse	207	Dead	240	Dead	46,XX[20]
PHF6_0341	70-80	F	AML	pAML	Dead	63	Dead	63	Dead	47,XX,+8[2]/46,XX[21]
PHF6_0342	40-50	F	MPN	ET	NA	NA	Alive	609	Alive	NA
PHF6_0343	60-70	F	AML	pAML	Relapse	77	Dead	210	Dead	45,XX,-7[5]
PHF6_0344	40-50	M	AML	pAML	Dead	222	Dead	222	Dead	46,XY[20]
PHF6_0345	50-60	M	MPN	ET	NA	NA	NA	NA	NA	NA
PHF6_0346	40-50	M	AML	pAML	Dead	902	Alive	902	Alive	46,XY[20]
PHF6_0347	60-70	F	AML	pAML	Dead	918	Alive	918	Alive	46,XX[20]
PHF6_0348	30-40	F	AML	pAML	Dead	931	Alive	931	Alive	normal
PHF6_0349	60-70	M	AML	sAML	Dead	758	Dead	758	Dead	45,XY,del(5)(q13q33),-7,add(12)(p13)[2]/44,idem,-16[4]/45,XY,idem,add(19)(p13.3)[7]/46,XY[7]
PHF6_0350	60-70	F	AML	pAML	Dead	2477	Alive	2477	Alive	Normal
PHF6_0351	50-60	M	AML	pAML	Relapse	392	Dead	1805	Dead	46,XY[20]
PHF6_0352	40-50	F	AML	pAML	Relapse	23	Dead	435	Dead	46,XX,inv(3)(q21q26.2)[20]
PHF6_0353	60-70	F	AML	pAML	Dead	1407	Alive	1407	Alive	46,XX[20]
PHF6_0354	60-70	F	AML	pAML	Dead	1065	Alive	1065	Alive	46,XX[20]
PHF6_0355	60-70	M	AML	pAML	Relapse	270	NA	270	NA	46,XY,inv(16)(p13.1q22)[3]/ 46,idem,+8[1]
PHF6_0356	50-60	F	AML	pAML	Relapse	133	Dead	180	Dead	46,XX[20]
PHF6_0357	20-30	M	MPN	ET	NA	NA	Alive	1102	Alive	46,XY[20]
PHF6_0358	80-90	M	AML	pAML	Dead	229	Dead	229	Dead	46,XY,inv(16)(q13.1q22)[13]/46,XY[8] (3/14/16)
PHF6_0359	60-70	F	AML	pAML	Dead	1793	Alive	1793	Alive	46,XX [20]
PHF6_0360	20-30	M	AML	pAML	Dead	348	Dead	348	Dead	46,XX[20]
PHF6_0361	50-60	F	AML	pAML	Relapse	5	Dead	50	Dead	41-53,XX,-X[5],der(7)t(7;2)(7;q21)[20],+5[3],der(5)t(5;17)(q13;q21)[20],add(6)(p21)[16],-7[20],-8[20],-11[20],-13[16],add(15)(p11,2)[3],-17[20],-21[19],+mar1[19],+mar1[3],+mar2[19],+mar3(8),+mar4[17],+mar5[10],+1-4mar[8][cp20]
PHF6_0362	50-60	M	AML	pAML	Dead	256	Alive	256	Alive	46,XY[20]
PHF6_0363	70-80	F	AML	pAML	Dead	82	Dead	82	Dead	46 XX
PHF6_0364	20-30	M	AML	pAML	Dead	890	Alive	890	Alive	Normal
PHF6_0365	60-70	F	AML	pAML	Relapse	1649	Alive	1819	Alive	46,XX[20]
PHF6_0366	60-70	M	MDS/MPN	CMML	NA	NA	Dead	1410	Dead	46,XY,t(1;6)(p36.3;p21.1)[13]/46,XY[7]
PHF6_0367	30-40	F	AML	pAML	Relapse	295	Dead	655	Dead	normal
PHF6_0368	30-40	F	AML	pAML	Relapse	27	Alive	489	Alive	46,XX[20]
PHF6_0369	NA	M	AML	pAML	Dead	59	Dead	59	Dead	43,XY,der(5)t(3;5)(q13;q21),-17,add(17)(q21),-18,-20,-21,der(21;22)(q10;q10),+2mar[19]/46,XY[1]
PHF6_0370	70-80	M	AML	sAML	NA	NA	Dead	14	Dead	46,XY,+8[20]
PHF6_0371	70-80	M	MDS/MPN	CMML	NA	NA	Dead	380	Dead	46,XY[20]
PHF6_0372	60-70	M	MPN	CML	NA	NA	NA	NA	NA	NA
PHF6_0373	80-90	M	MPN	ET	NA	NA	NA	NA	NA	46,XY[20]
PHF6_0374	70-80	M	MPN	PV	NA	NA	NA	NA	NA	NA
PHF6_0375	70-80	F	AML	sAML	NA	NA	Dead	429	Dead	46,XX,del(20)(q11.2)[13]/47,idem,+21[2]/46,XX[5]
PHF6_0376	70-80	M	AML	pAML	Dead	762	Alive	762	Alive	47,XY,+21[2]/46,XY[16]
PHF6_0377	60-70	F	AML	pAML	Dead	373	Dead	373	Dead	45,XX,del(2)(p11.2p13), add(4)(q25),del(5)(q13),add(10)(p13), -11,+add(12)(p13),add(16)(q24), del(17)(p13),-18,-22,+mar1[17]/ 49,idem,+6,+8,+10,+18[3]
PHF6_0378	60-70	M	AML	pAML	Dead	836	Alive	836	Alive	Normal
PHF6_0379	70-80	M	MPN	CML	NA	NA	Dead	1198	Dead	46,XY,t(9;22)(q34;q11.2)[20]
PHF6_0380	70-80	M	MPN	PMF	NA	NA	Dead	3591	Dead	46,XY[20]
PHF6_0381	80-90	M	MDS	MLD	NA	NA	NA	NA	NA	47,XY,+8[14]/46,XY[6]
PHF6_0382	80-90	F	AML	pAML	No	622	Alive	622	Alive	46,XX,del(2)(q33)[8]/47,XX,+4[8]/46,XX[4]
PHF6_0383	70-80	M	AML	sAML	Dead	180	Dead	180	Dead	48,XY,+8,+8[6]/46,XY[14]
PHF6_0384	50-60	M	AML	sAML	NA	NA	Dead	189	Dead	46,XY[20]
PHF6_0385	70-80	M	AML	sAML	Dead	2	Dead	2	Dead	47,XY,+8[13]/46,XY[7]
PHF6_0386	50-60	M	AML	pAML	Relapse	200	Dead	234	Dead	52,XY,+3,+5,+8,+8,+10,+13[7]/46,XY[13]
PHF6_0387	40-50	F	AML	pAML	Relapse	267	Dead	373	Dead	Normal
PHF6_0388	50-60	M	AML	pAML	Relapse	784	Dead	2580	Dead	46,XX[20]
PHF6_0389	50-60	F	AML	pAML	Dead	245	Dead	245	Dead	46,XX[20]
PHF6_0390	50-60	M	AML	sAML	NA	NA	Dead	113	Dead	46,XY[9]
PHF6_0391	60-70	F	AML	sAML	Dead	606	Dead	606	Dead	normal
PHF6_0392	40-50	F	MPN	ET	NA	NA	NA	NA	NA	NA
PHF6_0393	80-90	F	AML	sAML	Dead	30	Dead	30	Dead	47,XX,+8[20].
PHF6_0394	30-40	F	AML	pAML	Dead	1128	Alive	1128	Alive	46,XX,t(15;17)(q24;q21)[11]/46,idem,del(7)(q22q34),t(14;16)(q24;q24)[7]/46,XX[2]
PHF6_0395	50-60	F	AML	sAML	NA	NA	Dead	184	Dead	46,XX,del(7)(p12)[12]/46,XX,add(7)(p15)[2]/46,XX[6]
PHF6_0396	NA	F	AML	sAML	Relapse	151	Dead	173	Dead	46,XX,t(11;19)(q23;p13)
PHF6_0397	60-70	M	MPN	PV	NA	NA	NA	NA	NA	NA
PHF6_0398	50-60	F	MDS	RS	NA	NA	NA	NA	NA	46,XX[20]
PHF6_0399	60-70	F	MDS	SLD	NA	NA	NA	NA	NA	46,XX,del(20)(q11.2q13.1)[6]/46,XX[15]
PHF6_0400	50-60	F	AML	sAML	Dead	451	Dead	451	Dead	45,XX,-7,inv(9)(p11q12)[20]
PHF6_0401	40-50	M	MDS	Other	NA	NA	NA	NA	NA	46,XY[20]
PHF6_0402	20-30	F	MPN	CML	NA	NA	NA	NA	NA	NA
PHF6_0403	70-80	M	AML	pAML	Relapse	381	Dead	390	Dead	46,XY,del(11)(q23.1q23.3)[20]
PHF6_0404	60-70	F	MDS	MLD	NA	NA	NA	NA	NA	NA
PHF6_0405	70-80	F	AML	pAML	Relapse	400	Dead	485	Dead	46,XX[20]
PHF6_0406	30-40	F	AML	pAML	Dead	1346	Alive	1346	Alive	47,XX,inv(16)(p13.1q22),+22[13]/48,idem,+8[5]/46,XX[2]
PHF6_0407	70-80	M	AML	pAML	Dead	308	Dead	308	Dead	47, XYY
PHF6_0408	50-60	M	AML	pAML	No	208	Alive	208	Alive	46,XY,t(2;11)(p16;q23)[19]/46,XY[1]
PHF6_0409	70-80	M	AML	sAML	Relapse	198	Dead	698	Dead	46,XY[20]
PHF6_0410	60-70	F	AML	sAML	Dead	1156	Dead	1156	Dead	45,XX,-7[8]/45,idem,del(12)(p12)[9] /46,XX,del(12)(p12)[1]/46,XX[2]
PHF6_0411	30-40	F	AML	pAML	Relapse	455	Dead	971	Dead	46,XX[20]
PHF6_0412	NA	F	AML	pAML	Relapse	673	Alive	4724	Alive	46,XX,der(7)?t(7;11)(q22;q13), t(15;17)(q22;q21)[6]/46,XX[14]
PHF6_0413	70-80	F	AML	sAML	Relapse	40	Dead	248	Dead	44,XX,add(3)(p11),add(3)(q29),del(5)(q13q31),add(9)(q11),der(11)(11pter->11q1?3::hsr::14q11.2->14qter),hsr(11)(q23),-14,add(14)(p12),-19[cp19]/46,XX[1]
PHF6_0414	70-80	M	AML	pAML	Relapse	103	Dead	692	Dead	45,X,-Y,del(20)(q13.1[2]/45,X,-Y[18]
PHF6_0415	50-60	F	MDS	Other	NA	NA	NA	NA	NA	NA
PHF6_0416	60-70	M	MDS	RS	NA	NA	NA	NA	NA	45,XY,der(3)t(3;5)(q10;p10)[5]/46,XY[15
PHF6_0417	60-70	F	AML	pAML	Dead	178	Dead	178	Dead	44-49,XX,add(3)(q21)[10],del(5)(q22q35)[16],+8[12],+11[6],-18[14],-20[8],del(20)(q11.2q13.1)[6],+21[2],-21[3]+1-2mar[18],1-4dmin[6][cp18]/46,XX[2]
PHF6_0418	60-70	F	AML	sAML	Relapse	27	Dead	60	Dead	47,XX,der(3)(3pter->3q13.1::3q21->::3q24->:3qter),+8[20]
PHF6_0419	50-60	F	AML	pAML	Dead	4088	Alive	4088	Alive	46,XX[20]
PHF6_0420	70-80	F	MDS/MPN	CMML	NA	NA	Alive	989	Alive	NA
PHF6_0421	60-70	F	AML	sAML	Relapse	14	Dead	35	Dead	46,XX,+19,-22[12]/46,XX,add(13)(p11.2)[8].
PHF6_0422	40-50	F	AML	pAML	Dead	21	Dead	21	Dead	46,XX[20]
PHF6_0423	30-40	F	AML	pAML	Dead	4515	Alive	4515	Alive	46,XX[20]
PHF6_0424	80-90	F	AML	sAML	NA	NA	Dead	1193	Dead	46,XX[20]
PHF6_0425	NA	F	AML	pAML	Dead	128	Dead	128	Dead	46,XX,t(3;6)(q25;q25)[20
PHF6_0426	50-60	M	MDS	RS	NA	NA	NA	NA	NA	47,XY,+19[18]/48,idem,+21[2]
PHF6_0427	70-80	M	AML	pAML	Dead	18	Dead	18	Dead	42~45,XY, +3,del(3)(q12),dic(3;11)(p11;q13),-5,-7,t(8;10)(q22;q26),+11,-16,-16,-18,inc[cp19]/ 64,XXY,-2,+3,+3,del(3)(q12)x2,dic(3;11),-5,-7,t(8;10)(q22;q26),-9,-13,-16,-18,+19,inc[1
PHF6_0428	70-80	M	AML	sAML	Dead	7	Dead	7	Dead	47,XY,+8[16]/46,XY,del(20) (q11.2q13.3)[2]/46,XY[2]n at sample
PHF6_0429	70-80	M	AML	pAML	Dead	81	Dead	81	Dead	45,X,-Y,add(7)(q32),t(8;21)(q22;q22)[19]/46,XY[1]
PHF6_0430	60-70	F	MDS	SLD	NA	NA	NA	NA	NA	NA
PHF6_0431	70-80	F	AML	pAML	Relapse	260	Dead	289	Dead	11q23
PHF6_0432	60-70	M	MDS	MLD	NA	NA	NA	NA	NA	46,XY[20]
PHF6_0433	50-60	F	AML	pAML	Dead	11	Dead	11	Dead	46,XX[20]
PHF6_0434	50-60	M	AML	sAML	Dead	1342	Alive	1342	Alive	46,XY,t(9;22)(q34;q11.2)[4]/46,idem,i(17)(q10)[16]
PHF6_0435	50-60	F	AML	pAML	Dead	78	Dead	78	Dead	46,XX,inv(16)(p13.1q22)[29]/47,XX,idem,+22[1
PHF6_0436	60-70	F	AML	pAML	Dead	385	Alive	385	Alive	46,XX[20]
PHF6_0437	30-40	F	AML	pAML	Dead	3137	Alive	3137	Alive	46,XX,t(15;17)(q22;q12)[16]/ 46,XX[4]
PHF6_0438	50-60	M	AML	pAML	Relapse	349	Alive	353	Alive	46,XY,inv(16)(p13.1q22)[17]/46,XY[3]
PHF6_0439	70-80	F	AML	pAML	Dead	30	Dead	30	Dead	46,XX[20]
PHF6_0440	70-80	M	AML	pAML	Dead	565	Alive	565	Alive	47,XY,+8,t(15;17)(q24;q21)[19]/46,XY[1]
PHF6_0441	80-90	M	AML	pAML	NA	NA	Dead	272	Dead	46,XY[20]
PHF6_0442	70-80	F	AML	sAML	Relapse	175	Alive	758	Alive	46,XX[20]
PHF6_0443	60-70	M	AML	pAML	Relapse	53	Dead	164	Dead	46,XY,-4,del(5)(q15q33),+16,add(16)(q22)[1]/53,idem,+1,+del(5)(q15q33),+6,+8,idic(10)(q22),+11,i(11)(q10),+14,+21[12]/51,idem,+1,del(1)(q11.2),+del(5)(q15q33),+6,del(6)(q14),add(7)(p15),+8,idic(10)(q22),+11,i(11)(q10),-13,+14,add(14)(q32),-17,i(17)(q10),add(19)(q13),der(20)t(17;20)(q21;p13),+21[3]/46,XY[4]
PHF6_0444	60-70	M	AML	pAML	Dead	600	Dead	600	Dead	Normal
PHF6_0445	50-60	M	AML	pAML	Relapse	262	Dead	278	Dead	43,XY,del(5)(q22q35),del(6)(q21q25),der(7;10)(p10;q10),add(12)(p11.2), -16,-17[8]/42,sl,-2,add(3)(q12),del(13)(q12q22),add(18)(q21.1)[7]/42.s dl1,t(15;17)(q24;q21)[4]/46,XY[1]
PHF6_0446	60-70	F	MDS/MPN	CMML	NA	NA	Alive	3850	Alive	NA
PHF6_0447	10-20	M	AML	pAML	Dead	104	Dead	104	Dead	46,XX[20]
PHF6_0448	60-70	M	AML	pAML	Dead	1131	Dead	1131	Dead	normal
PHF6_0449	80-90	F	AML	sAML	Dead	931	Dead	931	Dead	46,XX[20]
PHF6_0450	60-70	M	AML	pAML	Dead	3229	Alive	3229	Alive	46,XY[20]
PHF6_0451	70-80	M	AML	sAML	NA	NA	Dead	1602	Dead	47,XY,+11[4]/47,XY,+8[2]/46,XY[14]
PHF6_0452	60-70	M	AML	sAML	NA	NA	Dead	314	Dead	46,XY,t(6;8)(p21;q22)[20]
PHF6_0453	30-40	F	AML	pAML	Dead	270	Dead	270	Dead	46,XX[20]
PHF6_0454	NA	M	AML	pAML	Dead	139	Dead	139	Dead	45,X,-Y[4]/46,XY[11]
PHF6_0455	NA	F	AML	sAML	Dead	48	Dead	48	Dead	45-46,XX,del(5)(q12q33),del(7)(p11),add(9)(q34),+12,del(12)(q13),-19,-21,+22, dup(22)(11.2q13),+mar[cp9]
PHF6_0456	60-70	F	AML	pAML	Dead	1269	Alive	1269	Alive	46,XX[20]
PHF6_0457	50-60	M	AML	sAML	NA	NA	Dead	354	Dead	normal
PHF6_0458	60-70	M	MDS	Other	NA	NA	NA	NA	NA	NA
PHF6_0459	60-70	M	AML	sAML	Dead	60	Dead	60	Dead	45,XY, add(3)(p21), add(5)(q11.2), -16, -17,
PHF6_0460	60-70	F	AML	sAML	Dead	2	Dead	2	Dead	46,XX,del(12)(p12p13)[16]/46,XX[4]
PHF6_0461	50-60	M	MPN	PMF	NA	NA	Dead	4091	Dead	NA
PHF6_0462	80-90	F	MPN	PV	NA	NA	Alive	2193	Alive	NA
PHF6_0463	60-70	M	AML	sAML	NA	NA	Dead	118	Dead	41,XY,add(4)(q31.1),-5,-6,add(7)(p11.2),add(7)(q22),-10,add(12)(p11.2),-13,-15,-16,+mar[15]/42,idem,+mar[5]
PHF6_0464	NA	F	AML	pAML	Dead	3768	Alive	3768	Alive	46,XX,t(15;17)(q22;q21)[18]/ 46,XX[2]
PHF6_0465	60-70	M	AML	pAML	Dead	164	Dead	164	Dead	47,XY,add(3)(p13),-5,del(9)(q13q22),+21,+22[5]/46,sl,-22[3]/46,XY[12]
PHF6_0466	60-70	M	AML	pAML	Relapse	22	Dead	107	Dead	46,XY[20]
PHF6_0467	NA	F	AML	pAML	Dead	3	Dead	3	Dead	2/22/02:42-45, XX, del(5) (q13;q31) {9}, add(9) (q34) {8},der(12;17) (q10;p10) {8}, -18 {8} {cp9}.
PHF6_0468	70-80	M	AML	pAML	Dead	1128	Alive	1128	Alive	47,XY,+8,del(11)(q23)[11]/46,XY,del(1)(p32p36.1),del(11)(q23)[9]
PHF6_0469	70-80	M	AML	pAML	Relapse	192	Dead	245	Dead	46,XY,t(3;12)(p21;q13),inv(9)(p12q13)c[13]/46,XY,inv(9)(p12q13)c[7]
PHF6_0470	50-60	M	MDS	SLD	NA	NA	NA	NA	NA	46,XY[20]
PHF6_0471	50-60	M	AML	pAML	Relapse	725	Alive	3075	Alive	46,XY[20]
PHF6_0472	50-60	F	AML	pAML	Dead	397	Alive	397	Alive	46,XX[20]
PHF6_0473	40-50	M	AML	pAML	Relapse	268	Alive	1308	Alive	46,XY[20]
PHF6_0474	70-80	M	MDS	RS	NA	NA	NA	NA	NA	45,X,-Y[16]/45,idem,?del(11)(q23)[2]/47,XY,+8[2]
PHF6_0475	60-70	F	MDS/MPN	CMML	NA	NA	Alive	1116	Alive	46,XX[20]
PHF6_0476	70-80	M	AML	sAML	Relapse	82	Dead	354	Dead	46,XY[20]
PHF6_0477	80-90	M	AML	sAML	NA	NA	Dead	180	Dead	46,XY,del(12)(p11.2p13)[cp15]/46,XY,t(4;16)(q12;p13.3),del(12)(p11.2p13)[5]
PHF6_0478	70-80	M	AML	sAML	Dead	19	Dead	19	Dead	46,XY[20]
PHF6_0479	70-80	M	AML	sAML	NA	NA	Dead	464	Dead	46,XY[20]
PHF6_0480	70-80	F	AML	pAML	No	140	Alive	140	Alive	46,XX[20]
PHF6_0481	NA	M	AML	pAML	Dead	3541	Alive	3541	Alive	46,XY[20]
PHF6_0482	60-70	F	MPN	ET	NA	NA	Alive	3887	Alive	46,XX[20]
PHF6_0483	30-40	F	AML	pAML	Relapse	633	Dead	670	Dead	46,XX,inv(16)(p13.1pq22)
PHF6_0484	70-80	M	MDS	MLD	NA	NA	NA	NA	NA	46,XY,del(13)(q12q14)[3]/46,idem,add(5)(q31)[2]/45,idem,-18,-20,+mar[3]/45,idem,add(5)(q31),add(12)(q24.1),-16,-18,-20,+2mar[9]/46,XY[3]
PHF6_0485	80-90	M	AML	pAML	Dead	4	Dead	4	Dead	46,XY[20]
PHF6_0486	80-90	F	AML	pAML	Dead	349	Dead	349	Dead	47,XX,del(5)(q13q33),+8[19]/46,XX[1]
PHF6_0487	60-70	M	MDS	Other	NA	NA	NA	NA	NA	46,XY[20]
PHF6_0488	60-70	F	MDS	RS	NA	NA	NA	NA	NA	NA
PHF6_0489	70-80	F	AML	pAML	Dead	2453	Dead	2453	Dead	46,xx
PHF6_0490	80-90	F	MDS	EB	NA	NA	NA	NA	NA	NA
PHF6_0491	40-50	F	AML	pAML	Dead	417	Alive	417	Alive	47,XX,+8[2]/46,XX[20]
PHF6_0492	50-60	M	AML	sAML	Dead	59	Dead	59	Dead	normal
PHF6_0493	NA	M	AML	pAML	Dead	4846	Alive	4846	Alive	46,XY[20]
PHF6_0494	NA	M	AML	pAML	No	0	Alive	0	Alive	40-46, XY, -4 [4], -5 [9], -7 [6], add(7) (q11.2) [7], -9[14], -9 [6], -10 [3], -12 [11], add(12) (q24.3) [3], -13 [5], i(14) (q10) [2], -15 [4], -16 [20], -19 [6], add(19) (q13.3) [14], add (19)(p13.3) [8], -20 [19], -20 [4], -21 [3], +2-9 mar [20].
PHF6_0495	70-80	F	MPN	PMF	NA	NA	Alive	468	Alive	46,XX[20]
PHF6_0496	60-70	M	AML	pAML	Dead	1197	Alive	1197	Alive	46,XY[20]
PHF6_0497	80-90	M	AML	sAML	Dead	22	Dead	22	Dead	47,XY,+8[15]/46,XY[5]
PHF6_0498	50-60	M	AML	pAML	Dead	2897	Alive	2897	Alive	46,XY[20]
PHF6_0499	70-80	M	AML	sAML	NA	NA	Dead	254	Dead	43-46,XY,-5[15],del(5)(q13q31)[2],add(6)(p25)[19], -7,add(11)(q13),ins(12)(q13q15),-14,+16[2],-18[16], add(18)(q23)[2],-20,add(21)(p11.2),+1-3mar[cp20]
PHF6_0500	50-60	M	AML	sAML	Dead	102	Dead	102	Dead	46,XY[20]
PHF6_0501	60-70	F	AML	sAML	Dead	76	Dead	76	Dead	46,XX[3]
PHF6_0502	NA	F	AML	sAML	NA	NA	Dead	182	Dead	46,XY[20]
PHF6_0503	NA	F	AML	pAML	Dead	4781	Alive	4781	Alive	45,X,-X,t(8;21)(q22;q22)[17]/46,XX[3]
PHF6_0504	60-70	F	MPN	Other	NA	NA	Alive	1780	Alive	46,XX[20]
PHF6_0505	NA	M	AML	sAML	No	37	Alive	37	Alive	51,X,-Y,+1,del(5)(q13q31),+del(5)(q13q31), +6,+8,+add(9)(q22),+15,+16,-21[4]/51,idem,inv(3)(p13q27),del(17)(p12)[2]/43,X,-Y,t(2;17)(p21;p13),del(5)(q13q31),t(13;20)(q14;q12),-19,-22[12]/46,XY[2]
PHF6_0506	60-70	F	AML	sAML	NA	NA	Dead	171	Dead	44,XY,-1,inv(2)(p23q11.2),-5,add(6)(p23),-12,add(12)(q24.1),-14,-16,add(22)
PHF6_0507	50-60	M	AML	pAML	Relapse	28	Dead	90	Dead	47,XY,+11[15]/47,idem,add(3)(q12)[2]/46,XY[3]
PHF6_0508	60-70	F	AML	sAML	NA	NA	Dead	203	Dead	46,XX,add(1)(p34),del(5)(q13q35),add(8)(q24.3)[12]/45,idem,-18[4]/46,idem,del(7)(p13)[3]/46,idem,i(11)(q10)[1]
PHF6_0509	50-60	M	MDS/MPN	CMML	NA	NA	Alive	1316	Alive	46,XY[20]
PHF6_0510	50-60	F	AML	pAML	Dead	605	Alive	605	Alive	46,XX,t(9;11)(p22;q23)[18]/47,idem,+8[3]
PHF6_0511	70-80	M	AML	sAML	Relapse	104	Dead	500	Dead	46,XY,del(5)(q13q33)[20]
PHF6_0512	50-60	F	MPN	PV	NA	NA	NA	NA	NA	46,XX[20]
PHF6_0513	20-30	M	AML	sAML	NA	NA	Dead	45	Dead	46,XY
PHF6_0514	40-50	M	AML	pAML	Dead	2437	Alive	2437	Alive	46,XY,t(15;17) (q21;q22) [19]/46,XY[1]
PHF6_0515	60-70	F	MDS	Other	NA	NA	NA	NA	NA	46,XX[20]
PHF6_0516	60-70	M	AML	sAML	NA	NA	Dead	304	Dead	46,XY[17]
PHF6_0517	NA	M	AML	sAML	Dead	310	Dead	310	Dead	41-45,XY,del(5)(q22q35),del(6)(q16)[16],-7,-13[16],-16,add(16)(q11.2)[16],-18[10],add(18)(q23)[16],del(22)(q13)[4],+r[17], +mar1[13],+mar2[9][cp20]
PHF6_0518	NA	F	AML	sAML	Dead	1245	Dead	1245	Dead	10/6/2003: 46,XX,del(5)(q13q33)[16]/47,idem,+8[4]
PHF6_0519	40-50	F	AML	sAML	NA	NA	Dead	1165	Dead	9;11 q23
PHF6_0520	80-90	M	MDS	EB	NA	NA	NA	NA	NA	47,XY,+8[16]/46,XY[4]
PHF6_0521	50-60	F	AML	sAML	Relapse	273	Dead	1463	Dead	46,XX[20]
PHF6_0522	50-60	M	AML	sAML	NA	NA	Dead	1998	Dead	46,XX[20]
PHF6_0523	40-50	F	AML	sAML	NA	NA	Dead	2355	Dead	46,XX[20]
PHF6_0524	70-80	F	AML	sAML	Relapse	82	Dead	438	Dead	46,XX
PHF6_0525	30-40	M	MPN	PV	NA	NA	Alive	1211	Alive	46,XY[20]
PHF6_0526	60-70	M	AML	pAML	Relapse	127	Dead	150	Dead	46,XX
PHF6_0527	40-50	F	AML	pAML	Dead	4636	Alive	4636	Alive	46,XX,inv(16)(p13q22)[26]/46,XX[4]
PHF6_0528	70-80	F	AML	pAML	Dead	1469	Alive	1469	Alive	46,XX[20]
PHF6_0529	NA	M	AML	pAML	Dead	678	Dead	678	Dead	46,XY,t(8;21)(q22;q22)[16]/46,XY[4]
PHF6_0530	50-60	M	AML	sAML	Dead	390	Dead	390	Dead	46,XY[20]
PHF6_0531	70-80	F	MPN	PV	NA	NA	NA	NA	NA	46,XX[20]
PHF6_0532	30-40	F	AML	pAML	Dead	1512	Alive	1512	Alive	46,XX[3]//46,XY[17]
PHF6_0533	40-50	F	AML	pAML	Dead	149	Dead	149	Dead	46,XX,del(7)(q31)[17]/46,XX[3]
PHF6_0534	50-60	F	MPN	PV	NA	NA	NA	NA	NA	NA
PHF6_0535	60-70	F	MDS	SLD	NA	NA	NA	NA	NA	NA
PHF6_0536	70-80	F	AML	pAML	Dead	14	Dead	14	Dead	47,XX,+8,t(9;22)(q34;q11.2)[19]/46,XX[1]
PHF6_0537	70-80	F	AML	pAML	Relapse	877	Alive	1134	Alive	46,XX[20]
PHF6_0538	60-70	M	MDS	EB	NA	NA	NA	NA	NA	NA
PHF6_0539	50-60	F	AML	pAML	Relapse	312	Dead	440	Dead	46,XX[20]
PHF6_0540	20-30	F	AML	pAML	Relapse	15	Dead	30	Dead	46,XX, inv(16)(p13;1q22)[20]
PHF6_0541	80-90	M	AML	pAML	Dead	116	Dead	116	Dead	XXYY,-5,+r,+1~2mar[cp7]/46,XY[14].
PHF6_0542	60-70	M	AML	pAML	Dead	561	Alive	561	Alive	Normal
PHF6_0543	50-60	M	AML	sAML	Relapse	218	Dead	271	Dead	47,XY,+11,del(20)(q11.2q13.1)[20]
PHF6_0544	70-80	M	AML	sAML	Dead	80	Dead	80	Dead	45-46,XY,der(3;16)(q10;q10)[19],del(5)(q22q35)[19],add(12)(p11.2)[19],add(12)(q13)[19],del(14)(q24q32)[19],-17[9],add(17)(q12)[9],-19[3],+add(21)(p12)[9],+22[10],+mar1[3][cp19]/46,XY[1]
PHF6_0545	50-60	M	AML	pAML	Dead	249	Alive	249	Alive	46,X,-Y,+8,t(8;21)(q22;q22)[18]/47,idem,+15[2]
PHF6_0546	50-60	F	AML	pAML	Relapse	661	Dead	672	Dead	normal
PHF6_0547	60-70	F	AML	pAML	Relapse	205	Dead	240	Dead	46,XX
PHF6_0548	60-70	M	MDS	Other	NA	NA	NA	NA	NA	NA
PHF6_0549	60-70	F	AML	sAML	Relapse	619	Alive	1421	Alive	46,XY[20]
PHF6_0550	60-70	F	AML	pAML	Relapse	39	Dead	285	Dead	46,XX[20]
PHF6_0551	30-40	M	AML	pAML	Relapse	68	Dead	240	Dead	47,XY,add(1)(p36.3),+8,t(11;19)(q23;p13.3)[3]
PHF6_0552	60-70	F	AML	tAML	Relapse	241	Dead	538	Dead	46,XX[20]
PHF6_0553	70-80	M	AML	pAML	Relapse	139	Dead	390	Dead	46,XY[20]
PHF6_0554	70-80	M	AML	sAML	NA	NA	Dead	109	Dead	43-44,XY,del(5)(q13q35),-7,add(9)(p24),psu dic(17;8)(p13;p23),-18,psu dic (19;14)(q13.4;p13),+1-2r[cp20]
PHF6_0555	60-70	M	AML	pAML	Dead	0	Dead	0	Dead	46,XY,t(8;21)(q22;q22),del(9)(q12q34)[20]
PHF6_0556	80-90	F	MPN	PV	NA	NA	NA	NA	NA	46,XX[20]
PHF6_0557	NA	M	AML	sAML	No	161	Alive	161	Alive	Normal
PHF6_0558	60-70	F	AML	pAML	Dead	2037	Alive	2037	Alive	46,XX[20]
PHF6_0559	60-70	M	AML	sAML	NA	NA	Dead	194	Dead	46,XY[20]
PHF6_0560	>90	M	MDS	MLD	NA	NA	NA	NA	NA	46,XY[20]
PHF6_0561	80-90	F	AML	pAML	Dead	160	Dead	160	Dead	45,XX,t(1;11)(p32;q23),-7[19]/46,XX[1]
PHF6_0562	70-80	F	AML	sAML	Dead	344	Dead	344	Dead	NA
PHF6_0563	70-80	M	AML	sAML	Dead	280	Dead	280	Dead	46,XY[20]
PHF6_0564	NA	M	AML	sAML	Relapse	166	Alive	951	Alive	normal
PHF6_0565	70-80	F	AML	pAML	Relapse	148	Dead	549	Dead	45,XX,t(1;17)(q21;q25),del(5)(q12q33),-7[20] 46,XX,del(5)(q22q35)[3]/45,idem,del(1)(q10),-7,-17,+mar[3]/46,XX[15]
PHF6_0566	60-70	F	AML	sAML	NA	NA	Alive	4083	Alive	normal
PHF6_0567	10-20	F	AML	pAML	Relapse	242	Dead	359	Dead	46,XX[20]
PHF6_0568	40-50	F	AML	pAML	Relapse	80	Dead	194	Dead	46,XX[20]
PHF6_0569	60-70	M	AML	sAML	NA	NA	Dead	280	Dead	normal
PHF6_0570	20-30	F	AML	pAML	Relapse	533	Alive	4842	Alive	46,XX
PHF6_0571	50-60	F	AML	pAML	Relapse	686	Dead	699	Dead	46,XX[20]
PHF6_0572	40-50	F	AML	pAML	Relapse	308	Dead	394	Dead	46,XX,t(6;9)(q23;q34)[4]/46,XX[16]
PHF6_0573	70-80	M	AML	sAML	Dead	140	Dead	140	Dead	42,XY,add(1)(q32),del(3)(q12),add(4)(q21),del(5) (q22q35),-7,der(12)t(12;13)(p13;q12),-13,-13,-16,-18,+mar1[cp20]
PHF6_0574	40-50	F	AML	pAML	Dead	2932	Alive	2932	Alive	46,XX,(inv16)
PHF6_0575	30-40	M	AML	pAML	Relapse	178	Dead	401	Dead	46,XY,inv(5)(q11.2q35)[20]
PHF6_0576	60-70	F	AML	sAML	Relapse	130	Dead	183	Dead	46,XX,del(5)(q13q33)[cp20].
PHF6_0577	30-40	M	AML	pAML	Relapse	465	Dead	1296	Dead	46,XY,inv(9)(p11q12)[20]
PHF6_0578	50-60	M	AML	pAML	Dead	379	Alive	379	Alive	46,XY[20]
PHF6_0579	70-80	M	AML	pAML	Dead	30	Dead	30	Dead	45,X,-Y,+4,del(17),inv(10),-22,+mar1[2]
PHF6_0580	60-70	F	AML	pAML	Dead	616	Dead	616	Dead	46 XY
PHF6_0581	50-60	F	MPN	ET	NA	NA	Alive	3042	Alive	46,XY,t(9;22)(q34;q11.2)[20]
PHF6_0582	70-80	M	MDS	5q-	NA	NA	NA	NA	NA	46,XY,del(5)(q13q33)[6]/46,XY[14]
PHF6_0583	40-50	M	AML	sAML	Dead	1166	Dead	1166	Dead	monosomy 5, 12, 16, 18, and 21 in addition to two marker chromosomes
PHF6_0584	80-90	M	AML	pAML	Dead	150	Dead	150	Dead	46,XY[20]
PHF6_0585	60-70	F	AML	sAML	Dead	462	Dead	462	Dead	46,XY
PHF6_0586	60-70	F	AML	sAML	NA	NA	Dead	321	Dead	46,XX[20]
PHF6_0587	40-50	F	MPN	ET	NA	NA	Alive	1076	Alive	46,XX[20]
PHF6_0588	30-40	M	AML	sAML	Dead	30	Dead	30	Dead	45,XY,-7[20]
PHF6_0589	70-80	M	AML	sAML	Dead	5	Dead	5	Dead	45,XY,del(5)(q15q33),del(7)(q22),inv(12)(p11.2q13),add(14)(q22),-17[4]/44,idem,-Y,add(3)(q12),-17,+mar[12]/43,idem,-Y,add(3)(q12),-inv(12),-17,+mar[4]
PHF6_0590	70-80	M	AML	sAML	NA	NA	Dead	122	Dead	46,XY
PHF6_0591	50-60	M	AML	sAML	Relapse	1395	Dead	1424	Dead	46,XY[20]
PHF6_0592	40-50	M	AML	pAML	Dead	330	Dead	330	Dead	48,XY,+13,+22[2]/46,XY[18]
PHF6_0593	60-70	M	AML	sAML	NA	NA	Alive	49	Alive	normal
PHF6_0594	70-80	F	AML	sAML	Dead	1	Dead	1	Dead	45,XX,-7[20]
PHF6_0595	40-50	F	AML	pAML	Dead	36	Dead	36	Dead	46,XX[20]
PHF6_0596	70-80	M	AML	sAML	Dead	611	Dead	611	Dead	45,XY,-7
PHF6_0597	70-80	F	AML	sAML	NA	NA	Dead	42	Dead	46,XX[20]
PHF6_0598	40-50	F	AML	pAML	Relapse	209	Dead	300	Dead	46,XX[10]
PHF6_0599	60-70	F	AML	pAML	Dead	753	Dead	753	Dead	46,XX[16]
PHF6_0600	40-50	M	MPN	PV	NA	NA	Alive	1368	Alive	46,XY[20]
PHF6_0601	60-70	M	AML	pAML	Dead	30	Dead	30	Dead	47,XXYc or XY,+X[20]
PHF6_0602	70-80	F	AML	pAML	Dead	47	Dead	47	Dead	42-44,XX,add(2)(p13),-5,del(5)(q13q33),-7,i(8)(q10),add(10)(q22),add(12)(p11.2),-15,-16,-17,add(17)(q21),-18,+2-3mar[cp13]/46,XX[7]
PHF6_0603	70-80	M	MPN	PV	NA	NA	Alive	835	Alive	46,XY[20]
PHF6_0604	60-70	F	AML	sAML	NA	NA	Alive	265	Alive	46,XX,del(1)(q42),del(5)(q13q33)[17]/45,idem,-7[3]
PHF6_0605	NA	M	AML	pAML	No	2	Alive	2	Alive	Normal
PHF6_0606	60-70	M	AML	sAML	Dead	360	Dead	360	Dead	normal
PHF6_0607	NA	M	AML	pAML	No	56	Alive	56	Alive	46,XY,t(15;17)(q24;q21)[16]/46,XY[5]
PHF6_0608	50-60	F	AML	sAML	NA	NA	Dead	306	Dead	46,XY[20]
PHF6_0609	20-30	F	AML	pAML	Relapse	184	Dead	309	Dead	46,XX,t(8;21)(q22;q22)[6]/46,XX,idem, del(7)(q34)[14]
PHF6_0610	50-60	F	AML	pAML	Relapse	247	Dead	286	Dead	46,XX,t(11;19)(q23;p13.1)[20]
PHF6_0611	80-90	M	MDS	MLD	NA	NA	NA	NA	NA	43-46,XY,-3[12],add(5)(q31)[11],-0)(q11.2)[7],-21[10],+mar[10][cp19]/45,X,-Y[1]8[16],add(10)(p11.2)[16],der(12)t(3;12)(p13;p13)[12],+16[16],add(16)(q24)[17],-17[7],add(17)(p13)[17],del(2
PHF6_0612	60-70	M	AML	sAML	NA	NA	Dead	1050	Dead	46,XY[16]
PHF6_0613	20-30	F	AML	pAML	Dead	461	Dead	461	Dead	46,X,t(X;4)(q12;q12)[8]/46,XX[cp3]/
PHF6_0614	60-70	M	AML	pAML	Dead	581	Alive	581	Alive	46,XY[19]
PHF6_0615	70-80	M	AML	sAML	NA	NA	Dead	616	Dead	46,XY[20
PHF6_0616	70-80	F	AML	pAML	Dead	2	Dead	2	Dead	46,XX[20]
PHF6_0617	60-70	M	AML	sAML	Dead	213	Dead	213	Dead	43,XY,-5,-7,hsr(8)(q24),-17,der(22)t(17;22)(q11.2;q13)[1]/43,sl,der(3)t(1;3
PHF6_0618	60-70	F	AML	pAML	No	0	Alive	0	Alive	47,XX,+8,t(9;11)(p22;q23)[20]
PHF6_0619	40-50	F	AML	sAML	NA	NA	Alive	1525	Alive	46,XX[20]
PHF6_0620	40-50	F	MDS	SLD	NA	NA	NA	NA	NA	46,XX[20]
PHF6_0621	30-40	M	AML	pAML	Dead	1215	Alive	1215	Alive	46,XY,t(15;17)(q24;q21)[18]/46,XY[2]
PHF6_0622	60-70	F	MDS	EB	NA	NA	NA	30	NA	45,X,-X[4]/46,XX[16]
PHF6_0623	50-60	F	MDS	Other	NA	NA	NA	NA	NA	NA
PHF6_0624	50-60	M	AML	pAML	Dead	3154	Alive	3154	Alive	46,XY[20]
PHF6_0625	70-80	M	AML	sAML	Dead	91	Dead	91	Dead	normal
PHF6_0626	60-70	M	AML	sAML	Dead	426	Alive	426	Alive	Normal
PHF6_0627	50-60	f	MPN	PV	NA	NA	NA	NA	NA	NA
PHF6_0628	60-70	M	AML	sAML	NA	NA	Dead	604	Dead	46,XY[20]
PHF6_0629	60-70	M	AML	pAML	Relapse	84	Dead	128	Dead	tri8, tri11
PHF6_0630	70-80	M	AML	sAML	Relapse	249	Dead	487	Dead	46,XY[20]
PHF6_0631	NA	M	AML	pAML	NA	NA	Dead	9	Dead	46,XY,t(15;17)(q22;q21)[6]/46,XY[cp14]
PHF6_0632	60-70	M	AML	pAML	Dead	447	Dead	447	Dead	47,XY,+8[19]/46,XY[1]
PHF6_0633	60-70	M	AML	sAML	Dead	661	Dead	661	Dead	46,XY
PHF6_0634	50-60	M	AML	sAML	Dead	11	Dead	11	Dead	46,XY,+Y,-3,del(5)(q12q33),-7,+14-21[2]/36-45,XY,-3,del(5)(q12q33),-7,-21,+ mar1[cp18].
PHF6_0635	70-80	F	MPN	PV	NA	NA	NA	NA	NA	46,XX[20]
PHF6_0636	50-60	F	AML	sAML	NA	NA	Dead	155	Dead	45-46, XX, -7, del (12) (p11.2 p13), add (21)45-46, XX, -7, del (12) (p11.2 p13), add (21)
PHF6_0637	40-50	F	AML	pAML	Relapse	773	Dead	1109	Dead	46,XX[20]
PHF6_0638	70-80	M	AML	sAML	NA	NA	Dead	764	Dead	46,XY[20]
PHF6_0639	40-50	F	AML	pAML	Relapse	158	Dead	202	Dead	46,XX,t(11;19)
PHF6_0640	40-50	F	AML	pAML	Relapse	15	Dead	55	Dead	46,XX,t(2;12)(q21;p13),t(3;3)(q21;q26.2),del(11)(p11.2)[2] //46,XY[18]
PHF6_0641	50-60	M	AML	pAML	Dead	76	Dead	76	Dead	46,XY[20]
PHF6_0642	50-60	M	AML	sAML	Dead	60	Dead	60	Dead	47-52,XY,add (1) (p13),-5, dic (6;11) (p21;11.2), -7, add (8) (q24), -13, -16, -17,der (19) t(1;19) (p13;p13),+der (19) t(1;19)(p13;p13),add(22),(p11.2),+mar1,+mar2,+mar3,+mar4,+mar5,+mar6,+mar7,+1-5mar[cp19]/46,XY[1]
PHF6_0643	30-40	F	AML	pAML	Dead	1288	Alive	1288	Alive	46,XX[20]
PHF6_0644	50-60	F	AML	sAML	No	781	Alive	781	Alive	46,XX,inv(3)(q21q26.2)[17]/46,XX[3]
PHF6_0645	30-40	F	AML	sAML	NA	NA	Alive	390	Alive	47,XY,+8[20]
PHF6_0646	70-80	F	AML	sAML	Relapse	385	Dead	598	Dead	46,XX,del(5)(q22q35)[19]/46,XX[1]
PHF6_0647	50-60	F	MPN	ET	NA	NA	Alive	603	Alive	46,XX[20]
PHF6_0648	60-70	M	AML	sAML	Relapse	333	Dead	477	Dead	46,XY[20]
PHF6_0649	60-70	M	AML	sAML	Relapse	38	Dead	576	Dead	46,XY,del(5)(q13q33),del(11)(q21q23),del(13)(q12q14)[19]/46,idem,-del(13)(q 12q14),inv(18)(p11.3q21.1),del(20)(q11.2q13)[1]
PHF6_0650	30-40	F	AML	pAML	Relapse	287	Alive	3114	Alive	46,XY[20]
PHF6_0651	50-60	F	AML	sAML	Relapse	193	Dead	222	Dead	46,XX[17]
PHF6_0652	60-70	M	AML	sAML	Dead	30	Dead	30	Dead	normal
PHF6_0653	70-80	M	AML	sAML	NA	NA	Dead	92	Dead	41-43,XY, add(1)(p32), add(5)(q11.2), -7, add(12)(p13), -13, -17, -18, -20, +1-2 mar(cp19)/46,XY (1).
PHF6_0654	40-50	M	AML	pAML	Relapse	350	Dead	454.8	Dead	46,XY,inv(9)(p11q12)[5]
PHF6_0655	60-70	M	AML	pAML	Dead	379	Alive	379	Alive	46,XY[20]
PHF6_0656	70-80	M	AML	sAML	Dead	295	Dead	295	Dead	46,XY[20]
PHF6_0657	70-80	F	AML	pAML	NA	NA	Dead	60	Dead	46,XX[20]
PHF6_0658	50-60	M	AML	sAML	NA	NA	Dead	60	Dead	48,XY,+8,+13
PHF6_0659	50-60	M	AML	pAML	Dead	2711	Alive	2711	Alive	46,XY[20]
PHF6_0660	60-70	F	AML	pAML	Relapse	338	Alive	458	Alive	45,XX,der(7;13)(q10;q10)[2]/46,idem,+8[18]
PHF6_0661	60-70	F	AML	sAML	Relapse	84	Dead	339	Dead	deletion in chromosome 5. Also it showed deletion 5Q, 22q, 23
PHF6_0662	70-80	M	AML	sAML	NA	NA	Alive	80	Alive	46,X,-Y[20]
PHF6_0663	10-20	F	AML	pAML	Relapse	873	Dead	874	Dead	46 XX
PHF6_0664	10-20	F	AML	pAML	Relapse	63	Dead	242	Dead	45,XX,-7[20]
PHF6_0665	NA	F	AML	pAML	No	113	Alive	113	Alive	46,XX,t(11;19)(q23;p13.1)[16]/46,XX[4]
PHF6_0666	60-70	M	AML	pAML	Relapse	165	Dead	210	Dead	46,XY,del(13)(q12q14)[5]/46,XY[15].
PHF6_0667	70-80	M	MDS	EB	NA	NA	NA	NA	NA	46,XY[20]
PHF6_0668	NA	F	AML	pAML	Dead	3800	Alive	3800	Alive	46,XX,t(9;11)(p22;q23)[20]
PHF6_0669	70-80	F	AML	sAML	Dead	12	Dead	12	Dead	46,XX,add(7)(q11.2)[9]/46,XX,add(7)(q32)[9]/46,XX[2]
PHF6_0670	80-90	F	AML	pAML	Dead	623	Dead	623	Dead	46,XX[20]
PHF6_0671	60-70	F	AML	pAML	Dead	3659	Alive	3659	Alive	46,XX,t(15;17)(q22;q12)[18]/46,XX[2]
PHF6_0672	70-80	F	AML	pAML	Dead	61	Dead	61	Dead	46,XX,del(7)(q22q34)[11]/46,XX[9]
PHF6_0673	70-80	M	MDS/MPN	Other	NA	NA	NA	NA	NA	NA
PHF6_0674	70-80	M	AML	tAML	No	61	Alive	61	Alive	46,XY,t(8;22)(p11.2;q13)[15]/46,XY[5]
PHF6_0675	70-80	F	AML	sAML	Dead	30	Dead	30	Dead	44-47,XX,del (5) (q13q33), add(7) (q22), i(8)(q10),-9,add(11)(q23),-12,der(15)t(12;?;15)(q11;?;p11.2),-16,add(17)(p11.2),+mar1, +mar2[cp15]/46,XX[5]
PHF6_0676	50-60	M	AML	pAML	Dead	33	Dead	33	Dead	Normal
PHF6_0677	70-80	F	AML	pAML	NA	NA	Dead	1170	Dead	46,XX[20]
PHF6_0678	50-60	M	AML	pAML	Relapse	124	Dead	233	Dead	46,XY[20]
PHF6_0679	30-40	F	AML	pAML	Relapse	48	Dead	90	Dead	46,XX,t(10;11)(q22;q23)
PHF6_0680	60-70	M	AML	sAML	NA	NA	Alive	1365	Alive	46,XY,del(20)(q11.2)[cp15]/46,XY,t(3;11))(p21;q23)[cp2]
PHF6_0681	60-70	M	AML	sAML	Relapse	165	Dead	288	Dead	46,XY[18]
PHF6_0682	40-50	F	AML	pAML	Dead	1573	Alive	1573	Alive	46,XX[20]
PHF6_0683	70-80	M	AML	pAML	Dead	104	Dead	104	Dead	43-45,XY,add(2)(p13),del(4)(q21q31),-5,add(9)(q34),del(11)(p12),der(17)t(15;17)(q15;p13),-18,add(19)(q13.1),-20,+21,add(21)(p11.2),+1-2mar[20]
PHF6_0684	40-50	F	AML	pAML	Dead	3786	Alive	3786	Alive	46,XY[20]
PHF6_0685	50-60	M	MPN	PV	NA	NA	NA	NA	NA	NA
PHF6_0686	NA	F	AML	sAML	Dead	161	Dead	161	Dead	46,XX,i(17)(q10)[19]/46,XX[1]
PHF6_0687	60-70	M	AML	sAML	Dead	240	Dead	240	Dead	46,XY,del(3)(q13.1q24)[cp11]/46,XY[1].
PHF6_0688	70-80	F	MPN	CML	NA	NA	NA	NA	NA	47,XX,+8[20]
PHF6_0689	70-80	F	AML	sAML	NA	NA	Dead	180	Dead	47,XX,del(5)(q13q33),+8,+11,der(16)t(16;17)(q11.2;q21),-17[17]/46,idem,-4, t(6;10)(p21;p13),t(8;8)(q?11.2;q?),+mar[2]/46,XX[1]
PHF6_0690	80-90	M	MDS/MPN	CMML	NA	NA	Alive	936	Alive	46,XY[20]
PHF6_0691	50-60	F	AML	sAML	NA	NA	Dead	341	Dead	41-43,XX,add(1)(p32),-4,-5,del(6)(q13),-7,add(9)(q22),del(11)(q23),del(13)(q12q22),-14,-15,-16,-17,-18,del(20)(q11.2q13.3),+21,+1-3mar[cp5]//46,XY[15]
PHF6_0692	60-70	M	AML	sAML	NA	NA	Dead	0	Dead	46, XY [20]
PHF6_0693	70-80	M	MDS	EB	NA	NA	NA	NA	NA	42-43,X,-Y,ins(3;?)(p21;?),add(4)(q25),del(5)(q13q33),-7,r(7)(p22q36),+8,add(8)(q24.1),-10,dic(11;14)(q25;p11.2),-13,-16,add(16)(p13.3),der(17) t(17;18)(p13;q11.2),-18,+1-2mar[cp16]/46,XY[4].
PHF6_0694	40-50	F	AML	pAML	Dead	157	Dead	157	Dead	46,XX[17]
PHF6_0695	50-60	M	AML	sAML	Dead	93	Dead	93	Dead	47,XY,+8[15]/46,XY[5]
PHF6_0696	60-70	F	AML	pAML	Dead	1227	Alive	1227	Alive	46,XX[20]
PHF6_0697	60-70	F	AML	pAML	Relapse	456	Dead	978	Dead	46,XX,del(7)(q22),del(10)(q24),add(14)(q32)[2]/46,XX[14]
PHF6_0698	70-80	M	AML	sAML	NA	NA	Dead	412	Dead	46,XY[20]
PHF6_0699	70-80	M	AML	sAML	No	585	Alive	585	Alive	46,XY[20]
PHF6_0700	50-60	M	AML	pAML	Dead	2175	Alive	2175	Alive	47,XY,+11[3]/46,XY[18]
PHF6_0701	70-80	M	MDS	SLD	NA	NA	NA	NA	NA	NA
PHF6_0702	70-80	F	AML	sAML	Dead	86	Dead	86	Dead	47-55,XY,del(20)(q11.2q13.1),+1-8mar[cp8]/46,XY,i(17)(q10),del(20)(q11 .2q13.1)[7]/47,idem,+13[5]
PHF6_0703	40-50	F	AML	pAML	Dead	3420	Alive	3420	Alive	t(8:16)
PHF6_0704	60-70	F	AML	pAML	Dead	457	Alive	457	Alive	46,XX[20]
PHF6_0705	50-60	F	AML	sAML	Dead	23	Dead	23	Dead	45,XX,-7[14]/46,XX[6]
PHF6_0706	80-90	M	AML	sAML	Dead	143	Dead	143	Dead	46,Y,t(X;5)(p11.4;q35)[20]
PHF6_0707	60-70	F	MPN	PMF	NA	NA	Alive	1206	Alive	NA
PHF6_0708	20-30	F	AML	pAML	Relapse	128	Dead	152	Dead	46,XX,t(9;11)(p22;q23)[20]
PHF6_0709	70-80	F	MDS	RS	NA	NA	NA	NA	NA	46,XX,-7,+21[6]/46,del(7)(q22q34)[2]/46,XX[12]
PHF6_0710	60-70	F	MPN	PV	NA	NA	Alive	4485	Alive	NA
PHF6_0711	NA	F	AML	sAML	No	2124	Alive	2124	Alive	normal
PHF6_0712	60-70	F	AML	sAML	Relapse	306	Dead	319	Dead	46,XY[20]
PHF6_0713	40-50	F	AML	sAML	NA	NA	Alive	3931	Alive	46,XX,t(2;11)(p23;q23),del(5)(q2?2q3?4)[19]/46,XX[1]
PHF6_0714	60-70	F	MDS	EB	NA	NA	NA	NA	NA	45,XX,-7[20]
PHF6_0715	70-80	F	AML	sAML	Dead	105	Dead	105	Dead	47,XX,del(7)(q22q32),+8[20]
PHF6_0716	60-70	F	MDS	EB	NA	NA	NA	NA	NA	47,XX,+2[18]/46,XX[1]//46,XY[1]
PHF6_0717	50-60	M	AML	pAML	Relapse	35	Dead	249	Dead	46,XY[20]
PHF6_0718	60-70	F	AML	pAML	Relapse	220	Alive	240	Alive	46,XX[20]
PHF6_0719	80-90	M	AML	sAML	Dead	28	Dead	28	Dead	46,XY
PHF6_0720	70-80	M	AML	pAML	Dead	1481	Dead	1481	Dead	43-44,XY,del(5)(q13),-16,-17,add(21,1,DEL9
PHF6_0721	40-50	M	AML	sAML	Relapse	252	Dead	1213	Dead	45,X,-Y[18]/46,XY[2].
PHF6_0722	30-40	F	MPN	CML	NA	NA	NA	NA	NA	46,XY[20]
PHF6_0723	70-80	F	AML	sAML	NA	NA	Dead	44	Dead	46, XX
PHF6_0724	80-90	F	MDS	EB	NA	NA	NA	NA	NA	46,XX,del(5)(q13q33)[20]
PHF6_0725	60-70	F	MPN	PV	NA	NA	NA	NA	NA	NA
PHF6_0726	50-60	F	AML	pAML	Dead	2863	Alive	2863	Alive	46,XX[20]
PHF6_0727	60-70	F	AML	pAML	Dead	15	Dead	15	Dead	43-44,XX,-3,-5,-7,-16,-21,+2-3mar[cp20]
PHF6_0728	80-90	M	AML	sAML	Dead	125	Dead	125	Dead	46,XY
PHF6_0729	80-90	F	MDS	EB	NA	NA	NA	NA	NA	47,XX,add(1)(q21),t(5;21)(q13;q22),-7,+8,+22[6]
PHF6_0730	70-80	F	AML	pAML	Dead	1013	Alive	1013	Alive	46,XX[20]
PHF6_0731	70-80	F	MPN	PV	NA	NA	NA	NA	NA	46,XX[20]
PHF6_0732	60-70	M	MPN	ET	NA	NA	NA	1168	NA	46,XY[20]
PHF6_0733	50-60	M	AML	pAML	Relapse	379	Alive	2605	Alive	46 XY
PHF6_0734	50-60	M	AML	pAML	Dead	1	Dead	1	Dead	46,XY,t(15;17)(q22;q21)[19]/46,XY[1]
PHF6_0735	80-90	M	AML	sAML	No	615	Alive	615	Alive	46,XY[20]
PHF6_0736	60-70	F	AML	sAML	NA	NA	Alive	961	Alive	51,XX,+X,+8,+8,+9,+15[19]/46,XX[1]
PHF6_0737	80-90	F	AML	pAML	Dead	60	Dead	60	Dead	46,XX,t(1;3)(p36;q21).
PHF6_0738	60-70	F	AML	pAML	Dead	1144	Dead	1144	Dead	46,XX[20]
PHF6_0739	70-80	M	MDS	Other	NA	NA	NA	NA	NA	NA
PHF6_0740	60-70	M	AML	pAML	Relapse	35	Dead	210	Dead	46,xy,del(3),add(4),add(5),del(5)del(11)add(12)+1-3mar[5][cp20]
PHF6_0741	30-40	M	AML	pAML	Dead	3768	Alive	3768	Alive	46,XX[20]
PHF6_0742	60-70	M	AML	pAML	Relapse	196	Dead	240	Dead	46,XX[20]
PHF6_0743	40-50	F	AML	sAML	NA	NA	Alive	2473	Alive	46,XX,t(6;9)(p23;q34)[20]
PHF6_0744	30-40	M	AML	sAML	Dead	2100	Alive	2100	Alive	46,XY,t(6;9)(p23;q34)[
PHF6_0745	50-60	M	AML	pAML	Relapse	352	Alive	439	Alive	46,XY[20]
PHF6_0746	50-60	F	AML	sAML	NA	NA	Dead	126	Dead	46,XX[20]
PHF6_0747	60-70	M	AML	pAML	Dead	1130	Dead	1130	Dead	46,XY[20]
PHF6_0748	40-50	F	AML	pAML	Relapse	389	Dead	690	Dead	46,XX,t(6;11)(q27;q23)[12]/53,idem,+3,+der(6)t(6;11),+8,+13,+14,+19,+21[7]/46,XX[1].
PHF6_0749	50-60	F	AML	pAML	Relapse	585	Dead	630	Dead	46,XX[20]
PHF6_0750	40-50	M	AML	pAML	Relapse	182	Dead	283	Dead	46,XY
PHF6_0751	40-50	F	AML	pAML	No	4002	Alive	4002	Alive	46,XX[20]
PHF6_0752	50-60	M	AML	pAML	Dead	224	Alive	224	Alive	46,XY
PHF6_0753	60-70	M	AML	pAML	Dead	2192	Alive	2192	Alive	46,XY,inv(16)(p13q22)[17]/45,idem,-18[3]
PHF6_0754	60-70	F	AML	sAML	Dead	15	Dead	15	Dead	45,XX,-7[20]
PHF6_0755	30-40	M	MPN	CML	NA	NA	NA	NA	NA	46,XY,t(9;22)(q34;q11.2)[15]/46,idem,t(3;6)(q12;p25)[5]
PHF6_0756	50-60	F	AML	pAML	Relapse	68	Dead	130	Dead	46, XX
PHF6_0757	40-50	F	AML	pAML	Dead	3890	Alive	3890	Alive	45,XX,-14[cp3]/46,XX[17]
PHF6_0758	20-30	M	AML	pAML	Dead	308	Alive	308	Alive	45,X,-Y,t(8;21)(q22;q22)[4]/45,idem,del(9)(q21)[16]
PHF6_0759	NA	M	AML	pAML	Dead	279	Alive	279	Alive	46,XY[cp30]
PHF6_0760	40-50	F	AML	sAML	Relapse	960	Dead	965	Dead	46,XX[20]
PHF6_0761	40-50	F	AML	pAML	Dead	30	Dead	30	Dead	42,XX,del(1)(q32),add(2)(q13),-4,-4,-5,del(6)(q13),der(7)t(1;7)(q23;q11.2),8[4],+9,add12(p13)[3],-15[8],-17,-18,-19,-20,+mar1,+mar3[6],+mar8[8],+mar[4][cp12]/47,XX+22[1]//46,XY[7]
PHF6_0762	NA	M	AML	pAML	No	3	Alive	3	Alive	46,XY,+1,der(1;7)(q10;p10),del(20)(q11q13)[17] / 46,XY[3]
PHF6_0763	40-50	F	AML	pAML	Dead	358	Dead	358	Dead	46,XX[20]
PHF6_0764	20-30	M	AML	pAML	Relapse	899	Dead	1597	Dead	45,X,-Y,t(8;21)(
PHF6_0765	40-50	M	AML	sAML	Dead	1445	Alive	1445	Alive	46,XY[20]
PHF6_0766	60-70	M	AML	sAML	NA	NA	Dead	46	Dead	46,XY,del(20)(q11.2q13.1)[18]/47,idem,+8[2]
PHF6_0767	60-70	M	AML	pAML	Relapse	20	Dead	90	Dead	46,XY[20]
PHF6_0768	NA	F	AML	pAML	Dead	1825	Alive	1825	Alive	46,XX[20]
PHF6_0769	80-90	M	AML	sAML	Dead	22	Dead	22	Dead	46,XY[20]
PHF6_0770	50-60	F	AML	sAML	Dead	14	Dead	14	Dead	45,XX,del(5)(q12q33),-7,+8,del(16)(q22),der(20)t(17;20)(q21;q13.3)[16]/46,idem,-13,-15,+mar1[4].
PHF6_0771	NA	F	AML	pAML	Dead	3206	Alive	3206	Alive	46,XX[20]
PHF6_0772	30-40	F	AML	pAML	Relapse	1358	Alive	1775	Alive	46,XX
PHF6_0773	NA	M	AML	pAML	Relapse	2757	Alive	2883	Alive	46,XY[20]
PHF6_0774	60-70	M	AML	pAML	Dead	144	Dead	144	Dead	46,XY,add(2)(q33)[20]
PHF6_0775	50-60	F	AML	pAML	Relapse	7	Dead	30	Dead	43,XX,del(3)(p21),del(5)(q12q33),-9,add(11)(p15),-12,der(13)t(9;13)(p11;p11.2),-21[cp4]/42,sl,-16[7]/43,sdl1,del(2)(q21)[2]/41,XX,del(3)(p10),del(5)(q12q33),-7,-9,add(11)(p15),-12,add(13)(p10),der(13)t(9;13)(p11;p11.2),-14,add(17)(p13),-21[2]/42,idem,+mar1[3]/46,XX[2]
PHF6_0776	50-60	F	AML	pAML	Dead	2833	Alive	2833	Alive	46,XX,del(5)(q31q35)[13]/46,XX[7]
PHF6_0777	40-50	F	AML	pAML	Relapse	126	Dead	270	Dead	47,XX,+4[4],47,idem.del(7)(q22)[1]
PHF6_0778	40-50	F	AML	pAML	Dead	245	Dead	245	Dead	46, XX
PHF6_0779	50-60	M	AML	pAML	Relapse	492	Dead	510	Dead	47,XY,+2[20]
PHF6_0780	60-70	M	AML	sAML	Dead	393	Dead	393	Dead	del 5q, del 7q and 8
PHF6_0781	60-70	M	AML	pAML	Dead	0	Dead	0	Dead	46,XY,del(20)(q11.2q13.3)[17]/46,XY[3]
PHF6_0782	40-50	M	AML	sAML	NA	NA	Alive	2684	Alive	del(3)(q21) and add(11)(q25)
PHF6_0783	30-40	F	AML	pAML	Relapse	562	Dead	780	Dead	46,XX,t(8;21)(q22;q22)[cp20]
PHF6_0784	60-70	F	AML	pAML	Dead	330	Alive	330	Alive	46,XX
PHF6_0785	70-80	M	AML	pAML	Dead	90	Dead	90	Dead	46,XY,i(17)(q10)[cp6]/47,XY,+12,i(17)(q10)[3]/46,XY,del(7)(p12),i(17)(q10)[2]/46,XY,t(7;17)(q22;q11.2),i(17)(q10)[cp7]/46,XY[2]
PHF6_0786	NA	F	AML	pAML	Dead	9	Dead	9	Dead	46,XX,t(8;21)(q22;q22)[20]
PHF6_0787	10-20	F	AML	pAML	Relapse	2355	Alive	2380	Alive	46,XX,t(15;17)(q22;q21)[17]/46,XX[3]
PHF6_0788	50-60	F	AML	sAML	Relapse	585	Dead	617	Dead	45,Xc[20]
PHF6_0789	70-80	M	AML	pAML	Dead	8	Dead	8	Dead	46,XY[21]
PHF6_0790	80-90	F	AML	sAML	Dead	270	Dead	270	Dead	47,XX,+8[cp20]
PHF6_0791	50-60	F	AML	pAML	Relapse	12	Alive	2761	Alive	46,XX[6]
PHF6_0792	20-30	M	AML	pAML	Dead	14	Dead	14	Dead	46,XY[20]
PHF6_0793	50-60	M	AML	pAML	Relapse	97	Dead	120	Dead	46,XY[20]
PHF6_0794	50-60	F	AML	pAML	Dead	120	Dead	120	Dead	47,XX+8[4]/46,XX[16]
PHF6_0795	30-40	F	AML	pAML	Relapse	232	Dead	270	Dead	46,XX,t(3;10)(q21;p15)[4]/46,XX,t(17;20)(q12.2;q13.3)[4]/46,XX[12]
PHF6_0796	50-60	M	AML	pAML	Dead	175	Dead	175	Dead	46,XY,inv(3)(q21q25)?c[12]
PHF6_0797	50-60	M	AML	sAML	Relapse	486	Dead	637	Dead	46,XY[20]
PHF6_0798	60-70	F	AML	pAML	Dead	193	Dead	193	Dead	46,XY[20]
PHF6_0799	30-40	M	AML	pAML	Relapse	92	Dead	392	Dead	46,XY[20]
PHF6_0800	20-30	F	AML	pAML	Dead	2191	Alive	2191	Alive	46,XX[21]
PHF6_0801	70-80	F	AML	pAML	Dead	0	Dead	0	Dead	46,XX[20]
PHF6_0802	60-70	M	AML	sAML	Dead	882	Dead	882	Dead	48,XY,+1,del(1)(p13),+11[4]/46,XY[16]
PHF6_0803	70-80	F	AML	sAML	No	421	Alive	421	Alive	47,XX,+14[3]/46,XX[17]
PHF6_0804	50-60	F	AML	pAML	No	27	Alive	27	Alive	46,XX,i(7)(q10)[20]
PHF6_0805	80-90	M	AML	pAML	No	38	Alive	38	Alive	46,XY,t(15;17)(q24;q21)[20]
PHF6_0806	50-60	M	AML	pAML	Dead	35	Dead	35	Dead	52-55,XY,+Y,+4,+del(5),+6,+8,+add(10),+11,+14,+17,+18,+21,+22 (complex cytogenetics)
PHF6_0807	60-70	M	AML	pAML	Relapse	2354	Alive	3286	Alive	46,XY[20]
PHF6_0808	20-30	F	AML	pAML	Dead	70	Dead	70	Dead	46,XX[20]
PHF6_0809	50-60	M	AML	sAML	NA	NA	Dead	1506	Dead	46,XY[20]
PHF6_0810	50-60	M	AML	pAML	Dead	1694	Alive	1694	Alive	46,XX[20]
PHF6_0811	NA	M	AML	pAML	Dead	2	Dead	2	Dead	45,XY,add(5)(q11.2),add(9)(q12),del(13)(q12q22),-15,add(17)(p11.2),-1,+mar[cp15]/46,XY,dup(1)(q12q22)[5]
PHF6_0812	50-60	M	AML	pAML	Dead	25	Dead	25	Dead	46,XY,t(4;8)(q12;q24)[10]/46,XY[1]//46,XX[9]
PHF6_0813	40-50	F	AML	pAML	Dead	1734	Alive	1734	Alive	46,XY[20]
PHF6_0814	50-60	M	AML	pAML	Relapse	94	Dead	646	Dead	45,XY,-7[20]
PHF6_0815	40-50	M	AML	sAML	NA	NA	Dead	309	Dead	44,Y,i(X)(q10),del(2)(p1?6),del(4)(q31.1),-5,add(8)(q24.1),add(9)(q34),-11,-12,-17,der(17)t(12;17)(q13;p13),add(19)(p13.3),add(21)(p11,2),add(21)(q22),+mar1,+mar2[cp14]/46,XY[6]
PHF6_0816	50-60	M	AML	sAML	NA	NA	Dead	41	Dead	46,XY,del(13)(q12q22)[1]/46,XY,del(4)(q21),der(5)t(5;17)(q11.2;q11.2),add(11)(p11.2),del(13)(q12q22),del(16)(p13.1),-17,+mar[12]/46,idem,del(6)(q21q25)[7]
PHF6_0817	30-40	F	MPN	PMF	NA	NA	Alive	669	Alive	NA
PHF6_0818	50-60	F	AML	pAML	Relapse	17	Dead	103	Dead	46,XX[20]
PHF6_0819	50-60	F	AML	pAML	Dead	1526	Alive	1526	Alive	46,XX[20]
PHF6_0820	50-60	F	AML	pAML	Relapse	1389	Alive	1447	Alive	46,XX[25]
PHF6_0821	30-40	F	AML	sAML	Dead	904	Alive	904	Alive	45,XX,-7[20]
PHF6_0822	50-60	M	AML	pAML	Dead	1220	Alive	1220	Alive	46,XY,inv(16)(p13.1q22),add(18)(p11.3)[5]/46,XY[15]
PHF6_0823	50-60	M	AML	pAML	Relapse	246	Alive	600	Alive	46 XY
PHF6_0824	60-70	M	AML	sAML	Relapse	21	Dead	138	Dead	46,XY[20]
PHF6_0825	30-40	M	AML	pAML	Dead	70	Dead	70	Dead	46,XY[20]
PHF6_0826	70-80	F	AML	pAML	Dead	576	Dead	576	Dead	46,XX,t(8;21)(q22;q22)[20]
PHF6_0827	60-70	M	AML	pAML	Dead	279	Alive	279	Alive	Normal
PHF6_0828	60-70	F	AML	pAML	Relapse	310	Dead	785	Dead	47,XX,+8[16]/46,XX[4]
PHF6_0829	40-50	M	AML	pAML	Dead	1128	Alive	1128	Alive	46,XY,der(14;21)(p11.2;p11.2),+21[3]/46,XY[17].
PHF6_0830	60-70	F	AML	sAML	Relapse	512	Dead	638	Dead	46,XX[20]
PHF6_0831	50-60	M	AML	pAML	Dead	301	Alive	301	Alive	46,XY,t(8;21)(q22;q22)[18]/46,XY[2]
PHF6_0832	50-60	M	AML	pAML	Relapse	510	Dead	552	Dead	42-44,XY,der(5)del(5)(q13.3)t(5;12)(q13.3;q13),der(12)t(5;12),-15,-16,-17,-18,der(19)t(17;19)(q21;p13.3),add(20)(q13.3),add(21)(q22)[cp20]
PHF6_0833	70-80	F	MDS	Other	NA	NA	NA	NA	NA	46,XX[20]
PHF6_0834	60-70	M	AML	sAML	NA	NA	Dead	12	Dead	46,XY,der(1)t(1;3)(p36.1;p21),del(13)(q12q22)[2]
PHF6_0835	20-30	M	AML	pAML	Dead	893	Alive	893	Alive	46,XY[20]
PHF6_0836	60-70	M	AML	sAML	NA	NA	Dead	20	Dead	46,XY[18]
PHF6_0837	60-70	M	MPN	ET	NA	NA	NA	NA	NA	NA
PHF6_0838	60-70	M	AML	sAML	Dead	25	Dead	25	Dead	46,XY[20]
PHF6_0839	60-70	F	MDS/MPN	Other	NA	NA	NA	NA	NA	45,XX,del(3)(p11p21),del(5)(q13q33),del(7)(q32q36),del(11)(q14),add(12)(p13),del(13)(q12q14),-16[12]/46,idem,+mar[8]
PHF6_0840	40-50	F	AML	pAML	Relapse	885	Alive	3200	Alive	46,XX[20]
PHF6_0841	60-70	F	AML	sAML	No	37	Alive	37	Alive	47,XX,del(5)(q22q35),+8,del(9)(q13),del(13)(q14q22),del(20)(q11.2q13.3)[20]
PHF6_0842	70-80	M	AML	pAML	Dead	30	Dead	30	Dead	46,XY,-7,add(17)(p11.2),+mar[3]/46,XY[5].
PHF6_0843	60-70	F	AML	pAML	Dead	182	Dead	182	Dead	48-49,XX,del(5)(q13q33),der(11)t(11;13)(q23;q13),-13,+19,+r,+1-6mar[cp3]/46,XX[8]
PHF6_0844	70-80	M	AML	sAML	Dead	1352	Dead	1352	Dead	46,XY,add(2)(q33),add(7)(q11.2)[1]/46,XY[29]
PHF6_0845	60-70	F	AML	pAML	NA	NA	Dead	1126	Dead	47,XX,+21[8]/53,idem,+X,+1,add(1)(p13),+2,+14,+19,+21[8]/46,XX,+1,add(1)(p13),-7[2]/46,XX[2]
PHF6_0846	60-70	F	AML	sAML	Relapse	133	Alive	884	Alive	46,XY[8]
PHF6_0847	50-60	M	MDS/MPN	CMML	NA	NA	Alive	629	Alive	46,XY[20]
PHF6_0848	30-40	M	AML	pAML	Dead	3515	Alive	3515	Alive	46,XY[20]
PHF6_0849	60-70	M	AML	sAML	NA	NA	Dead	60	Dead	46,XY,+1,der(1;15)
PHF6_0850	60-70	F	MDS	Other	NA	NA	NA	NA	NA	NA
PHF6_0851	60-70	F	AML	sAML	Relapse	80	Dead	231	Dead	46,XX[20]
PHF6_0852	50-60	M	AML	pAML	Dead	810	Alive	810	Alive	46,XY,t(15;17)(q24;q21)[20]
PHF6_0853	50-60	F	AML	pAML	Dead	402	Dead	402	Dead	46,XX,add(16)(q23)[11]/46,XX[9]
PHF6_0854	40-50	F	MPN	ET	NA	NA	Alive	563	Alive	NA
PHF6_0855	60-70	M	AML	pAML	Dead	40	Dead	40	Dead	58,XY,+X,+Y,+10,+10,+11,+11,+13,+13,+14,+14, +21,+21[9]/46,XY[6]
PHF6_0856	50-60	F	AML	pAML	Dead	1264	Alive	1264	Alive	,XX,-7[16]44,idem,?add(1)(p36),inv(3)(q21q26.2),-8[1]/46,XX[3]
PHF6_0857	50-60	M	MDS	Other	NA	NA	NA	NA	NA	NA
PHF6_0858	NA	F	AML	sAML	Dead	4	Dead	4	Dead	FISH positive for del7q, positive for trisomy 8, aneusomy (gain) of 20q
PHF6_0859	50-60	M	AML	sAML	NA	NA	Dead	215	Dead	46,XY[20]
PHF6_0860	40-50	F	AML	pAML	Dead	1285	Alive	1285	Alive	46,XX,inv(16)(p13.1q22)[16]/46,XX4]
PHF6_0861	NA	M	AML	pAML	Dead	24	Dead	24	Dead	t(15;17)
PHF6_0862	60-70	M	AML	pAML	Dead	30	Dead	30	Dead	46,XY,inv(9)(p12q13)[20]
PHF6_0863	50-60	F	AML	pAML	No	59	Alive	59	Alive	t(15;17) (q22;q12).
PHF6_0864	70-80	M	MDS/MPN	CMML	NA	NA	Alive	1736	Alive	46,XY[20]
PHF6_0865	60-70	M	AML	pAML	Relapse	251	Dead	266	Dead	46,XY[20]
PHF6_0866	60-70	F	AML	pAML	Dead	273	Alive	273	Alive	46,XX[20]
PHF6_0867	40-50	M	MPN	PV	NA	NA	Alive	3234	Alive	NA
PHF6_0868	NA	M	AML	pAML	Dead	706	Alive	706	Alive	46,XY[20]
PHF6_0869	70-80	M	AML	pAML	No	8	Alive	8	Alive	trisomy 9
PHF6_0870	70-80	M	AML	pAML	Dead	124.8	Dead	124.8	Dead	45,XY,-7,i(17)(q10)[cp7]/47,XY,
PHF6_0871	80-90	M	MDS	RS	NA	NA	NA	NA	NA	47,XY,del(20)(q11.2),+mar[15]/47,idem,add(12)(p11.2)[2]/45,idem,del(7)(q22),add(12)(p11.2),-16,-mar[3]
PHF6_0872	70-80	F	AML	pAML	Relapse	207	Dead	534	Dead	+21[13]
PHF6_0873	50-60	F	AML	pAML	Dead	761	Alive	761	Alive	46,XX[20]
PHF6_0874	30-40	M	AML	pAML	Relapse	470	Dead	1049	Dead	46,XY[20]
PHF6_0875	60-70	F	MPN	ET	NA	NA	Alive	14696	Alive	46,XX[20]
PHF6_0876	80-90	M	MDS	RS	NA	NA	NA	NA	NA	NA
PHF6_0877	60-70	F	AML	sAML	Dead	102	Dead	102	Dead	45,XX,inv(3)(q21q26.2),-7[19]/46,XX[1]
PHF6_0878	NA	F	AML	pAML	Dead	3259	Alive	3259	Alive	45,XX,-7[18]/46,XX[2]
PHF6_0879	30-40	F	AML	pAML	Dead	1110	Alive	1110	Alive	46,XX[20]
PHF6_0880	60-70	M	MDS	MLD	NA	NA	NA	NA	NA	46,XY,del(20)(q11.2q13.1)[7]/46,XY[13]
PHF6_0881	30-40	M	AML	pAML	Dead	2703	Alive	2703	Alive	46,XY[20]
PHF6_0882	60-70	M	AML	pAML	Dead	308	Alive	308	Alive	46,XY[20]
PHF6_0883	50-60	M	AML	sAML	NA	NA	Alive	3131	Alive	46,XY[20]
PHF6_0884	40-50	M	AML	pAML	Dead	649	Dead	649	Dead	46,XY[20]
PHF6_0885	30-40	F	AML	pAML	Dead	2068	Dead	2068	Dead	46,XX[20]
PHF6_0886	20-30	M	AML	pAML	Dead	2530	Alive	2530	Alive	46,XY[20]
PHF6_0887	60-70	M	AML	pAML	Relapse	362	Dead	795	Dead	46,XY[20]
PHF6_0888	NA	M	AML	pAML	No	377	Alive	377	Alive	46,XY,del(7)(q22q32)[3]/47,XY,+8[2]/46,XY,[17].
PHF6_0889	70-80	F	AML	pAML	Dead	397	Dead	397	Dead	45,XX,t(3;3)(q21;q26.2),-7[13]/46,idem,+mar[7]
PHF6_0890	60-70	M	AML	pAML	Dead	243	Dead	243	Dead	46,XY,inv(16)(p13.1q22)[1]/46,XY[5]
PHF6_0891	60-70	F	AML	pAML	Dead	3083	Alive	3083	Alive	46,XX[20]
PHF6_0892	70-80	M	AML	pAML	Dead	14	Dead	14	Dead	45,XY,-7[20]
PHF6_0893	50-60	M	AML	sAML	Relapse	27	Dead	60	Dead	46,XY[20]
PHF6_0894	70-80	M	AML	pAML	Dead	69	Dead	69	Dead	46,XY[20]
PHF6_0895	NA	M	AML	pAML	Relapse	63	Alive	102	Alive	FISH t(9; 11)(p22; q23)
PHF6_0896	60-70	M	MPN	PV	NA	NA	NA	NA	NA	NA
PHF6_0897	70-80	M	AML	sAML	No	23	Alive	23	Alive	46,XY,del(5)(q13q33)[2]/44,idem,del(3)(q12),-7,del(11)(q13q23),del(12)(p12),add(18)(q21.3),-20[9]/47,XY,+15[3]/46,XY[6]
PHF6_0898	50-60	F	MPN	PV	NA	NA	NA	NA	NA	46,XX[20]
PHF6_0899	60-70	M	AML	pAML	Dead	160	Dead	160	Dead	42-43,X,-Y[16],del(5)(q13q33)[16],-7[3],add(7)(p13)[13],t(11;19)(q23;p13.3)[11],add(12)(p11.2)[11],add(12)(p13)[4],del(13)(q12q14)[16],-14[7],add(16)(q24)[3],-17[16],-18[16],add(19)(p13.3)[5],+mar[4][cp16]/46,XY[4]
PHF6_0900	50-60	F	AML	pAML	Relapse	20	Dead	30	Dead	46,XX, inv(16)(p13q22)[20]
PHF6_0901	80-90	M	MDS	SLD	NA	NA	NA	NA	NA	46,XY,del(13)(q11q22)[9]/47,sl,+11[6]/48,sdl,+del(13)[5]
PHF6_0902	60-70	F	AML	sAML	Dead	284	Dead	284	Dead	46,XX[20]
PHF6_0903	60-70	M	AML	pAML	Dead	3	Dead	3	Dead	46,XY,t(10;22)(q22;q13)[19]/46,xy[1]
PHF6_0904	60-70	F	MPN	PV	NA	NA	Alive	2779	Alive	NA
PHF6_0905	60-70	F	AML	pAML	Dead	395	Dead	395	Dead	46,XX,t(11;17)(q23;q21)[20
PHF6_0906	70-80	M	AML	pAML	Dead	90	Dead	90	Dead	46,XY,inv(16)/[17]/46,xy[3]
PHF6_0907	70-80	F	AML	sAML	Relapse	2502	Dead	2505	Dead	46,X,t(X;7)(p11.2;q32)[19]/46,XX
PHF6_0908	60-70	F	MPN	ET	NA	NA	NA	NA	NA	NA
PHF6_0909	60-70	M	AML	sAML	Dead	45	Dead	45	Dead	41-44,XY,del(1)(p21)[1],del(3)(q21q26.2)[2],inv(3)(q21q26.2),add(5)(q22),-6,add(7)(q22),-10[19],add(11)(q23)[3],-12,-17,+mar1[19],+mar2[18][cp20]
PHF6_0910	NA	F	AML	pAML	No	2	Alive	2	Alive	46,XX,t(15;17)(q22;q21)[3]/48,sl,+8,+mar[10]/46,XX[7].
PHF6_0911	70-80	F	AML	pAML	Dead	218	Dead	218	Dead	46,XX[20]
PHF6_0912	70-80	M	AML	sAML	Dead	59	Dead	59	Dead	normal
PHF6_0913	70-80	M	AML	pAML	Relapse	64	Dead	180	Dead	47,XY,+11[20]
PHF6_0914	70-80	F	AML	pAML	Dead	240	Dead	240	Dead	46,XX[21]
PHF6_0915	NA	F	AML	pAML	No	7	Alive	7	Alive	t(15;17)
PHF6_0916	70-80	M	AML	sAML	Dead	78	Dead	78	Dead	46,XY,del(20)(q11.2)[17]
PHF6_0917	40-50	M	AML	pAML	Dead	2760	Alive	2760	Alive	46,XY,t(15;17)(q24;q21)[7]/46,XY[15]
PHF6_0918	60-70	M	AML	pAML	Relapse	412	Dead	657	Dead	46,XY[20]
PHF6_0919	60-70	F	AML	pAML	NA	NA	Alive	5305	Alive	NA
PHF6_0920	NA	F	AML	pAML	Dead	58	Dead	58	Dead	t(4;11), +8,del(8), +18, +19
PHF6_0921	40-50	M	AML	pAML	Relapse	345	Alive	2584	Alive	46,XX[20]
PHF6_0922	NA	M	AML	tAML	Dead	30	Dead	30	Dead	45,XY,-7[20]
PHF6_0923	60-70	F	AML	pAML	Dead	0	Dead	0	Dead	52,X,del(X)(q21),del(3)(q21),add(4)(p15),+del(5)(q13q31),+6,+7,-8,-9,+12,+add(18)(q23),+20,+mar1,+mar2[14]
PHF6_0924	70-80	F	AML	pAML	Dead	339	Dead	339	Dead	46,XX
PHF6_0925	80-90	M	AML	pAML	Dead	76	Dead	76	Dead	46,XY[19]
PHF6_0926	70-80	M	AML	pAML	Relapse	328	Dead	553	Dead	46,XY[20]
PHF6_0927	70-80	M	AML	sAML	Dead	65	Dead	65	Dead	47,XY,+13,i(17)(q10)[19]/48,idem,+5[1]
PHF6_0928	60-70	M	AML	pAML	Dead	596	Alive	596	Alive	46,XY[20]
PHF6_0929	60-70	M	AML	sAML	No	170	Alive	170	Alive	47 XY, del (12), +13 [4]; 46 XY [16]
PHF6_0930	60-70	F	MDS	EB	NA	NA	NA	NA	NA	46,XX,idic(21)(p12)[2]/47,idem,+21[9]/47,idem,+21,idic(21)(p12)[6]/47, XX,+21[1]/48,XX,+21,+21[1]//46,XY[1]
PHF6_0931	60-70	M	AML	sAML	NA	NA	Dead	244	Dead	46,XY[20]
PHF6_0932	60-70	M	MDS	EB	NA	NA	NA	NA	NA	46,XY[20]
PHF6_0933	50-60	F	AML	pAML	Dead	1164	Alive	1164	Alive	46,XX,inv(16)(p13.1q22)[2]/47,idem,+8[18]
PHF6_0934	20-30	F	AML	pAML	Relapse	539	Alive	2724	Alive	46,XX,t(8;21)(q22;q22)[20]
PHF6_0935	20-30	F	MPN	PV	NA	NA	NA	NA	NA	NA
PHF6_0936	20-30	M	MPN	CML	NA	NA	NA	NA	NA	46,XY,t(9;22)(q34;q11.2)[cp20]
PHF6_0937	60-70	M	AML	pAML	Dead	294	Dead	294	Dead	41-45,XY,add(2)(q37),-5,-7,-13,-17,add(17)(p11.2),-20,-21,-22,+1-7mar[ cp20]
PHF6_0938	60-70	F	AML	pAML	Dead	330	Dead	330	Dead	47,XX,+13
PHF6_0939	60-70	M	MDS	Other	NA	NA	NA	NA	NA	NA
PHF6_0940	50-60	M	AML	pAML	Relapse	2362	Dead	2618	Dead	46,XY[20]
PHF6_0941	50-60	F	AML	pAML	Dead	2357	Alive	2357	Alive	47,XX,+8[3]/46,XX[19
PHF6_0942	50-60	M	AML	pAML	Dead	1518	Alive	1518	Alive	47,XY,+18[4]/46,xy[16]
PHF6_0943	40-50	M	AML	pAML	Dead	142	Dead	142	Dead	46,XY[20]
PHF6_0944	40-50	M	AML	pAML	Relapse	173	Dead	245	Dead	46,XY,t(3;12)(q10;p10),-5,der(6)t(6;11)(p23;q13),-7,-11,add(17)(p11.2),del(20)(q11.2),+3mar[11]/47,idem,+21[8]//46,XX[1]
PHF6_0945	40-50	M	AML	pAML	Relapse	147	Alive	2761	Alive	85-89,XXYY,-18,-22[cp4]/59,XX,-Y,-2,-4,-4,-7, -11,-14,-15,-15,-15,+16,+17,-18,-19,-20, +22[1]/46,XY[2]
PHF6_0946	50-60	F	MDS	Other	NA	NA	NA	NA	NA	NA
PHF6_0947	60-70	M	AML	sAML	Dead	729	Alive	729	Alive	46,XY[20]
PHF6_0948	60-70	F	MDS	Other	NA	NA	NA	NA	NA	46,XX[20
PHF6_0949	50-60	M	MDS	5q-	NA	NA	NA	NA	NA	46,XY,del(5)(q23q33)[11]/46,XY[9]
PHF6_0950	20-30	M	AML	pAML	Dead	2481	Alive	2481	Alive	46,XY[20]
PHF6_0951	60-70	F	AML	sAML	NA	NA	Dead	219	Dead	normal
PHF6_0952	70-80	F	AML	sAML	Dead	77	Dead	77	Dead	47,XX,+14[1]/46,idem,-7[15]/45,XX,-7[4]
PHF6_0953	70-80	F	MDS	RS	NA	NA	NA	NA	NA	48,XX,del(5)(q13q33),dic(11;15)(q25;p11.2),der(14;17)(q10;q10),-18,+22,+1-4mar[cp19]/46,XX[1]
PHF6_0954	60-70	M	AML	pAML	Relapse	167	Dead	279	Dead	46,XY[20]
PHF6_0955	50-60	F	AML	pAML	Dead	393	Dead	393	Dead	46,XX[25]
PHF6_0956	60-70	M	AML	pAML	Dead	84	Dead	84	Dead	46,XY[20]
PHF6_0957	60-70	M	AML	sAML	Dead	1	Dead	1	Dead	42,XY,-3,-5,-7,add(14)(p11.1),add(22)(p11.1)[20]/42,sl,?add(10)(p11.1),-17[
PHF6_0958	60-70	F	MDS	EB	NA	NA	NA	NA	NA	45,XX,t(3;16)(q21;q24),del(5)(q13q33),del(7)(q22q32),t(15;21)(q24;q11.2),-18[20]
PHF6_0959	60-70	M	MDS	EB	NA	NA	NA	NA	NA	46,XY[20]
PHF6_0960	70-80	M	AML	sAML	NA	NA	Dead	899	Dead	46,XY[20]
PHF6_0961	70-80	M	AML	pAML	Dead	600	Dead	600	Dead	45,X,-Y,inv(16)(p13.1q22)[13]/46,sl,+22[7]
PHF6_0962	50-60	M	AML	pAML	Relapse	89	Alive	437	Alive	39-42,X,-Y,-2,-3,-5,-6,-7,add(13)(p11.2),-16,-17,-18,add(19)(q13.2),ad d(21)(q21),-22,-22,+3-6mar[cp16]/46,XY[4]
PHF6_0963	30-40	F	AML	pAML	Dead	397	Dead	397	Dead	11q23
PHF6_0964	70-80	M	AML	sAML	Dead	112	Dead	112	Dead	45,XY,t(2;16)(p13;q12.1),-7[16]/46,XY[4]
PHF6_0965	70-80	F	MPN	ET	NA	NA	NA	NA	NA	NA
PHF6_0966	40-50	M	AML	sAML	NA	NA	Dead	1111	Dead	46,XY[20]
PHF6_0967	70-80	M	AML	sAML	NA	NA	Dead	1113	Dead	47,XY,+9,t(11;14)(q23;q32)[20]
PHF6_0968	70-80	M	AML	sAML	Relapse	349	Dead	425	Dead	46,XX[20] (donor cells)
PHF6_0969	80-90	M	AML	sAML	Dead	12	Dead	12	Dead	46,XY,add(1)(p36.3)[13]/46,XY[7]
PHF6_0970	60-70	M	AML	pAML	NA	NA	Alive	12	Alive	46,XY,t(8;21)(q22;q22)[14]/47,idem,+der(8)t(8;21)(q22q22)[6]
PHF6_0971	40-50	M	AML	pAML	Dead	2297	Alive	2297	Alive	47,XY,+8[4]/48,idem,+8[15]/46,XY[1]
PHF6_0972	20-30	M	MDS	SLD	NA	NA	NA	NA	NA	46,XY,der(7)t(1;7)(q21;q11.2)[8]/46,XY[12]
PHF6_0973	60-70	M	AML	pAML	Relapse	18	Dead	60	Dead	46,XY,del(1)(p13p34),add(3)(q21),-5,del(12)(p11.2p13),-17,-19,+2,-5mar[9]/46,XY[11]
PHF6_0974	NA	M	AML	sAML	NA	NA	Alive	1281	Alive	46,XY,add(13)(p13)[2]/46,XY,add(14)(p13)[2]/46,XY,add(15)(p13)[2]/46,XY[14]
PHF6_0975	70-80	M	AML	sAML	Dead	170	Dead	170	Dead	46,XY
PHF6_0976	50-60	F	AML	pAML	Relapse	313	Dead	564	Dead	45,XX,-7[14]//46,XY[6]
PHF6_0977	60-70	M	AML	sAML	Relapse	926	Alive	949	Alive	46,XY,del(7)(q22q34)[4]/46,XY[16]
PHF6_0978	60-70	M	AML	sAML	Dead	689	Dead	689	Dead	46,XY
PHF6_0979	60-70	M	AML	tAML	Dead	270	Dead	270	Dead	46,XX,del(5)(q21q33),del(6)(p22),+9, add(9)(q11)x2,-16,+1-2 mar[20]
PHF6_0980	60-70	M	AML	pAML	Relapse	531	Dead	557	Dead	46,XY[20]
PHF6_0981	30-40	F	AML	pAML	Dead	30	Dead	30	Dead	46,XX[20]
PHF6_0982	60-70	F	AML	pAML	Dead	188	Dead	188	Dead	46,XX[20]
PHF6_0983	70-80	F	MDS	SLD	NA	NA	NA	NA	NA	46,XX
PHF6_0984	20-30	M	MPN	ET	NA	NA	NA	NA	NA	NA
PHF6_0985	60-70	M	AML	sAML	Relapse	280	Dead	321	Dead	34-44,XY,-1[20],del(2)(q21q31)[2],add(3)(q11.2)[20],-4[20],-5[19],add(5)(p15)[4],-6[6],-7[20],-8[20],+add(9)(p12)[20],-12[11],del(12)(q15)[9],-15[20]-16[4],-17[20]-18[5],add(19)(p13.3)[3],add(20)(q11.2)[6],+mar1[19],+mar2[19],+mar3[12],+mar4[20],+mar5[6]{
PHF6_0986	60-70	F	AML	tAML	Relapse	190	Dead	223	Dead	46,XX[17]
PHF6_0987	30-40	M	AML	pAML	Dead	0	Dead	0	Dead	48-50,XY,+8,+13[17],+14[5],inv(16)(p13.1q22),+22[cp20]
PHF6_0988	70-80	M	AML	sAML	Dead	14	Dead	14	Dead	44-45,XY,add(1)(q44)[6],-5[15],del(5)(q13)[2],del(7)(q11.2q34)[14],t(8;18)(q13;q21)[15],add(13)(p13)[16],add(16)(q24)[15],add(17)(p11.2)[17],add(21)(q22)[15],+1-2mar[6][cp18]/46,XY[2]
PHF6_0989	80-90	F	AML	sAML	NA	NA	Dead	888	Dead	41-45,XX,-4,-5,der(6)add(6)(p21.3)add(6)(q23),inv(7)(p13q36),-10,ins(14;?)(q24;?),-15,add(17)(p11.2),add(19)(p13.3),der(22)t(15;22)(q15;q13),+1-4mar[cp19]/46,XX[1]
PHF6_0990	60-70	M	AML	sAML	Dead	154	Dead	154	Dead	46,XY,del(5)(q3?1q3?5)[2]/46,XY[cp18]
PHF6_0991	40-50	F	AML	pAML	Dead	2392	Alive	2392	Alive	46,XX,t(11;19)(q23;p13.3)[19]/
PHF6_0992	50-60	F	AML	sAML	Relapse	64	Dead	300	Dead	46,X,-X[17]/46,XX[3]
PHF6_0993	50-60	F	AML	pAML	Dead	150	Dead	150	Dead	46,XX[20]
PHF6_0994	70-80	F	AML	pAML	Dead	17	Dead	17	Dead	44,XX,add(4)(q21),-7,-21[2]/44-45,X,add(X)(q22),del(9)(q13q22), der(21)t(1;21)(q21;p11.2),+mar[cp15]/46,XX[3]
PHF6_0995	30-40	F	AML	pAML	Relapse	191	Dead	806	Dead	46,XX,t(9;11)(p22;q23)[cp6]/47,XX,t(9;11)(p22;q23),+21[cp12]/46,XX[1].
PHF6_0996	60-70	M	AML	sAML	Dead	49	Alive	49	Alive	46,XY[20]
PHF6_0997	50-60	F	MDS	Other	NA	NA	NA	NA	NA	46,XX[20]
PHF6_0998	60-70	F	AML	pAML	No	3	Alive	3	Alive	normal
PHF6_0999	50-60	M	AML	pAML	Relapse	155	Dead	233	Dead	47,XY,-7,der(9)del(9)(q22q34)inv(9)(p12q13)c,+20,+20[6]/47,idem,add(Y)(q12)[13]/46,XY,inv(9)(p12q13)c[1]
PHF6_1000	70-80	F	MPN	PMF	NA	NA	NA	NA	NA	47,XX,+8[18]/46,XX[2]
PHF6_1001	50-60	M	AML	sAML	Dead	4	Dead	4	Dead	normal
PHF6_1002	50-60	F	AML	pAML	Relapse	448	Dead	872	Dead	46, XX
PHF6_1003	60-70	M	MPN	ET	NA	NA	NA	NA	NA	NA
PHF6_1004	40-50	M	AML	pAML	Dead	2351	Alive	2351	Alive	46,XY,inv(16)(p13.1q22)[19]
PHF6_1005	40-50	F	AML	sAML	Relapse	221	Dead	1429	Dead	46,XX,del(5)/45idem-16{18}
PHF6_1006	60-70	M	AML	pAML	No	39	Alive	39	Alive	45,XY,add(2)(q11.2),add(11)(p15),-17[11]
PHF6_1007	50-60	M	MPN	PMF	NA	NA	NA	NA	NA	NA
PHF6_1008	30-40	F	AML	pAML	Relapse	55	Dead	1173	Dead	normal
PHF6_1009	60-70	F	AML	sAML	Dead	196	Dead	196	Dead	46,XX,del(5)(q22q35)[20]
PHF6_1010	60-70	M	MDS	MLD	NA	NA	NA	NA	NA	85-88,XXYY,-3,-3,add(5)(q35)x2,add(14)(p11.2),-15,-15,+17,add(17)(p11.2)x2,del(17)(p11.2)x2,-18,-18,-19,-19,-20,-20,+21,+21,add(21)(p11.2)x2,1-5dmin[cp13]/56-70XXY,-3,add(5)(q35),+11,+11,+12,+13,add(14)(p11.2),del(17)(p11.2),add(17)(p11.2),-18,-19,-20,+21,add(21)(p11.2)x2,1-8dmin[cp3]/46,XY,t(9;15)(q22;q15)[4]
PHF6_1011	80-90	F	AML	pAML	No	140	Alive	140	Alive	complex, monosomy 7
PHF6_1012	70-80	F	AML	sAML	No	58	Alive	58	Alive	45,XX,der(3)t(3;7)(q10;q10),del(5)(q22q35)[7]/45,XX,del(1)(q25),del(5) (q22q35),add(11)(p15),+12,add(12)(p12),-13,+1-3mar[cp3]
PHF6_1013	60-70	M	AML	tAML	Dead	55	Alive	55	Alive	46,XY[20]
PHF6_1014	80-90	M	AML	sAML	Dead	729	Dead	729	Dead	43~44,XY,-3,t(3;16)(q21;q24),-7,t(8;22)(q24.1;q13),del(11)(q23),add(13)(q 34),del(14) (q24),-15,-16,del(20)(p11.2p13)[cp6]/46,XY[14].
PHF6_1015	NA	M	AML	sAML	Dead	423	Dead	423	Dead	monosomy 5, +5P, 5Q31-, and trisomy 7 as well as a 7Q31 deletion (FISH); Cytogenetics showed monosmy 7
PHF6_1016	50-60	M	AML	pAML	Dead	270	Dead	270	Dead	47,XY,+8[10]/46,XY[2]
PHF6_1017	60-70	F	MPN	PMF	NA	NA	NA	NA	NA	46,XX[20]
PHF6_1018	50-60	F	AML	sAML	Relapse	215	Dead	259	Dead	47,XX,+8[5]/46,XX[15]
PHF6_1019	60-70	M	AML	sAML	Dead	1341	Alive	1341	Alive	46, XY
PHF6_1020	80-90	F	AML	sAML	Dead	314	Dead	314	Dead	46,XX,del(7)(q22q36)[6]46,idem,del(20)(q11.2q13.3)[5]/46,XX[9]
PHF6_1021	60-70	M	AML	sAML	Dead	0	Dead	0	Dead	46,XY,del(9)(q22q31)[12]/46,XY[8]
PHF6_1022	70-80	M	MDS	MLD	NA	NA	NA	NA	NA	NA
PHF6_1023	60-70	M	AML	sAML	NA	NA	Dead	527	Dead	47,XY,+8[2]/48,idem,+9
PHF6_1024	50-60	M	AML	sAML	NA	NA	Dead	149	Dead	47,XY,+mar[11]/46,XY[9]
PHF6_1025	70-80	M	AML	sAML	NA	NA	Dead	15	Dead	47,XY,+8[17]/49,idem,+18,+21[2]/46,XY[1]
PHF6_1026	40-50	M	AML	pAML	Relapse	977	Alive	1230	Alive	46,XY[20]
PHF6_1027	70-80	M	AML	pAML	Relapse	15	Dead	32	Dead	46,XY[20]
PHF6_1028	40-50	F	AML	pAML	Dead	1549	Alive	1549	Alive	46,XX,t(8;21)(q22;q22)[cp2]/46,XX[18]
PHF6_1029	70-80	M	MDS	EB	NA	NA	NA	NA	NA	46,XY[20]
PHF6_1030	50-60	F	AML	sAML	NA	NA	Dead	755	Dead	46,XX,del(5)(q12q33)[4]/46,XX[16]
PHF6_1031	70-80	M	MDS	EB	NA	NA	NA	NA	NA	46,XY[20]
PHF6_1032	60-70	F	AML	sAML	NA	NA	Dead	474	Dead	46,XX[20]
PHF6_1033	20-30	M	MDS	Other	NA	NA	NA	NA	NA	46,XY[20]
PHF6_1034	60-70	F	AML	pAML	Dead	1363	Alive	1363	Alive	46,XX[1]//46,XY[19]
PHF6_1035	60-70	M	MDS/MPN	CMML	NA	NA	NA	NA	NA	NA
PHF6_1036	60-70	M	AML	sAML	Relapse	125	Dead	328	Dead	46,XY[20]
PHF6_1037	60-70	M	MDS	EB	NA	NA	NA	NA	NA	47,XY,+8[8]/46,XY[12]
PHF6_1038	40-50	M	AML	pAML	Dead	1231	Alive	1231	Alive	46,XY,t(15;17)(q24;q21)[20]
PHF6_1039	40-50	F	MDS	SLD	NA	NA	NA	NA	NA	46,XX[20]
PHF6_1040	20-30	M	AML	sAML	NA	NA	Dead	426	Dead	46,XY[20]
PHF6_1041	70-80	M	MDS	EB	NA	NA	NA	NA	NA	NA
PHF6_1042	50-60	M	MDS	SLD	NA	NA	NA	NA	NA	46,XY[20]
PHF6_1043	10-20	M	AML	pAML	Dead	402	Alive	402	Alive	46,XY,t(8:21)(q22;q22),del(9)(q13q22)[14]/47,idem,+4[8]
PHF6_1044	80-90	M	AML	sAML	NA	NA	Dead	200	Dead	46,XY[20]
PHF6_1045	70-80	F	MDS/MPN	CMML	NA	NA	NA	NA	NA	46,XX[20]
PHF6_1046	50-60	M	AML	sAML	NA	NA	Alive	375	Alive	45,XY,-7[9]
PHF6_1047	50-60	M	AML	tAML	Dead	88	Dead	88	Dead	42-46,XY,del(5)(q13q33)[16],-7[3],del(7)(q22q34)[9],-10[4],-11[3],-12[ 6],add(12)(p11.2)[11],-13[3],-15[3],-17[7],-18[7],-20[14],-21[3],-22[3 ],+1-3mar[7][cp20]
PHF6_1048	50-60	F	AML	sAML	NA	NA	Dead	174	Dead	46,XX,t(3;21)(q26.2;q22)[12] /46,XX[8].
PHF6_1049	20-30	M	AML	pAML	Dead	613	Alive	613	Alive	46,XY[20]
PHF6_1050	50-60	F	AML	pAML	Dead	240	Dead	240	Dead	46,XX,del(7)(q22)[2]/46,XX[18]
PHF6_1051	60-70	F	MDS	Other	NA	NA	NA	NA	NA	NA
PHF6_1052	70-80	m	AML	sAML	NA	NA	Dead	237	Dead	46, xy, I(14)
PHF6_1053	40-50	M	AML	sAML	Relapse	177	Dead	190	Dead	46,XY[19]
PHF6_1054	40-50	M	AML	pAML	Dead	50	Dead	50	Dead	46,XY,der(21)t(8;21)(q13;p11.2)[7]/46,idem,add(6)(q13),-12,+22,+mar[3]/46-2,+mar[cp9]/46,XY[1] 47,idem,del(3)(q27),der(6)t(6;11)(q12;q13),t(8;12)(q22;q13),-11,+1
PHF6_1055	60-70	F	AML	sAML	NA	NA	Alive	1665	Alive	46,XX[20]
PHF6_1056	70-80	M	AML	sAML	No	364	Alive	364	Alive	46,XY[20]
PHF6_1057	40-50	M	AML	pAML	Dead	1367	Alive	1367	Alive	46,XY,t(9;11)(p22;q23)[19]/46,XY[1]
PHF6_1058	60-70	M	MPN	CML	NA	NA	NA	NA	NA	45,X,-Y,t(9;22)(q34;q11.2)[9]/45,idem,t(7;10)(q11.2;p13)[7]/46,XY[4]
PHF6_1059	70-80	M	AML	pAML	Dead	13	Dead	13	Dead	46,XY[20]
PHF6_1060	80-90	M	MPN	ET	NA	NA	Dead	2458	Dead	46,XY[20
PHF6_1061	60-70	M	AML	sAML	NA	NA	Alive	1	Alive	47,XY,+8[20]
PHF6_1062	80-90	F	AML	pAML	Dead	30	Dead	30	Dead	49,XX,+21,+21,+21[20]
PHF6_1063	80-90	F	AML	sAML	Dead	173	Dead	173	Dead	normal
PHF6_1064	40-50	F	AML	pAML	Relapse	96	Alive	307	Alive	46,XX[20]
PHF6_1065	20-30	M	AML	pAML	Dead	348	Alive	348	Alive	47,XY,+6[19]/46,XY[1]
PHF6_1066	70-80	M	AML	sAML	Dead	278	Dead	278	Dead	45,XY,add(2)(q33),-5,del(5)(q15q33),del(9)(q12q22)[3],-10,del(11)(q23),del(INCOMPLETE)
PHF6_1067	70-80	M	MDS	Other	NA	NA	NA	NA	NA	46,XY[20]
PHF6_1068	50-60	F	AML	pAML	Relapse	56	Dead	155	Dead	47,XXX
PHF6_1069	80-90	M	AML	pAML	Relapse	513	Dead	570	Dead	4, 6, and 16 (49,XY,del(3)(p25),+4,+6,add(7)(q32),+16[15]/46,XY[5]).
PHF6_1070	60-70	M	MDS	RS	NA	NA	NA	NA	NA	NA
PHF6_1071	60-70	F	MPN	PMF	NA	NA	NA	NA	NA	NA
PHF6_1072	60-70	F	AML	sAML	NA	NA	Dead	603	Dead	46,XX,del(12)(p12)[16]/46,XX[4]
PHF6_1073	70-80	F	AML	pAML	Dead	119	Dead	119	Dead	46,XX[20]
PHF6_1074	60-70	M	AML	pAML	Dead	807	Dead	807	Dead	47,XY,+8[1]/46,XY[19]
PHF6_1075	70-80	M	AML	pAML	Relapse	411	Dead	700	Dead	46,XY[20]
PHF6_1076	30-40	F	MPN	ET	NA	NA	NA	NA	NA	NA
PHF6_1077	40-50	M	AML	pAML	Dead	371	Dead	371	Dead	46,XY,t(3;17)(q25;q25)?c[20]
PHF6_1078	50-60	M	AML	sAML	NA	NA	Dead	259	Dead	46,XY,+3,-5,del(5)(q22q35),-6,del(7)(q22q36),hsr(11)(q25),-15,+2mar[4] /47,XY,+Y[2]/46,XY[18]
PHF6_1079	40-50	F	AML	sAML	No	1407	Alive	1407	Alive	46,XX,t(9;22)(q34;q11.2)[20]
PHF6_1080	50-60	M	AML	pAML	Relapse	317	Dead	483	Dead	Normal
PHF6_1081	NA	F	AML	pAML	No	1479	Alive	1479	Alive	unknown at T-MN but 2/25/14: pericentric inversionof chromosome 16, +8 and +22
PHF6_1082	50-60	M	MPN	CML	NA	NA	NA	NA	NA	47,XY,+Y,t(9;22)(q34;q11.2)[20]
PHF6_1083	50-60	F	AML	pAML	Relapse	68	Alive	625	Alive	46,XX,inv(16)(p13.1q22)[6]/47,idem,+22[7]/46,XX[7]
PHF6_1084	80-90	M	MDS/MPN	CMML	NA	NA	Alive	1119	Alive	45,X,-Y[20]
PHF6_1085	60-70	M	AML	pAML	Dead	359	Dead	359	Dead	46,XY[20]
PHF6_1086	80-90	M	AML	sAML	No	228	Alive	228	Alive	complex del5, del 7
PHF6_1087	70-80	M	AML	pAML	Relapse	93	Alive	123	Alive	46,XY[20]
PHF6_1088	70-80	M	AML	pAML	Dead	6	Dead	6	Dead	46,XY[20]
PHF6_1089	60-70	F	AML	sAML	Dead	139	Dead	139	Dead	46,XX[20]
PHF6_1090	50-60	F	AML	sAML	NA	NA	Dead	12	Dead	46,XX,t(3;21)(q26.2;q22),del(7)(q22q34)[13]/46,XX[7]
PHF6_1091	60-70	M	MDS	EB	NA	NA	NA	NA	NA	46,XY[20]
PHF6_1092	70-80	M	AML	sAML	Dead	88	Dead	88	Dead	46,XY,der(7)t(1;7)(q10;p10)[3]/46,idem,der(20)(q11.2q13.3)[12]/46,XY[5]
PHF6_1093	60-70	M	AML	pAML	Dead	82	Dead	82	Dead	46,XY,t(8;16)(p11.2;p13.3),add(19)(p13.3)[6]/46,XY,t(8;16)(p11.2;p13.3 ),der(14)t(1;14)(q12;q32)[2]/46,XY[12]
PHF6_1094	60-70	M	AML	pAML	No	208	Alive	208	Alive	normal
PHF6_1095	20-30	M	AML	pAML	Dead	150	Dead	150	Dead	46-48,XY,+1,del(1)(q21)x2,-3,+4,+1-2mar[2]/45-48,idem,del(1)(p34),del(1)(q2 1),-7[2]/46,XY[16]
PHF6_1096	60-70	M	AML	sAML	No	327	Alive	327	Alive	46,XY,t(6;14)(q23;q32),del(17)(q23)[20]
PHF6_1097	60-70	F	AML	pAML	Relapse	163	Dead	581	Dead	47,XX,+8[1]/46,XX[19]
PHF6_1098	50-60	M	MDS	Other	NA	NA	NA	NA	NA	43-45,XY,add(1)(p36.3),add(2)(p13),-5,-6,add(7)(q22),del(7)(q22),add(9)(q22),add(11)(q23),del(12)(p11.2p13),-16,-17,+2-9mar,dmin,inc[cp6]/46,XY[11]
PHF6_1099	70-80	M	AML	pAML	Dead	30	Dead	30	Dead	47,XY,+8[4]/48,idem,+8[5]/46,XY[11]
PHF6_1100	60-70	M	MDS	SLD	NA	NA	NA	NA	NA	NA
PHF6_1101	50-60	M	MPN	PMF	NA	NA	NA	NA	NA	46,XY[20]
PHF6_1102	60-70	F	MPN	PV	NA	NA	NA	NA	NA	46,XX[20]
PHF6_1103	60-70	M	AML	pAML	NA	NA	Dead	240	Dead	46,XY[20]
PHF6_1104	60-70	F	MPN	PV	NA	NA	NA	NA	NA	46,XX[20]
PHF6_1105	50-60	F	MDS/MPN	aCML	NA	NA	NA	NA	NA	46,XX[20]
PHF6_1106	80-90	M	AML	pAML	Relapse	471	Alive	2578	Alive	46,XY[20]
PHF6_1107	60-70	F	MDS	RS	NA	NA	NA	NA	NA	46,XX,del(5)(q15q31)[2]/46,XX[19]
PHF6_1108	60-70	M	MDS	SLD	NA	NA	NA	NA	NA	46,XY[20]
PHF6_1109	50-60	M	AML	sAML	NA	NA	Dead	246	Dead	45,XX,INS(1:?)(P13;?),DER(4)DIC(4;12)(Q21;P11.2)ADD(12)(Q24.3),DEL(5)(Q15Q33),-12,DEL(12)(P12),ADD(17)(P13)[9]/45,SL,-DER(4)DIC(4;12),+ADD(4)(Q25),+SER(12)ADD(12)(P11.2),ADD(12)(Q24.1)[5]/45,SDL1,-ADD(4),DEL(4)(Q26Q26)[2]/46,XX[4]
PHF6_1110	70-80	F	AML	pAML	Dead	221	Dead	221	Dead	46,XX[20]
PHF6_1111	80-90	F	AML	sAML	No	79	Alive	79	Alive	complex cytogenetics including chrom 5, 6, 9, 15, 21
PHF6_1112	50-60	F	AML	pAML	Dead	1020	Alive	1020	Alive	46,XX,del(9)(q13q22)[20]
PHF6_1113	70-80	M	MDS	RS	NA	NA	Dead	2030	Dead	NA
PHF6_1114	60-70	F	AML	pAML	Dead	1541	Alive	1541	Alive	47,XX,inv(16)(p13.1q22),+22[19]/46,XX[1]
PHF6_1115	50-60	M	AML	pAML	Dead	279	Alive	279	Alive	46,XY,t(8;21)(q22;q22)[8]/45,idem,-Y[12]
PHF6_1116	70-80	M	AML	pAML	Dead	547	Dead	547	Dead	46,XY[20]
PHF6_1117	50-60	M	AML	pAML	Relapse	178	Dead	863	Dead	46,XY[20]
PHF6_1118	40-50	M	AML	sAML	NA	NA	Alive	1089	Alive	46,XY[20]
PHF6_1119	70-80	F	AML	pAML	Dead	911	Alive	911	Alive	47,XX,+8[19]/46,XX[1]
PHF6_1120	60-70	F	AML	pAML	Dead	775	Alive	775	Alive	46,XX,t(15;17)(q24;q21)[20]
PHF6_1121	70-80	M	MPN	CML	NA	NA	NA	NA	NA	45,X,-Y,t(9;22)(q34;q11.2)[20]
PHF6_1122	80-90	F	MDS	RS	NA	NA	NA	NA	NA	NA
PHF6_1123	50-60	M	MPN	PV	NA	NA	NA	NA	NA	46,Y,t(X;1)(q28;q21)?c[20]
PHF6_1124	20-30	F	AML	pAML	Relapse	183	Dead	537	Dead	46,XX[20]
PHF6_1125	40-50	F	AML	pAML	Relapse	229	Alive	472	Alive	46,XX[20]
PHF6_1126	60-70	M	AML	pAML	Relapse	153	Dead	211	Dead	45,XX,-7[14]/45,XX,der(12;17)(q10;q10)[3]/46,XX,add(17)(p11.2)[2]/46,XX[1]
PHF6_1127	40-50	F	AML	pAML	Dead	242	Alive	242	Alive	46,XX,t(9;11)(p22;q23)[20]
PHF6_1128	40-50	F	MPN	ET	NA	NA	NA	NA	NA	NA
PHF6_1129	60-70	M	MDS	MLD	NA	NA	NA	NA	NA	45,XY,-7[20]
PHF6_1130	60-70	M	MDS	MLD	NA	NA	NA	NA	NA	46,XY,add(1)(p32)[16]/46,XY[4]
PHF6_1131	70-80	F	AML	pAML	Relapse	150	Dead	169	Dead	47,XX,+8[20]
PHF6_1132	40-50	F	AML	pAML	Dead	0	Dead	0	Dead	46,XX,del(9)(q13)1-24dmin[20]
PHF6_1133	80-90	M	MDS/MPN	Other	NA	NA	Alive	876	Alive	NA
PHF6_1134	70-80	M	AML	pAML	Relapse	151	Dead	268	Dead	46,XY,t(12;15)(p13;q22)[10]/46,XY[8]
PHF6_1135	30-40	M	AML	pAML	Dead	347	Alive	347	Alive	45,X,-Y,t(8;21)(q22;q22)[20]
PHF6_1136	20-30	M	AML	pAML	Dead	1110	Alive	1110	Alive	45,X,-Y,t(8;21)(q22;q22)[17]/46,XY[3]
PHF6_1137	50-60	M	AML	sAML	Dead	128	Dead	128	Dead	44,X,-Y,add(1)(p22),add(2)(p25),del(5)(q13q33),add(8)(p11.2),-17,add(1 8)(p11.2),add(19)(p13.3),add(20)(p13),add(21)(p11.2),-22,+mar[3]/44,id em,del(3)(p23)[3]/46,XY[10]
PHF6_1138	60-70	M	MDS	RS	NA	NA	NA	NA	NA	NA
PHF6_1139	40-50	M	AML	pAML	Dead	67	Dead	67	Dead	46,XY[20]
PHF6_1140	50-60	F	AML	pAML	Dead	1170	Alive	1170	Alive	46,XX,del(9)(q13q22)[20]
PHF6_1141	70-80	M	AML	sAML	NA	NA	Dead	395	Dead	46,XX[20] (donor cells)
PHF6_1142	70-80	F	MDS	SLD	NA	NA	NA	NA	NA	46,XX,del(20)(q11.2q13.3)[20]
PHF6_1143	70-80	M	AML	pAML	Dead	297	Alive	297	Alive	Normal
PHF6_1144	60-70	F	AML	pAML	Dead	98	Dead	98	Dead	46,X,-X,del(5)(p13),t(8;21)(q22;q22),+15[19]/46,XX[1]
PHF6_1145	80-90	M	MDS/MPN	Other	NA	NA	Alive	414	Alive	46,XY,del(12)(p13)[6]/46,XY[14].
PHF6_1146	40-50	F	MPN	PMF	NA	NA	NA	NA	NA	45,X,-X[5]/46,XX[15]
PHF6_1147	60-70	M	AML	pAML	Relapse	161	Alive	204	Alive	46,XY[20]
PHF6_1148	60-70	M	AML	pAML	Relapse	371	Alive	576	Alive	46,XY,-7,+13[11]/46,XY[9]
PHF6_1149	60-70	M	MPN	CML	NA	NA	NA	NA	NA	46,XY
PHF6_1150	30-40	F	AML	pAML	Dead	571	Alive	571	Alive	46,XX,inv(16)(p13.1q22)[15]/46,XX[5]
PHF6_1151	60-70	F	AML	sAML	NA	NA	Dead	117	Dead	45,XY,-7[2]/45,idem,i(17)(q10)[cp18]
PHF6_1152	70-80	M	AML	pAML	Relapse	56	Alive	397	Alive	47,XX,+2,t(3;11)(p21;q23)[20]
PHF6_1153	50-60	F	AML	pAML	Dead	1057	Alive	1057	Alive	46,XX,t(15;17)(q24;q21)[20]
PHF6_1154	30-40	F	AML	pAML	Dead	367	Alive	367	Alive	inv(16)
PHF6_1155	80-90	M	AML	pAML	No	2	Alive	2	Alive	Normal
PHF6_1156	70-80	F	AML	sAML	Dead	89	Dead	89	Dead	43-46,XX,-5,-7,add(12)(q24.1),add(15)(q22),-22,+0-3mar[cp17]
PHF6_1157	60-70	M	AML	sAML	NA	NA	Alive	903	Alive	46,XX[20]
PHF6_1158	60-70	F	MPN	ET	NA	NA	NA	NA	NA	46,XX[20]
PHF6_1159	50-60	F	AML	pAML	Relapse	106	Dead	193	Dead	46,XX[20]
PHF6_1160	70-80	F	AML	sAML	NA	NA	Alive	136	Alive	46,XX,der(5)t(1;5)(q32;q35)[1]/46,idem,del(20)(q11.2q13.1)[10]/46,XX[9]
PHF6_1161	50-60	F	AML	sAML	Relapse	68	Alive	932	Alive	46,XX[20]
PHF6_1162	70-80	M	MDS	MLD	NA	NA	NA	NA	NA	46,XY[21]
PHF6_1163	60-70	F	MPN	ET	NA	NA	NA	NA	NA	NA
PHF6_1164	50-60	M	AML	sAML	NA	NA	Alive	877	Alive	normal
PHF6_1165	40-50	M	AML	sAML	Dead	903	Alive	903	Alive	46,XY[20] (3/14/16)
PHF6_1166	80-90	M	AML	sAML	Dead	456	Dead	456	Dead	46,XY,r(4)(?p16q35)[2]/46,XY[19]
PHF6_1167	50-60	F	AML	pAML	Relapse	72	Dead	468	Dead	normal
PHF6_1168	50-60	M	AML	sAML	Dead	344	Dead	344	Dead	44,XY,del(5)(q13q33),add(7)(p13),-12,add(16)(q22),-17[18]/46,XY[2]
PHF6_1169	60-70	M	AML	sAML	Dead	157	Dead	157	Dead	47,XY,del(9)(q12q22),t(11;17)(q13;q25),+19[15]/48,idem,+mar[3]/46,XY[2
PHF6_1170	70-80	F	MDS/MPN	Other	NA	NA	NA	NA	NA	46,XX[20]
PHF6_1171	60-70	F	MDS	Other	NA	NA	NA	NA	NA	46,XX[20]
PHF6_1172	NA	F	AML	pAML	Dead	1027	Alive	1027	Alive	45,XX,der(14;15)(q10;q10)c[20]
PHF6_1173	30-40	F	AML	pAML	Relapse	140	Dead	196	Dead	46,XX[20]
PHF6_1174	NA	M	AML	pAML	Dead	959	Alive	959	Alive	46,XY[20]
PHF6_1175	40-50	M	MPN	CML	NA	NA	NA	NA	NA	46,XY,t(9;22)(q34;q11.2)[20]
PHF6_1176	60-70	M	AML	sAML	No	580	Alive	580	Alive	46,XY[20]
PHF6_1177	80-90	F	MDS	SLD	NA	NA	NA	NA	NA	46,XX,del(7)(p13)[6]/46,XX[14]
PHF6_1178	70-80	M	AML	sAML	Dead	14	Dead	14	Dead	46,XY[20]
PHF6_1179	70-80	M	MPN	PMF	NA	NA	Dead	1102	Dead	NA
PHF6_1180	70-80	M	AML	pAML	Relapse	28	Dead	77	Dead	47,XY,+10[20]
PHF6_1181	10-20	F	AML	pAML	Relapse	264	Dead	519	Dead	46,XX,t(6;11)(q27;q23)[13]//46,XY[7]
PHF6_1182	70-80	F	AML	sAML	Dead	41	Dead	41	Dead	complex del5, mono 7
PHF6_1183	20-30	F	AML	pAML	Relapse	294	Dead	427	Dead	46,XX[20]
PHF6_1184	20-30	F	AML	pAML	NA	NA	Alive	123	Alive	47,XX,+8[16]/46,XX[4]
PHF6_1185	20-30	F	AML	pAML	Relapse	73	Alive	93	Alive	47,XX,+8[16]/46,XX[4]
PHF6_1186	80-90	M	MDS/MPN	CMML	NA	NA	Dead	137	Dead	45,X,-Y[20]
PHF6_1187	10-20	F	AML	pAML	Dead	964	Alive	964	Alive	46,XX,t(10;18)(p12;p11.2,add(11)(q23)[20]
PHF6_1188	80-90	M	AML	pAML	No	26	Alive	26	Alive	46,XY,t(7;21)(p15;q22)[14]/46,XY[6]
PHF6_1189	70-80	M	AML	sAML	No	315	Alive	315	Alive	46,XX,del(5)(q13q33)[19]/46,XX[1]
PHF6_1190	30-40	M	AML	pAML	No	13	Alive	13	Alive	47,XY,ins(15;?10)(q15;q11.2q25),+19[6]/48,s1+mar[3]
PHF6_1191	60-70	M	AML	sAML	NA	NA	Dead	365	Dead	46,XY[20]
PHF6_1192	40-50	M	AML	pAML	Relapse	511	Alive	653	Alive	Normal
PHF6_1193	50-60	F	AML	sAML	NA	NA	Dead	171	Dead	45-48,XX,t(2;15)(q31;q22),der(5)t(5;8)(q13;q13),i(8)(q10),del(10)(q22q26),+ 11,add(11)(p13),-17,-17,der(22)t(17;22)(q21;q13),+0-2mar[cp4]/46,XX[3]
PHF6_1194	60-70	M	AML	pAML	Relapse	261	Dead	317	Dead	46,XY[20]
PHF6_1195	60-70	F	AML	pAML	Relapse	157	Dead	208	Dead	46,XX[20]
PHF6_1196	80-90	F	AML	pAML	No	0	Alive	0	Alive	Normal
PHF6_1197	50-60	F	AML	pAML	No	54	Alive	54	Alive	43,XX,-4,del(5)(q22q35),add(16)(q22),-17,-18[10]/43,idem,add(13)(q22)[ 9]/46,XX[1]
PHF6_1198	70-80	F	AML	pAML	Dead	28	Dead	28	Dead	Complex including loss of 5q
PHF6_1199	60-70	M	MDS	RS	NA	NA	NA	NA	NA	46,XY[20]
PHF6_1200	80-90	M	AML	sAML	Dead	0	Dead	0	Dead	Normal
PHF6_1201	50-60	F	MPN	Other	NA	NA	NA	NA	NA	NA
PHF6_1202	50-60	M	AML	sAML	No	20	Alive	20	Alive	44,XY,-5,-13,-21,+mar1[2]/44,idem,-17,+mar2[4]/44,idem,+3,del(3)(q25),-17[1 4]
PHF6_1203	50-60	F	AML	pAML	No	7	Alive	7	Alive	t(15,17)
PHF6_1204	30-40	M	AML	pAML	Dead	470	Alive	470	Alive	46,XX[20]
PHF6_1205	60-70	M	AML	sAML	Relapse	83	Dead	331	Dead	45,XY,dup(1)(p32p36.1),del(3)(q13q29),del(5)(q11.2q33),-14,-17,add(17)(p13) ,-20,add(22)(p11.2),+2mar[2]/44,idem,-3,-del(3),-18,+mar[cp5]/45,idem,-6,del(13)(q22q32),+17[cp3]/45,idem,add(6)(q21),add(11)(p15)[1]/45,XY,dup(1),del(3),del(5),-14,-45,idem,add(11)[1]/46,idem,+mar[1] 17,add(17)(p11.2),-20,add(22),+2mar[3]/42-44,idem,-18[cp4]/
PHF6_1206	20-30	M	AML	pAML	Relapse	7	Alive	83	Alive	46,XY,t(8;21)(q22;q22)[4]/46,idem,del(9)(q22)[16]
PHF6_1207	20-30	M	AML	sAML	No	2	Alive	2	Alive	46,XY,trp(1)(q21q32),del(6)(p21p23),del(7)(q22q36)[6]/46,idem,del(9)(q 22q34)[4]/46,XY[10]
PHF6_1208	50-60	F	AML	pAML	Dead	523	Alive	523	Alive	46,XX[20]
PHF6_1209	40-50	M	AML	pAML	Dead	18	Dead	18	Dead	46,XY,add(1)(p36.1),t(9;11)(p22;q23)[17]/46,XY[3]
PHF6_1210	50-60	M	AML	pAML	Dead	1	Dead	1	Dead	46,XY,inv(16)(p13.1q22)[14]
PHF6_1211	60-70	M	AML	sAML	No	0	Alive	0	Alive	"multiple abnormalities and complex karyotype involving chromosomes 3,7,8, and 17, t(5;3) resulting in partial trisomy 5 and 5q as well as 12p-, monosomy 17 and 20
PHF6_1212	50-60	M	AML	pAML	Relapse	426	Alive	442	Alive	46,XY[20]
PHF6_1213	70-80	M	MPN	PV	NA	NA	NA	NA	NA	47,XY,+8[11]/46,XY[9]
PHF6_1214	50-60	M	MPN	PV	NA	NA	NA	NA	NA	NA
PHF6_1215	80-90	M	AML	sAML	Dead	40	Dead	40	Dead	46,XY[20]
PHF6_1216	60-70	M	AML	pAML	Dead	121	Alive	121	Alive	46,XY[20]
PHF6_1217	50-60	M	AML	pAML	Relapse	317	Alive	1446	Alive	46,XY[20]
PHF6_1218	80-90	M	AML	pAML	No	19	Alive	19	Alive	45,X,-Y[3]/45-46,idem,-7,+11,+mar[17]
PHF6_1219	60-70	F	AML	sAML	Dead	81	Dead	81	Dead	44,X,-X,-2,add(2)(q33),del(5)(q31q35),-6,der(7;21)(q10;q10),add(11)(q23),-13,+14,add(14)(q24),-16,-19,+4mar[1]/46,XX[20]
PHF6_1220	70-80	M	MPN	PMF	NA	NA	NA	NA	NA	NA
PHF6_1221	10-20	F	AML	pAML	Relapse	201	Dead	237	Dead	46,XX,t(9;11)(p22;q23)[8]/47,idem,+8[2]/46,XX[10]
PHF6_1222	60-70	F	AML	sAML	Dead	72	Dead	72	Dead	44-46,XX,-4,add(7)(q32),del(11)(q23q25),-12,-17,add(18)(q23),add(19)(p 13.3),+2mar[cp13]/43-46,idem,add(16)(p12),-21,+2mar[cp7]
PHF6_1223	50-60	M	MDS	RS	NA	NA	NA	NA	NA	NA
PHF6_1224	60-70	F	AML	pAML	Relapse	41	Alive	407	Alive	46,XX,t(11;17)(q23;q25)[4]/46,XX[9]
PHF6_1225	50-60	M	AML	pAML	Dead	39	Dead	39	Dead	47,XY,+8[19]/46,XY[1]
PHF6_1226	70-80	F	MDS/MPN	CMML	NA	NA	Alive	1835	Alive	NA
PHF6_1227	60-70	M	AML	pAML	Relapse	155	Dead	227	Dead	43,XY,-5,add(5)(q22),add(7)(p11.2),add(7)(q11.2),add(13)(q32),-17,add(17)(q21),-22[18]/46,XY[2]
PHF6_1228	30-40	M	AML	pAML	Dead	659	Alive	659	Alive	46,XY,t(15;17)(q24;q21)[17]/46,XY[3]
PHF6_1229	60-70	M	AML	pAML	Dead	235	Dead	235	Dead	45-46,XY,del(7)(q32q36),del(11)(q13q23),del(12)(p11.2p13),add(16)(p13. 1),add(17)(p11.2),del(20)(q11.2q13.3)[cp10]/46-47,idem,+mar[cp2]/45,XY ,del(7),del(11),del(12),add(16),add(17),-20[cp5]/43-44,XY,-17,add(17)( q21)[cp3]
PHF6_1230	70-80	F	MDS	Other	NA	NA	NA	NA	NA	NA
PHF6_1231	60-70	M	AML	pAML	Dead	379	Alive	379	Alive	47,XY,+21[20]
PHF6_1232	20-30	F	AML	pAML	Dead	375	Alive	375	Alive	46,XX,t(6;11)(q27;q23),-7,+mar[6]/48,XX,t(6;11)(q27;q23),+21,+21,i(21) (q10)x2[14]
PHF6_1233	60-70	M	MDS	Other	NA	NA	NA	NA	NA	46,XY[20]
PHF6_1234	70-80	F	AML	pAML	Relapse	152	Dead	204	Dead	Normal
PHF6_1235	70-80	M	AML	pAML	Dead	17	Dead	17	Dead	46,XY[20]
PHF6_1236	50-60	M	AML	pAML	NA	NA	Alive	32	Alive	Normal
PHF6_1237	80-90	M	AML	sAML	Dead	166	Dead	166	Dead	46,XY[20]
PHF6_1238	60-70	M	AML	sAML	Relapse	81	Alive	96	Alive	45,X,-Y[4]/46,idem,+19[5]/47,idem,+19,+mar[2]/46,XY[9]
PHF6_1239	60-70	M	AML	sAML	No	35	Alive	35	Alive	45-47,XY,dup(1)(p12p22),del(3)(q21q29),del(5)(q15q35),-7,-11,+1-5mar[cp6]/4 3-46,idem,add(12)(p11.2),-17[cp2]/43-46,idem,add(12)(p11.2),-15,-18[cp10]/4 6,XY[2]
PHF6_1240	50-60	F	AML	pAML	Dead	43	Dead	43	Dead	46,XX[20]
PHF6_1241	70-80	F	AML	sAML	Dead	293	Alive	293	Alive	46,XX[20]
PHF6_1242	70-80	M	AML	pAML	Dead	297	Alive	297	Alive	46,XY[20]
PHF6_1243	60-70	F	AML	pAML	Dead	585	Alive	585	Alive	46,XX,t(15;17)(q24;q21)[19]/46,XX[1]
PHF6_1244	70-80	m	AML	pAML	Dead	21	Dead	21	Dead	45,XY,add(5)(q22),add(6)(p23),-7,add(8)(q23),del(20)(q11.2)[cp11]/46,idem,+mar[8]/46,XY[1]
PHF6_1245	20-30	F	AML	pAML	Dead	264	Alive	264	Alive	46,XX,t(15;17)(q24;q21)[20]
PHF6_1246	70-80	M	MDS	Other	NA	NA	NA	NA	NA	NA
PHF6_1247	70-80	M	AML	pAML	Relapse	272	Dead	405	Dead	46,XY[20]
PHF6_1248	50-60	M	MPN	ET	NA	NA	NA	NA	NA	44,XY,-3,del(5)(q13q33),-7,der(16)t(3;16)(q12;p13.3),add(17)(p11.2)[5] /45,idem,+mar[15]
PHF6_1249	30-40	M	MPN	ET	NA	NA	NA	NA	NA	46,XY[20]
PHF6_1250	60-70	M	AML	sAML	No	0	Alive	0	Alive	46, XY
PHF6_1251	60-70	F	MPN	PV	NA	NA	NA	NA	NA	46,XX,+1,der(1;7)(q10;p10)[3]/46,idem,del(20)(q11.2q13.3)[17]
PHF6_1252	40-50	F	MPN	ET	NA	NA	NA	NA	NA	46,XX[20]
PHF6_1253	60-70	F	AML	pAML	Dead	305	Dead	305	Dead	46,XX[10]//46,XY[10
PHF6_1254	80-90	F	MPN	CML	NA	NA	NA	NA	NA	46,XX[20]
PHF6_1255	70-80	M	MDS	EB	NA	NA	NA	NA	NA	46,XY,del(20)(q11.2)[1]/47,idem,+8[11]/46,XY[8]
PHF6_1256	70-80	M	MDS	RS	NA	NA	NA	NA	NA	NA
PHF6_1257	50-60	F	AML	pAML	Relapse	28	Dead	114	Dead	NA
PHF6_1258	60-70	F	MDS	EB	NA	NA	NA	NA	NA	NA
PHF6_1259	70-80	M	MDS	EB	NA	NA	NA	NA	NA	NA
PHF6_1260	60-70	F	MDS	SLD	NA	NA	NA	NA	NA	46,XX[20]
PHF6_1261	20-30	F	MPN	Other	NA	NA	NA	NA	NA	46,XX[20]
PHF6_1262	60-70	F	MPN	Other	NA	NA	NA	NA	NA	NA
PHF6_1263	70-80	F	AML	sAML	Dead	237	Dead	237	Dead	47,XX,+8,del(20)(q11.2q13.3)[10]/49,idem,+8,+20,del(20)(q11.2q13.3)[11]
PHF6_1264	20-30	F	AML	pAML	Relapse	226	Dead	719	Dead	46,XX[20]
PHF6_1265	20-30	M	AML	pAML	Relapse	456	Dead	884	Dead	46,XY,add(17)(q25)[7]/46,idem,add(17)(q25)[2]/46,XY[11]
PHF6_1266	60-70	M	AML	sAML	Relapse	415	Dead	1052	Dead	50,XY,+8,+10,+14,+der(15)t(15;17),t(15;17)(q24;q21)[19]/46,XY[1]
PHF6_1267	70-80	M	AML	pAML	Relapse	140	Dead	156	Dead	46,XY,t(8;16)(p11.2;p13.3)[10]/46,XY[10]
PHF6_1268	70-80	F	MDS	SLD	NA	NA	NA	NA	NA	NA
PHF6_1269	40-50	F	AML	pAML	Relapse	65	Dead	440	Dead	46,XX,del(20)(q11.2q13.1)[16]/46,XX[4]
PHF6_1270	70-80	F	MDS	EB	NA	NA	NA	NA	NA	46,XX[20]
PHF6_1271	50-60	M	MPN	ET	NA	NA	NA	NA	NA	NA
PHF6_1272	40-50	F	MPN	ET	NA	NA	NA	NA	NA	46,XX[20]
PHF6_1273	20-30	M	MPN	CML	NA	NA	NA	NA	NA	46,XY,t(9;22)(q34;q11.2)[20]
PHF6_1274	50-60	M	MDS	SLD	NA	NA	NA	NA	NA	46,XY,inv(12)(p13q21)[16]/46,XY[4]
PHF6_1275	70-80	F	AML	pAML	Relapse	41	Dead	425	Dead	47,XX,+8[2]/46,XX[18]
PHF6_1276	60-70	M	MDS	RS	NA	NA	NA	NA	NA	46,XY,del(7q) [5]
PHF6_1277	70-80	M	MDS	SLD	NA	NA	NA	NA	NA	46,XY,t(3;10;11)(p12;q11.2;p15),del(8)(q11.2),del(16)(q12)[7]/46,XY[13]
PHF6_1278	60-70	F	MDS	EB	NA	NA	NA	NA	NA	46,XX[12]
PHF6_1279	80-90	M	MDS	MLD	NA	NA	NA	NA	NA	46,XY[20]
PHF6_1280	60-70	M	MPN	PV	NA	NA	NA	NA	NA	46,XY[20]
PHF6_1281	50-60	M	MPN	CML	NA	NA	NA	NA	NA	46,XY,t(9;22)(q34;q11.2)[20]
PHF6_1282	40-50	F	MPN	ET	NA	NA	NA	NA	NA	NA
PHF6_1283	60-70	F	MDS	MLD	NA	NA	NA	NA	NA	NA
PHF6_1284	70-80	M	MPN	CML	NA	NA	NA	NA	NA	45,XY,-7[13]/46,XY[7]
PHF6_1285	70-80	M	MDS	MLD	NA	NA	NA	NA	NA	NA
PHF6_1286	70-80	M	MDS	MLD	NA	NA	NA	NA	NA	NA
PHF6_1287	60-70	F	AML	pAML	Relapse	162	Alive	430	Alive	46,XX,t(9;11)(p21;q23)[15]/47,idem,+9[3]/46,XX[3]
PHF6_1288	20-30	F	MPN	CML	NA	NA	NA	NA	NA	NA
PHF6_1289	60-70	M	MDS	MLD	NA	NA	NA	NA	NA	46,XY[20]
PHF6_1290	30-40	M	MPN	PV	NA	NA	NA	NA	NA	NA
PHF6_1291	70-80	M	MDS	MLD	NA	NA	NA	NA	NA	46,XY[20]
PHF6_1292	70-80	F	AML	sAML	NA	NA	Dead	13	Dead	43-44,XX,add(3)(q21),-5,-7,add(9)(q34),add(12)(p11.2),add(18)(q23),-20,add(21)(p11.2),+mar[cp20]
PHF6_1293	50-60	M	MDS	EB	NA	NA	NA	NA	NA	NA
PHF6_1294	60-70	M	MDS	EB	NA	NA	NA	NA	NA	NA
PHF6_1295	80-90	F	MDS	SLD	NA	NA	NA	NA	NA	NA
PHF6_1296	70-80	F	MDS	EB	NA	NA	NA	NA	NA	NA
PHF6_1297	50-60	F	MPN	ET	NA	NA	NA	NA	NA	NA
PHF6_1298	80-90	M	AML	pAML	Dead	620	Dead	620	Dead	47,XY,+8[2]/46,XY[19]
PHF6_1299	70-80	F	AML	sAML	NA	NA	Alive	277	Alive	NA
PHF6_1300	50-60	F	MDS	5q-	NA	NA	NA	NA	NA	NA
PHF6_1301	80-90	M	MDS	EB	NA	NA	NA	NA	NA	44,X,-Y,inv(3)(q21q26.2),-7[20]
PHF6_1302	60-70	M	AML	pAML	Dead	1335	Alive	1335	Alive	46,XY[20]
PHF6_1303	60-70	M	MDS/MPN	CMML	NA	NA	Alive	313	Alive	NA
PHF6_1304	40-50	F	MPN	ET	NA	NA	NA	NA	NA	NA
PHF6_1305	40-50	M	AML	sAML	Relapse	200	Dead	498	Dead	46,XY,t(9;22)(q34;q11.2)[7]/46,idem,add(12)(p13)[2]/46,idem,del(3)(q21q25),del(11)(q21q23),t(12;21)(q13;q21),add(22)(q13)[11]
PHF6_1306	20-30	F	MPN	ET	NA	NA	NA	NA	NA	NA
PHF6_1307	50-60	M	MDS/MPN	CMML	NA	NA	Alive	1352	Alive	NA
PHF6_1308	60-70	M	MDS	EB	NA	NA	NA	NA	NA	NA
PHF6_1309	50-60	M	AML	sAML	Dead	10	Dead	10	Dead	48-50,XY,del(5)(q13q33)[20],-13[20],-15[4],+19[4],add(19)(p13.2)[16],add(19)(p13.2)[3],-21[5],add(21)(p11,2)[16],+3-8mar[cp20]
PHF6_1310	60-70	F	MPN	CML	NA	NA	NA	NA	NA	NA
PHF6_1311	30-40	M	AML	pAML	Dead	163	Dead	163	Dead	46,XY,t(3;3)(q21;q26.2)[3]/45,idem,-Y[6]/46,idem,-7,+mar[11]
PHF6_1312	70-80	M	AML	pAML	Dead	72	Alive	72	Alive	47,XY,+8[4]/71,XXY,+2,+8,-9,-11,+15,-16,+18,+21[3]/46,XY[13
PHF6_1313	50-60	M	MDS	RS	NA	NA	NA	NA	NA	NA
PHF6_1314	60-70	F	AML	sAML	Dead	1308	Alive	1308	Alive	46,XX,del(20)(q11.2)[2]/46,XX[18]
PHF6_1315	70-80	M	MDS	MLD	NA	NA	NA	NA	NA	NA
PHF6_1316	30-40	F	MPN	ET	NA	NA	NA	NA	NA	NA
PHF6_1317	60-70	F	MPN	Other	NA	NA	NA	NA	NA	46,XX[20]
PHF6_1318	50-60	M	MPN	ET	NA	NA	NA	NA	NA	NA
PHF6_1319	60-70	M	MPN	PMF	NA	NA	NA	NA	NA	NA
PHF6_1320	80-90	M	MDS	EB	NA	NA	NA	NA	NA	NA
PHF6_1321	80-90	M	MDS	SLD	NA	NA	NA	NA	NA	NA
PHF6_1322	60-70	M	AML	pAML	No	18	Alive	18	Alive	NA
PHF6_1323	50-60	F	MDS	EB	NA	NA	NA	NA	NA	NA
PHF6_1324	60-70	F	AML	pAML	Dead	1298	Alive	1298	Alive	45,XX,-7[17]/46,XX,del(20)(q11.2q13.1)[2]/46,XX[2]
PHF6_1325	40-50	M	AML	sAML	Relapse	67	Dead	83	Dead	46,XY[20]
PHF6_1326	70-80	F	MPN	ET	NA	NA	NA	NA	NA	NA
PHF6_1327	60-70	F	MPN	ET	NA	NA	NA	NA	NA	NA
PHF6_1328	70-80	F	MPN	PV	NA	NA	NA	NA	NA	NA
PHF6_1329	40-50	F	MPN	Other	NA	NA	NA	NA	NA	46,XX[20]
PHF6_1330	70-80	M	MDS/MPN	CMML	NA	NA	Dead	796	Dead	NA
PHF6_1331	40-50	F	MPN	ET	NA	NA	NA	NA	NA	46,XX[20]
PHF6_1332	70-80	M	AML	pAML	Dead	1260	Alive	1260	Alive	46,XY[20]
PHF6_1333	70-80	M	AML	sAML	No	837	Alive	837	Alive	46,XY[20]
PHF6_1334	70-80	M	MDS	EB	NA	NA	NA	NA	NA	44~45,X,-Y,add(1)(p36.1),der(1)add(1)(p22)del(1)(q41q44),add(4)(q21),add(4)(q25),der(5)t(5;6)(q13;p12)ins(5;?)(q13;?),del(7)(q31q32),-15,add(16)(q22),add(17)(q25),add(21)(q21)[cp16]/46,XY[4]
PHF6_1335	70-80	F	MDS	SLD	NA	NA	NA	NA	NA	46,XX[20]
PHF6_1336	60-70	M	AML	sAML	Relapse	23	Dead	476	Dead	46,XY[20]
PHF6_1337	40-50	F	MDS	Other	NA	NA	NA	NA	NA	46,XX[20]
PHF6_1338	50-60	F	AML	pAML	Relapse	419	Dead	1084	Dead	46,XX,t(12;17)(p13;q21)[4]/46,XX[16]
PHF6_1339	70-80	M	AML	pAML	Relapse	89	Dead	276	Dead	46,XY[20]
PHF6_1340	40-50	F	MPN	Other	NA	NA	NA	NA	NA	46,XX[20]
PHF6_1341	50-60	M	AML	pAML	Dead	842	Alive	842	Alive	46,XY,t(15;17)(q24;q21)[12]/46,XY[8]
PHF6_1342	60-70	F	MDS/MPN	CMML	NA	NA	Dead	245	Dead	46,XX[20]
PHF6_1343	60-70	F	AML	pAML	Dead	823	Dead	823	Dead	46,XX,add(2)(q33), t(4;5)(q25;p13), t(8;10)(q22;p13), add (12)(p13)[11]
PHF6_1344	80-90	F	MDS/MPN	CMML	NA	NA	NA	NA	NA	46,XX[20]
PHF6_1345	20-30	M	AML	pAML	No	0	NA	271	NA	t(2;4;15) (q32;q32;q22) and der(17)t(15;17)(q24;q21)
PHF6_1346	10-20	F	MPN	CML	NA	NA	NA	NA	NA	46,XX[20]
PHF6_1347	60-70	M	MDS	EB	NA	NA	NA	NA	NA	46,XY[20]
PHF6_1348	40-50	M	MDS	Other	NA	NA	NA	NA	NA	NA
PHF6_1349	50-60	M	MPN	PV	NA	NA	NA	NA	NA	46,XY[20]
PHF6_1350	40-50	M	MPN	ET	NA	NA	NA	NA	NA	46,XY[20]
PHF6_1351	50-60	M	AML	pAML	Dead	1167	Alive	1167	Alive	46,XY[20]
PHF6_1352	50-60	M	MPN	CML	NA	NA	NA	NA	NA	46,XY[20]
PHF6_1353	40-50	M	MPN	PMF	NA	NA	NA	NA	NA	46,XY[20]
PHF6_1354	30-40	M	MPN	PMF	NA	NA	NA	NA	NA	46,XY[20]
PHF6_1355	60-70	F	MDS	Other	NA	NA	NA	NA	NA	45,XY,-7[2]/47,XY,+14[2]/46,XY[17]
PHF6_1356	50-60	F	MPN	ET	NA	NA	NA	NA	NA	46,XX[20]
PHF6_1357	20-30	F	AML	pAML	Relapse	207	Dead	224	Dead	46,XX[20]
PHF6_1358	60-70	F	MDS	SLD	NA	NA	NA	NA	NA	46,XX,del(5)(q13q33)
PHF6_1359	70-80	M	AML	sAML	Relapse	201	Dead	220	Dead	46,XY,del(1)(p35),t(3;12)(q21;p13),-7,+8[10]/46,idem,del(5)(q22q33)[10]
PHF6_1360	60-70	F	MDS	EB	NA	NA	NA	NA	NA	46.XX[20]
PHF6_1361	30-40	F	MPN	ET	NA	NA	NA	NA	NA	NA
PHF6_1362	50-60	M	MDS	Other	NA	NA	NA	NA	NA	NA
PHF6_1363	60-70	F	AML	sAML	Relapse	300	Dead	498	Dead	46,XX,del(5)(q13q33)[5]
PHF6_1364	40-50	M	AML	pAML	Relapse	1546	NA	1546	NA	45,X,-Y,t(8;21)(q22;q22)[20]
PHF6_1365	30-40	M	MPN	Other	NA	NA	NA	NA	NA	46,XY[20]
PHF6_1366	70-80	F	MPN	CNL	NA	NA	NA	NA	NA	46,XX[20]
PHF6_1367	70-80	M	MDS	MLD	NA	NA	NA	NA	NA	46,XY[20]
PHF6_1368	30-40	M	AML	pAML	Dead	793	Dead	793	Dead	46,XY,del(13)(q12q22)[10]/47,XY,+8[4]/46,XY[6]
PHF6_1369	70-80	M	MDS	SLD	NA	NA	NA	NA	NA	46,XY[20]
PHF6_1370	50-60	M	MPN	PV	NA	NA	NA	NA	NA	NA
PHF6_1371	80-90	M	AML	pAML	No	54	Alive	54	Alive	46,XY,del(18)(q21)[17]/46,XY[5]
PHF6_1372	60-70	F	AML	sAML	No	279	Alive	279	Alive	44, XX, add (1) (q22), -4, del (5) (q13q33), der (15)t (1;15) (q22;q15), -16, -17, -18, add (19) (p13.1, +2mar[10]/44, idem, add(7) (q22), ins(14;?)(q21;?)[10]
PHF6_1373	50-60	M	MPN	PV	NA	NA	NA	NA	NA	46,XY[20]
PHF6_1374	70-80	F	MDS	RS	NA	NA	NA	NA	NA	46,XX,del(20)(q11.2q13.1)[10]/47,idem,+8[5]/46,XX[5]
PHF6_1375	60-70	M	MPN	PMF	NA	NA	NA	NA	NA	NA
PHF6_1376	70-80	M	MDS	EB	NA	NA	NA	NA	NA	47,XY+8[19]/46,XY[1].
PHF6_1377	50-60	M	MDS	Other	NA	NA	NA	NA	NA	NA
PHF6_1378	80-90	M	MPN	CML	NA	NA	NA	NA	NA	46,XY[20]
PHF6_1379	60-70	F	MPN	PMF	NA	NA	Dead	554	Dead	46,XX[20]
PHF6_1380	60-70	F	MPN	CML	NA	NA	NA	NA	NA	46,XX,t(9;22)(q34;q11.2)
PHF6_1381	60-70	M	AML	pAML	Relapse	323	Dead	407	Dead	46,XY[20]
PHF6_1382	50-60	F	MPN	PV	NA	NA	NA	NA	NA	NA
PHF6_1383	40-50	M	MPN	CML	NA	NA	NA	NA	NA	46, XY, t(9;22) (q34; q11.2) [20]
PHF6_1384	80-90	F	AML	sAML	Dead	488	Dead	488	Dead	46,XX[20]
PHF6_1385	50-60	F	MDS	SLD	NA	NA	NA	NA	NA	NA
PHF6_1386	40-50	F	MPN	ET	NA	NA	Alive	97	Alive	46,XX[20]
PHF6_1387	60-70	F	MDS	Other	NA	NA	NA	NA	NA	46,XX[20]
PHF6_1388	80-90	F	MDS/MPN	CMML	NA	NA	Alive	507	Alive	46,XX[20]
PHF6_1389	50-60	F	MDS	SLD	NA	NA	NA	NA	NA	46,XX[20]
PHF6_1390	60-70	M	MDS	EB	NA	NA	NA	NA	NA	46,XY[20]
PHF6_1391	50-60	M	MDS	Other	NA	NA	NA	NA	NA	NA
PHF6_1392	50-60	M	MPN	PV	NA	NA	NA	NA	NA	NA
PHF6_1393	80-90	M	MDS	5q-	NA	NA	NA	NA	NA	46,XY,del(5) (q13q33)del(11)(q13q23)[20]
PHF6_1394	60-70	F	MDS	SLD	NA	NA	NA	NA	NA	46,XX[20]
PHF6_1395	60-70	F	AML	pAML	Dead	610	Dead	610	Dead	46,XX,der(4)t(1;4)(q21;q35),t(7;17)(p15;q21),del(9)(q12),der(16)t(9;16)(q12;q12)[17]/46,XX[3]
PHF6_1396	80-90	M	MDS	RS	NA	NA	NA	NA	NA	45,X,-Y[20]
PHF6_1397	60-70	F	MPN	PMF	NA	NA	NA	NA	NA	46,XX[20]
PHF6_1398	40-50	F	MPN	PV	NA	NA	NA	NA	NA	NA
PHF6_1399	70-80	M	MDS	Other	NA	NA	NA	NA	NA	46,XY[13]
PHF6_1400	60-70	M	MPN	ET	NA	NA	Alive	396	Alive	NA
PHF6_1401	70-80	M	MDS	SLD	NA	NA	NA	NA	NA	46,XY[20]
PHF6_1402	60-70	M	AML	pAML	Dead	585	Dead	585	Dead	46,XY,del(7)(q22q36)[11]/46,XY[9]
PHF6_1403	20-30	F	AML	pAML	Dead	979	Alive	979	Alive	46,XX,der(6)add(6)(p?22)t(6;9)(p22;q34)t(6;17)(q27;q11.2),der(9)t(6;9)(p22;q34),der(17)t(6;17)(q27;q11.2)[18]/46,XX[2]
PHF6_1404	70-80	F	MPN	PV	NA	NA	Alive	402	Alive	NA
PHF6_1405	70-80	M	MDS	RS	NA	NA	NA	NA	NA	47,XY,+8[13]/46,XY[7]
PHF6_1406	70-80	F	MDS	EB	NA	NA	NA	NA	NA	45~47,XX,-5,-7,-9,-18,+3~5mar[cp7]
PHF6_1407	60-70	F	MDS/MPN	Other	NA	NA	Alive	355	Alive	NA
PHF6_1408	70-80	F	MDS	MLD	NA	NA	NA	NA	NA	46,XX,+1,der(1;7)(q10;p10)[9]/46,XX[11]
PHF6_1409	70-80	M	AML	pAML	No	59	Alive	59	Alive	49-52,XY,+8,+9,+10, -20,+21,+add(21)(p11.2)x2,+mar[cp17]/46,XY[3].
PHF6_1410	60-70	F	MDS	MLD	NA	NA	NA	NA	NA	47,XX,+8[20].
PHF6_1411	50-60	F	MPN	ET	NA	NA	NA	NA	NA	NA
PHF6_1412	50-60	F	MDS	Other	NA	NA	NA	NA	NA	46,XX[20]
PHF6_1413	60-70	F	AML	pAML	No	714	Alive	714	Alive	46,XX,del(11)(p12p13)[3]/46,XX[17]
PHF6_1414	50-60	F	MDS	Other	NA	NA	NA	NA	NA	46,XX[20]
PHF6_1415	70-80	M	MDS	EB	NA	NA	NA	NA	NA	47,XY,+8/46,XY[18].
PHF6_1416	70-80	M	AML	pAML	Relapse	248	Alive	340	Alive	40-44,XY,add(2)(p21)[18],-4,del(5)(q13q33)[17],-7[11],del(7)(q21q35)[8],-8[3],-9[14],add(10)(q24)[5],-12[8],del(12)(q13q15)[2],ad d(13)(p11.2),add(17)(p11.2)[13],-18[13],-20[9],-22[7],+1-2mar[cp19]/46,XY[1]
PHF6_1417	60-70	F	MDS	Other	NA	NA	NA	NA	NA	NA
PHF6_1418	50-60	F	MPN	ET	NA	NA	NA	NA	NA	46,XX[20]
PHF6_1419	60-70	M	MDS	MLD	NA	NA	NA	NA	NA	46,XY[20]
PHF6_1420	30-40	M	MDS	EB	NA	NA	NA	NA	NA	46,XY[20]
PHF6_1421	60-70	F	MPN	PMF	NA	NA	Dead	212	Dead	39-41,XX,-4[19],-5[19],-7[14],-10[19],del(11)(q23)[2],del(12)(p12)[6],-14[3],-15[3],-16[7],-17[17],-18[17],+22[6],+mar[2][cp19]/46,XX[1]
PHF6_1422	40-50	F	MPN	ET	NA	NA	NA	NA	NA	46,XX[20]
PHF6_1423	60-70	F	MPN	PV	NA	NA	NA	NA	NA	NA
PHF6_1424	40-50	M	MDS	EB	NA	NA	NA	NA	NA	47,X,der(Y)t(Y;1)(q12;q12),+8[20]
PHF6_1425	60-70	F	MPN	PMF	NA	NA	Alive	75	Alive	NA
PHF6_1426	80-90	M	MDS	EB	NA	NA	NA	NA	NA	46,XY,del(12)(q13q15)[11]/46,XY[9]
PHF6_1427	60-70	F	AML	pAML	Relapse	1535	Alive	2566	Alive	46,XX[20]
PHF6_1428	60-70	M	MDS/MPN	CMML	NA	NA	Alive	220	Alive	45,X,-Y[20]
PHF6_1429	60-70	F	MPN	PV	NA	NA	Alive	264	Alive	NA
PHF6_1430	50-60	F	MPN	ET	NA	NA	NA	NA	NA	NA
PHF6_1431	40-50	F	MDS	EB	NA	NA	NA	NA	NA	46,XX[20]
PHF6_1432	40-50	F	MPN	PV	NA	NA	NA	NA	NA	NA
PHF6_1433	60-70	F	MPN	Other	NA	NA	Alive	852	Alive	NA
PHF6_1434	70-80	F	MDS	5q-	NA	NA	NA	NA	NA	45~46,XX,dic(4;6)(q23;p25),del(5)(q22q35)[cp16]/46,XX[4].
PHF6_1435	50-60	M	MPN	CML	NA	NA	NA	NA	NA	NA
PHF6_1436	20-30	F	MPN	ET	NA	NA	NA	NA	NA	NA
PHF6_1437	80-90	M	MDS	EB	NA	NA	NA	NA	NA	46,XY[20]
PHF6_1438	60-70	M	MDS/MPN	CMML	NA	NA	Dead	487	Dead	46,XY[3]
PHF6_1439	60-70	M	MPN	PMF	NA	NA	NA	92	NA	46,XY[20]
PHF6_1440	70-80	M	MDS	MLD	NA	NA	NA	NA	NA	46,XY,del(11)(q13q23)[12]/45,sl,-7[1]/45,sdl,del(13)(q12q14)[3]/46,XY[5].
PHF6_1441	60-70	F	AML	pAML	Relapse	288	Dead	352	Dead	47,XY,+8[2]/47,idem,inv(5)(q15q33)[17]/46,XY[1]
PHF6_1442	50-60	M	AML	pAML	Dead	469	Alive	469	Alive	46,XY[20]
PHF6_1443	60-70	F	MDS	RS	NA	NA	NA	NA	NA	46,XX[20]
PHF6_1444	60-70	F	AML	pAML	Relapse	163	Dead	197	Dead	46,XX,t(2;14)(q21;q32)[20]
PHF6_1445	70-80	M	MDS	EB	NA	NA	NA	NA	NA	46,XY[20
PHF6_1446	60-70	F	MDS	EB	NA	NA	NA	NA	NA	45,XX,-7[20]
PHF6_1447	70-80	M	MDS	SLD	NA	NA	NA	NA	NA	46,XY[20]
PHF6_1448	60-70	F	MPN	PV	NA	NA	NA	NA	NA	46,XX[20]
PHF6_1449	50-60	M	AML	pAML	Dead	638	Alive	638	Alive	46,XY,t(1;3)(p36.1;q21),del(5)(q22q35)[19]/46,XY[1]
PHF6_1450	70-80	M	MDS/MPN	CMML	NA	NA	Alive	640	Alive	NA
PHF6_1451	30-40	M	AML	pAML	Relapse	679	NA	679	NA	46,XY,t(15;17)(q24;q21)[19]/46,XY[1]
PHF6_1453	70-80	F	MDS	EB	NA	NA	NA	NA	NA	44,XX,-5,-7,der(12;22)(q10;q10),+mar[3]/46,XX[17]
PHF6_1454	60-70	M	MDS/MPN	CMML	NA	NA	Alive	229	Alive	NA
PHF6_1455	80-90	F	MDS	MLD	NA	NA	NA	NA	NA	46,XX,der(11)t(1;11)(q25;q13)[1]/46,idem,der(3)t(1;3)(q25;p21)[14]/46,XX[5]
PHF6_1456	70-80	F	MDS	RS	NA	NA	NA	NA	NA	46,XX[20]
PHF6_1457	60-70	M	MDS/MPN	CMML	NA	NA	Alive	1379	Alive	46,XY[20]
PHF6_1458	70-80	M	MDS/MPN	aCML	NA	NA	Alive	39	Alive	46,XY[20]
PHF6_1459	60-70	F	AML	pAML	Dead	496	Alive	496	Alive	NA
PHF6_1460	80-90	M	MDS	SLD	NA	NA	NA	NA	NA	NA
PHF6_1461	50-60	F	AML	pAML	Dead	13	Dead	13	Dead	NA
PHF6_1462	60-70	M	AML	pAML	Dead	625	Alive	625	Alive	46,XY[20]
PHF6_1463	50-60	M	AML	pAML	Dead	624	Alive	624	Alive	46,XY[20]
PHF6_1464	70-80	M	AML	pAML	No	0	NA	472	NA	46,XY[20]
PHF6_1465	70-80	M	AML	pAML	NA	NA	Dead	425	Dead	46,XY[20]
PHF6_1466	60-70	M	AML	pAML	NA	NA	Dead	419	Dead	47,XY,+8[cp9]/46,XY[11]
PHF6_1467	50-60	M	AML	pAML	NA	NA	Dead	541	Dead	47,XX,+13[18]/46,XX[2]
PHF6_1468	60-70	F	AML	pAML	NA	NA	Dead	511	Dead	46,XX[20]
PHF6_1469	60-70	M	AML	sAML	NA	NA	Dead	419	Dead	47,XY,+8[cp20]
PHF6_1470	20-30	F	AML	sAML	NA	NA	Dead	1463	Dead	46,XX[20]
PHF6_1471	50-60	M	AML	pAML	NA	NA	Alive	380	Alive	46,XY[20]
PHF6_1472	60-70	M	AML	sAML	NA	NA	Dead	400	Dead	46,XY[18]
PHF6_1473	50-60	F	AML	sAML	NA	NA	Dead	394	Dead	46,XX[20]
PHF6_1474	70-80	M	AML	sAML	NA	NA	Dead	425	Dead	46,XY[20]
PHF6_1475	70-80	M	AML	sAML	NA	NA	Dead	1264	Dead	46,XY[17]
PHF6_1476	60-70	M	AML	sAML	NA	NA	Dead	419	Dead	47,XY,+8[cp20]
PHF6_1477	60-70	F	AML	sAML	NA	NA	Dead	387	Dead	46,XX[20]
PHF6_1478	60-70	M	MPN	Other	NA	NA	Dead	365	Dead	46,XY[20]
PHF6_1479	60-70	M	AML	sAML	NA	NA	Dead	400	Dead	46,XY[20]
PHF6_1480	50-60	F	AML	sAML	NA	NA	Dead	394	Dead	46,XX[20]
PHF6_1481	50-60	F	AML	sAML	NA	NA	Dead	394	Dead	46,XX[20]
PHF6_1482	70-80	M	AML	sAML	NA	NA	Dead	1264	Dead	46,XY[20]
PHF6_1483	60-70	F	AML	sAML	NA	NA	Dead	511	Dead	46,XX[20]
PHF6_1484	60-70	F	AML	sAML	NA	NA	Dead	387	Dead	46,XX,t(1;15)(p32;q15)[19]/46,XX[1]
PHF6_1485	70-80	M	AML	pAML	NA	NA	Dead	309	Dead	46,XY[20]
PHF6_1486	50-60	M	AML	pAML	NA	NA	Dead	740	Dead	46,XY[20]
PHF6_1487	70-80	M	AML	sAML	NA	NA	Dead	309	Dead	46,XY[20]
PHF6_1488	50-60	M	AML	sAML	NA	NA	Dead	1735	Dead	46,XY[4]
PHF6_1489	70-80	M	AML	sAML	NA	NA	Dead	309	Dead	46,XY[20]
PHF6_1490	60-70	F	AML	pAML	NA	NA	NA	NA	NA	46,XX[14]
PHF6_1491	30-40	M	AML	sAML	NA	NA	Dead	838	Dead	46,XX,t(1;19)(p32;q13.3),t(6;9)(p22;q34),t(12;16)(p12;q21)[cp20]
PHF6_1492	50-60	M	AML	sAML	NA	NA	Dead	1378	Dead	47,XY,+21[15]/46,XY[5]
PHF6_1493	70-80	F	AML	sAML	NA	NA	Dead	267	Dead	45,X,-Y[19]/46,XY[1]
PHF6_1494	50-60	F	AML	pAML	NA	NA	Alive	1379	Alive	46,XX[20]
PHF6_1495	60-70	M	AML	sAML	NA	NA	Dead	1165	Dead	46,XY[19]
PHF6_1496	20-30	M	AML	pAML	NA	NA	Alive	400	Alive	47,XY,inv(16)(p13q22),+22[20]
PHF6_1497	30-40	F	AML	pAML	NA	NA	Dead	439	Dead	46,XX[7]
PHF6_1498	60-70	M	AML	sAML	NA	NA	Dead	1020	Dead	NA
PHF6_1499	70-80	M	AML	sAML	NA	NA	Dead	126	Dead	46,XY[20]
PHF6_1500	60-70	M	AML	pAML	NA	NA	Alive	972	Alive	46,XY[20]
PHF6_1501	50-60	M	AML	pAML	NA	NA	Dead	247	Dead	46,XY[20]
PHF6_1502	50-60	M	AML	pAML	NA	NA	Dead	752	Dead	46,XY[20]
PHF6_1503	60-70	F	AML	pAML	NA	NA	Dead	7	Dead	46,X,der(X)add(X)(p22.1)add(X)(q22~24),add(7)(p15),der(15)t(15;17)(q22;q21),der(17)t(15;17)(q22;q21)inv(17)(q21q21)del(17)(q21)[17]/46,XX[3]
PHF6_1504	40-50	F	AML	pAML	NA	NA	Alive	1397	Alive	46,XX,t(8;21)(q22;q22)[12]/45,idem,-X[6]/46,XX[2]
PHF6_1505	80-90	F	AML	sAML	NA	NA	Alive	1429	Alive	46,XX,t(15;17)(q24;q21)[12]/46,XX,idem,del(16)(q12.1q24)[3]/46,XX[5]
PHF6_1506	20-30	F	AML	pAML	NA	NA	Alive	1001	Alive	46,XX[24]
PHF6_1507	≤10	F	AML	sAML	NA	NA	Alive	1993	Alive	46,X,del(X)(q24),del(3)(q23q27),t(4;7)(q12;p15),add(5)(p13),+6,del(6)(q13q23),+8,del(8)(q22),-9,add(9)(q34.1),t(10;11)(p12;q23)inv(11)(q13q23),-20[cp12]/46,XX[8]
PHF6_1508	70-80	M	AML	sAML	NA	NA	Dead	176	Dead	46,XY,del(12)(p11.2p13)[15]/46,XY[5]
PHF6_1509	60-70	M	AML	sAML	NA	NA	Dead	254	Dead	46,XY,add(2)(p23),t(3;22)(p21;q13),add(3)(q26),del(6)(q13q27),add(9)(q22),add(9)(q13),add(10)(p11.2),del(14)
PHF6_1510	≤10	M	AML	pAML	NA	NA	Alive	857	Alive	46,XY,t(8;21)(q22;q22)[5]/46,idem,der(7)t(7;8)(q22;q11.2)[13]/46,XY[2]
PHF6_1511	50-60	F	AML	pAML	NA	NA	Alive	199	Alive	46,XX,t(8;21)(q21.3;q22)[18]/46,XX[2]
PHF6_1512	70-80	M	AML	sAML	NA	NA	Dead	356	Dead	NA
PHF6_1513	40-50	F	AML	pAML	NA	NA	Dead	273	Dead	NA
PHF6_1514	60-70	F	AML	sAML	NA	NA	Dead	455	Dead	46,XX,t(3;11)(q21;p11.2),t(15;15)(q15;q22)[19]/46,XX,t(2;14)(q21;q11.2)[2]
PHF6_1515	50-60	M	AML	sAML	NA	NA	Dead	113	Dead	NA
PHF6_1516	10-20	F	AML	pAML	NA	NA	Alive	151	Alive	46,XX,inv(16)p13.1q22)[4]/47,idem,+22[15]/46,XX[1]
PHF6_1517	50-60	M	AML	pAML	NA	NA	Dead	221	Dead	46,XX[20]
PHF6_1518	70-80	F	AML	sAML	NA	NA	Dead	189	Dead	46,XX,del(16)(p11.2)[3]/46,XX[2]
PHF6_1519	50-60	M	AML	pAML	NA	NA	Alive	1150	Alive	46,XY[7]
PHF6_1520	30-40	F	AML	sAML	NA	NA	Dead	2661	Dead	46,XX
PHF6_1521	30-40	F	AML	sAML	NA	NA	Dead	761	Dead	46,XX[5]
PHF6_1522	50-60	F	AML	sAML	NA	NA	Alive	2522	Alive	47,XX,t(16;16)(p13;q22),+22[20]
PHF6_1523	30-40	M	AML	sAML	NA	NA	Alive	902	Alive	46,XY[20]
PHF6_1524	40-50	F	AML	sAML	NA	NA	Dead	479	Dead	46,X,t(X;11)(p22.1;q13),add(7)(p22),add(17)(q21)[cp3]/45,X,-X,add(1)(q21),add(2)(q37),add(5)(q35),add(7)[cp3]/46,XX[4]
PHF6_1525	20-30	F	AML	tAML	NA	NA	Dead	270	Dead	46,XX,t(9;11)(p11;q34)[19]/46,XX[1]
PHF6_1526	70-80	M	AML	pAML	NA	NA	Dead	330	Dead	46,XY[20]
PHF6_1527	70-80	F	AML	pAML	NA	NA	Dead	420	Dead	46,XX,del(5)(q31q35),inv(7)(p15q32),del(12)(q?15)[2]/45~46,idem,add(3)(q27),-9,-del(12)(q?15),+add(12)(q13),-16,-17,+mar1,+mar2x2[cp16]/46,XX[2]
PHF6_1528	70-80	F	AML	pAML	NA	NA	Dead	719	Dead	46,XX,t(8;19)(q24;q13),del(11)?(q14q23)[19]/46,XX[1]
PHF6_1529	70-80	F	AML	pAML	NA	NA	Dead	719	Dead	46,XX,t(8;19)(q24;q13),del(11)?(q14q23)[19]/46,XX[1]
PHF6_1530	50-60	M	AML	pAML	NA	NA	Dead	1237	Dead	89<4n>,XXY,-Y,-7,-12,+13,+13,-17,-21[2]/46,XY[18]
PHF6_1531	60-70	M	AML	pAML	NA	NA	Dead	228	Dead	42~45,XY,del(4)(q31q35),del(5)(q13q35),add(9)(q21),add(13)(p11.2),-16,-21[cp15]/40~46,sl,+9,-add(9)(q21),-15,+der(16)t(15;16)(q11.1;p13.3),-18,+mar[cp5]
PHF6_1532	60-70	M	AML	pAML	NA	NA	Dead	2	Dead	46,XY[20]
PHF6_1533	60-70	M	AML	pAML	NA	NA	Dead	2	Dead	46,XY[20]
PHF6_1534	70-80	M	AML	pAML	NA	NA	Dead	127	Dead	46,XY[20]
PHF6_1535	70-80	M	AML	sAML	NA	NA	Dead	383	Dead	47,XY,+8,inv(9)(p11q12)c[1]/48,idem,+3[5]/49,idem,+3,+15[1]/50,idem,+3,+8,+mar(8]/46,XY,inv(9}(p11q12)c[5]
PHF6_1536	70-80	M	AML	pAML	NA	NA	Dead	23	Dead	46,XY,del(9)(q13q34)[3]/46,XY[14]
PHF6_1537	30-40	F	AML	pAML	NA	NA	Alive	486	Alive	46,XX,t(9;11)(p22;q23)[20]
PHF6_1538	70-80	F	AML	sAML	NA	NA	Dead	124	Dead	NA
PHF6_1539	30-40	F	AML	pAML	NA	NA	NA	NA	NA	46,XX,inv(16)(p13.1q22)[11]/47,idem,+22[4]/46,XX[5]
PHF6_1540	70-80	M	AML	pAML	NA	NA	Dead	973	Dead	NA
PHF6_1541	60-70	M	AML	sAML	NA	NA	Dead	370	Dead	47~49,XY,-21,+1~4mar[cp21]/46,XY[2]
PHF6_1542	30-40	F	AML	pAML	NA	NA	Alive	358	Alive	46,XX,t(16;16)(p13.1;q22)[16]/47,idem,+22[4]
PHF6_1543	60-70	M	AML	sAML	NA	NA	Dead	568	Dead	46,XY
PHF6_1544	30-40	F	AML	pAML	NA	NA	Alive	1480	Alive	47,XX,inv(16)(p13.1q22),+22
PHF6_1545	30-40	F	AML	pAML	NA	NA	Alive	1480	Alive	47,XX,inv(16)(p13.1q22),+22
PHF6_1546	70-80	M	AML	sAML	NA	NA	Dead	156	Dead	46,XY
PHF6_1547	50-60	M	AML	pAML	NA	NA	Dead	246	Dead	46,XY,t(9;11)(p22;q23)[20]
PHF6_1548	70-80	M	AML	sAML	NA	NA	Dead	658	Dead	46,XY,+1,dic(1;15)(q12;p11.2)[2]/46,XY[18]
PHF6_1549	60-70	F	MPN	Other	NA	NA	Dead	339	Dead	46,XX,der(9)t(9;12)(p13;q13),del(11)(q21q25),der(12)add(12)(p11.2)add(12)(q13),del(13)(q14q22)[9]/46,idem,add(12)(q24.3),+13,-del(13)[9]/46,idem,add(17)(p13)[2]
PHF6_1550	20-30	M	AML	sAML	NA	NA	Dead	537	Dead	NA
PHF6_1551	50-60	F	AML	pAML	NA	NA	Dead	259	Dead	46,XX[20]
PHF6_1552	30-40	M	AML	sAML	NA	NA	Dead	2513	Dead	46,XX[19]/46,XY[1]
PHF6_1553	50-60	M	AML	pAML	NA	NA	NA	NA	NA	NA
PHF6_1554	70-80	M	AML	sAML	NA	NA	Dead	555	Dead	45,XY,-7,t(3;3)[20]
PHF6_1555	50-60	M	AML	sAML	NA	NA	Alive	1487	Alive	46,XY[20]
PHF6_1556	70-80	M	AML	sAML	NA	NA	Dead	415	Dead	46,XY,add(1)(p34),del(7)(q22),del(20)(q11.2)[20]
PHF6_1557	60-70	M	AML	sAML	NA	NA	Dead	584	Dead	46,XY[21]
PHF6_1558	60-70	M	AML	sAML	NA	NA	Dead	370	Dead	46~49,XY,-21,+1~4mar[cp20]
PHF6_1559	60-70	M	AML	sAML	NA	NA	Dead	213	Dead	42~44,XY,t(1;10)(q12;q21),-5,-7,-11,add(13)(p11.1),der(18)t(11;18)(q14;q21.1),add(20)(q12),+1~3mar[cp4]/41~44,sl,add(4)(q23)[cp9]/41~44,sl,del(4)(q21q?27)[cp5]/41~42,
PHF6_1560	60-70	F	AML	pAML	NA	NA	Alive	1021	Alive	46,XX,t(2;3)(p13;q25~26)[2]/46,idem,i(14)(q10)[18]
PHF6_1561	30-40	M	AML	tAML	NA	NA	Dead	169	Dead	46,XY,t(10;11)(p13;q14)[11]/45,sl,-Y[7]/46,sdl1,t(1;8)(q12;p21)[2]
PHF6_1562	80-90	M	AML	sAML	NA	NA	Dead	333	Dead	NA
PHF6_1563	20-30	F	AML	sAML	NA	NA	Dead	568	Dead	47~49,XX,t(6;9)(p23;q24),+8,+13,+15[cp8]/47~49,idem,+del(13)(q12q22)[cp12]
PHF6_1564	70-80	M	AML	sAML	NA	NA	Dead	658	Dead	46,XY
PHF6_1565	50-60	M	AML	sAML	NA	NA	Alive	242	Alive	NA
PHF6_1566	NA	M	MDS	Other	NA	NA	Dead	116	Dead	46,XY[20]
PHF6_1567	60-70	M	AML	pAML	NA	NA	Alive	1433	Alive	46,XY,del(11)(q14q23)[13]/46,XY[7].ishdel(11)(5'MLL-,3'MLL+)[2].
PHF6_1568	60-70	M	AML	pAML	NA	NA	Dead	753	Dead	46,XY[20]
PHF6_1569	60-70	M	AML	pAML	NA	NA	Alive	239	Alive	46,XY,t(8;21)(q22;q22)[14]
PHF6_1570	40-50	F	AML	sAML	NA	NA	Dead	934	Dead	NA
PHF6_1571	40-50	F	AML	sAML	NA	NA	Dead	123	Dead	45,XX,?add(2)(q35~37),inv(3)(q21q26),-7[4]/46,XX[1]
PHF6_1572	20-30	M	AML	pAML	NA	NA	Alive	605	Alive	45,XY,-7[6]/47,XY,+13[cp5]/46,XY[12]
PHF6_1573	NA	M	AML	sAML	NA	NA	NA	NA	NA	NA
PHF6_1574	60-70	M	AML	sAML	NA	NA	Dead	979	Dead	47,XY,+8,t(9;11)(p21;q23)[9]/46,XY[11]
PHF6_1575	60-70	M	AML	sAML	NA	NA	Dead	979	Dead	47,XY,+8,t(9;11)(p21;q23)[9]/46,XY[11]
PHF6_1576	50-60	M	AML	pAML	NA	NA	Alive	201	Alive	46,XY[21]
PHF6_1577	50-60	M	AML	pAML	NA	NA	Dead	386	Dead	47,XY,+8[16]/46,XY[4]
PHF6_1578	70-80	M	AML	sAML	NA	NA	Alive	60	Alive	46,XY,-7,+mar.ishder(7)del(7)(p11.2)del(7)(q11.2)(D7Z1+)[20]/45,XY,-7[2]/46,XY[3]
PHF6_1579	50-60	M	AML	pAML	NA	NA	Alive	217	Alive	46,XY[20]
PHF6_1580	70-80	M	AML	pAML	NA	NA	Dead	33	Dead	48,XYY,+8[21]
PHF6_1581	20-30	F	AML	tAML	NA	NA	Dead	270	Dead	46,XX,t(9;11)(p22;q23)[20]/46,XX[1]
PHF6_1582	70-80	M	AML	sAML	NA	NA	Dead	357	Dead	46,XY
PHF6_1583	30-40	M	AML	sAML	NA	NA	NA	NA	NA	NA
PHF6_1584	50-60	M	AML	pAML	NA	NA	Alive	906	Alive	46,XY[20]
PHF6_1585	70-80	F	AML	pAML	NA	NA	Alive	952	Alive	46,XX,inv(3)?(q21q25)[21]
PHF6_1586	40-50	F	AML	sAML	NA	NA	Dead	582	Dead	46,XX
PHF6_1587	70-80	M	AML	pAML	NA	NA	Dead	262	Dead	45,XY,inv(3)(q21q26),-7[20]
PHF6_1588	60-70	M	MDS	Other	NA	NA	Dead	299	Dead	45~48,XY,del(5)(q22q35),+8,del(13)(q12q14),- 20,der(21)t(20;21)(p11.2;p11.1),+der(22)t(?;22)(?;q11.2)[cp15]/46,XY[4]
PHF6_1589	70-80	F	AML	pAML	NA	NA	Dead	10	Dead	44-47,XX,del(5)(q13q33),der(14;18)(q10;q10),-20,-21,+1-4mar[cp15]
PHF6_1590	50-60	M	AML	sAML	NA	NA	Dead	357	Dead	46,XY[20]
PHF6_1591	50-60	M	AML	sAML	NA	NA	Alive	567	Alive	46,XY,del(20)(q12)[14]/46,XY[6]
PHF6_1592	60-70	F	MDS	Other	NA	NA	Dead	689	Dead	44~45,XX,add(4)(p16),der(5)t(5;12)(q13;q14),-7,-12,del(17)(p11.2p13),+1~3mar[cp14]/45,idem,dup(11)(q23q14)[1]/44,idem,add (1)(p36.3)[cp3]/46,XX[2]
PHF6_1593	10-20	M	AML	pAML	NA	NA	Dead	713	Dead	NA
PHF6_1594	70-80	F	AML	pAML	NA	NA	NA	NA	NA	42~45,XX,add(5)(q13),der(17)add(17)(p11.2)add(17)(q11.2),-18,-22[cp6]/43~44,sl,add(13)(q32),add(14)(q11.2),+mar[cp12]/43~44,sl,add(14)(q11.2),-21,
PHF6_1595	40-50	M	AML	sAML	NA	NA	NA	NA	NA	46,XY[20]
PHF6_1596	60-70	F	AML	pAML	NA	NA	Alive	566	Alive	46,XX[20]
PHF6_1597	50-60	M	AML	pAML	NA	NA	Dead	198	Dead	40~43,XY,add(1)(p36),-2,-4,-5,-8,-12,-14,-15,-16,-17,?add(17)(p13),der(19)?t(8;19)(q11.2;p13),-20,-22,+7mar[cp18]
PHF6_1598	50-60	M	AML	sAML	NA	NA	Dead	1278	Dead	46,XY,del(20)(q11.2)[2]/46,XY[18]
PHF6_1599	40-50	M	AML	sAML	NA	NA	Alive	1968	Alive	46,XY[20]
PHF6_1600	30-40	M	AML	sAML	NA	NA	Dead	207	Dead	48~54,XY,add(2)(p13),+5,add(5)(q13),del(5)(q13),+10,+11,+13,+13,del(13)(q32),+14,-15,-16,del(17)(p12),-20,+21,+21,+22,+mar[cp9]/49~52,sl,-del(17)(p12)[cp8]/51~54,sl
PHF6_1601	60-70	M	AML	sAML	NA	NA	Dead	168	Dead	49,XX,+X,+8,+10[13]/46,XY[7]
PHF6_1602	70-80	M	AML	pAML	NA	NA	Dead	252	Dead	43~44,X,-Y,t(3;11)(p21.3;p11.2),del(5)(q11.1;q31.1),add(12)(p11.2),-21[cp17]/44~45,idem,-t(3;11),+9[cp4]
PHF6_1603	80-90	M	AML	pAML	NA	NA	Dead	357	Dead	46,XY[14]
PHF6_1604	70-80	M	AML	sAML	NA	NA	Dead	71	Dead	45,X,-Y,del(7)(p15)[4]/46,XY[16]
PHF6_1605	70-80	M	AML	pAML	NA	NA	Dead	335	Dead	46,XY,add(8)(p21),t(8;19)(p11.2;q13.3)[18]/46,XY[2]
PHF6_1606	60-70	M	AML	sAML	NA	NA	Alive	431	Alive	46,XY[20]
PHF6_1607	70-80	M	AML	pAML	NA	NA	Dead	335	Dead	46,XY,add(8)(p21),t(8;19)(p11.2;q13.3)[18]/46,XY[2]
PHF6_1608	40-50	M	AML	pAML	NA	NA	Dead	1005	Dead	NA
PHF6_1609	70-80	M	AML	sAML	NA	NA	Dead	622	Dead	46,XY[20]
PHF6_1610	≤10	M	AML	tAML	NA	NA	Alive	690	Alive	46,XY[25]
PHF6_1611	50-60	M	AML	pAML	NA	NA	Dead	421	Dead	46,XY,del(5)(q15q35),inv(16)(p13.1q22)[20]
PHF6_1612	40-50	F	MDS/MPN	aCML	NA	NA	Alive	-1	Alive	47,XX,+8,del(11)(q23)[18]
PHF6_1613	40-50	F	AML	pAML	NA	NA	Alive	788	Alive	46,XX[20]
PHF6_1614	70-80	F	AML	pAML	NA	NA	Dead	37	Dead	45,XX,+i(5)(p10),psudic(12;5)(p13;q11.2),-16,del(17)(p11.2p13)[5]/44,idem,-i(5)[3]/46,XX[12]
PHF6_1615	60-70	M	MDS	Other	NA	NA	Dead	1000	Dead	46,XY[20]
PHF6_1616	30-40	M	AML	sAML	NA	NA	NA	NA	NA	46,XY,t(3;3)(q21;q26.2),del(5)(q13q31)[cp12]/43~45,idem,-7[cp3]/46,XY[6]
PHF6_1617	60-70	M	AML	sAML	NA	NA	Alive	721	Alive	46,XY,der(7)t(7;11)(q22;q13)[14]/46,XY[6]
PHF6_1618	70-80	M	AML	pAML	NA	NA	Dead	283	Dead	50,XY,+8,+9,+13,+22[17]/46,XY[3]
PHF6_1619	60-70	F	AML	pAML	NA	NA	Dead	439	Dead	46,XX[20]
PHF6_1620	70-80	M	AML	sAML	NA	NA	Dead	795	Dead	46,XY,idic(7)(q11.2)[1]/47,idem,+8[9]46,XY[10]
PHF6_1621	30-40	F	MDS	Other	NA	NA	NA	NA	NA	46,XX[20]
PHF6_1622	30-40	F	AML	pAML	NA	NA	Alive	833	Alive	46,XX[20]
PHF6_1623	30-40	F	AML	pAML	NA	NA	Alive	833	Alive	46,XX[20]
PHF6_1624	50-60	F	AML	pAML	NA	NA	Alive	36	Alive	46,XX,inv(16)(p13.1q22)[cp20]
PHF6_1625	20-30	M	AML	tAML	NA	NA	Dead	318	Dead	48,XY,add(6)(p22),der(7)t(7;19)(p11.1;p12),i(13)(q10)x2,add(14)(q24),+mar1,+mar2[cp20]
PHF6_1626	70-80	F	AML	tAML	NA	NA	Dead	17	Dead	43,XX,-5,add(7)(q22),t(10;13)(p13;q22),-12,-17[12]/46,XX[8]
PHF6_1627	70-80	F	AML	pAML	NA	NA	Alive	323	Alive	46,XX,inv(3)(q21;q26.2)[20]
PHF6_1628	60-70	M	AML	pAML	NA	NA	NA	NA	NA	46,XY[20]
PHF6_1629	20-30	M	AML	sAML	NA	NA	Dead	1463	Dead	46,XX,del(6)(q13q23)[18]/46,XY[2]
PHF6_1630	70-80	F	AML	sAML	NA	NA	Dead	263	Dead	46,XX,add(5)(q31),del(17)(p11.2)[12]/46,XX[3]
PHF6_1631	70-80	M	AML	pAML	NA	NA	Dead	705	Dead	46,XY[25]
PHF6_1632	50-60	M	AML	pAML	NA	NA	Alive	761	Alive	48,XY,+8,inv(16)(p13.1q22),+22[18]/49,sl,+21[2]
PHF6_1633	70-80	M	AML	sAML	NA	NA	Dead	39	Dead	47,XY,+8[17]/46,XY[3]
PHF6_1634	40-50	M	MDS	Other	NA	NA	Alive	714	Alive	47,XY,+8[18]/46,XY[2]
PHF6_1635	60-70	M	AML	sAML	NA	NA	Dead	30	Dead	42,X,add(Y)(p11.1),add(3)(q12),add(4)(q25),del(5)(q12q33),-7,add(8)(p11.2),-11,add(13)(p11.2),del(16)(q22),-17,add(19)(q12.3),-20,add(21)(p11.2),-22,+mar[20]
PHF6_1636	20-30	M	AML	sAML	NA	NA	Dead	1463	Dead	46,XX,del(6)(q13q23)[18]/46,XY[2]
PHF6_1637	70-80	F	AML	sAML	NA	NA	Dead	970	Dead	46,XX[20]
PHF6_1638	50-60	M	AML	pAML	NA	NA	Dead	317	Dead	46,XY,add(5)(q23),der(11)t(11;20)(p11.2;p11.2),der(17)t(5;17)(q31;p12),-20,del(21)(q21)+mar[cp21]
PHF6_1639	50-60	F	AML	pAML	NA	NA	Alive	795	Alive	46,XX,inv(16)(p13q22)[20]
PHF6_1640	40-50	F	AML	pAML	NA	NA	Alive	461	Alive	46,XX,t(15;17)(q24;q21)[4]/45,idem,-22[15]/46,XX[1]
PHF6_1641	70-80	F	AML	pAML	NA	NA	Dead	80	Dead	47,XX,+8[20]
PHF6_1642	60-70	F	AML	pAML	NA	NA	Alive	0	Alive	46,XX[1]
PHF6_1643	70-80	F	AML	tAML	NA	NA	Dead	161	Dead	46,XX[20]
PHF6_1644	70-80	F	AML	tAML	NA	NA	Dead	161	Dead	46,XX[20]
PHF6_1645	60-70	M	AML	sAML	NA	NA	Dead	182	Dead	46,XY,del(5)(q22q33),del(21)(q22q22)[cp20]
PHF6_1646	60-70	M	AML	sAML	NA	NA	Dead	395	Dead	46,XY,t(4;15)(q31;q22),add(12)(p11~12)[cp7]/46~51,XY,del(7)(q11.2q36),add(12)(p11~12),add(20)(q11.2)[cp5]/46,XY,?inv(8)(p21q22)[cp7]/46,XY[cp2]
PHF6_1647	50-60	M	MDS	Other	NA	NA	Dead	286	Dead	47,XY,+8[2]/46,XY[18]
PHF6_1648	20-30	F	AML	pAML	NA	NA	Alive	453	Alive	46,XX,t(9;11)(p22;q23)[22]
PHF6_1649	60-70	F	AML	pAML	NA	NA	Dead	167	Dead	59~62,XX,+X,+1,+2,del(5)(q13q34),+6,+8,+8,+9,+11,+11,i(11)(q10),+12,+14,+16,+19,+22,+mar[cp19]/46,XX[1]
PHF6_1650	40-50	M	AML	pAML	NA	NA	Dead	228	Dead	46,XY,t(11;19)(q23;p13.1)[20]
PHF6_1651	40-50	M	AML	pAML	NA	NA	Dead	228	Dead	46,XY,t(11;19)(q23;p13.1)[20]
PHF6_1652	60-70	M	AML	sAML	NA	NA	Alive	121	Alive	46,XY[19]
PHF6_1653	40-50	F	AML	pAML	NA	NA	Dead	342	Dead	46,XX[20]
PHF6_1654	40-50	F	AML	pAML	NA	NA	Dead	342	Dead	46,XX[20]
PHF6_1655	60-70	M	AML	sAML	NA	NA	Dead	568	Dead	45,XY,der(12;16)(q10;p10)[2]/46,XY[18]
PHF6_1656	50-60	M	AML	pAML	NA	NA	NA	NA	NA	46,XY[20]
PHF6_1657	60-70	F	AML	sAML	NA	NA	Dead	81	Dead	NA
PHF6_1658	30-40	M	AML	pAML	NA	NA	Alive	1226	Alive	46,XY,der(4)t(4;9;11)(p14;p22;q23),der(9)del(9)(p13p22)t(4;9;11),der(11)t(4;9;11)[19]/46,XY[1].isht(4;9;11)(5'MLL-,3'MLL+;5'MLL-,3'MLL-;5'MLL+,3'MLL-)[1]
PHF6_1659	70-80	M	AML	sAML	NA	NA	Dead	53	Dead	NA
PHF6_1660	50-60	F	AML	pAML	NA	NA	Alive	35	Alive	46,XX[21]
PHF6_1661	60-70	M	AML	sAML	NA	NA	Alive	534	Alive	46,XY[20]
PHF6_1662	60-70	F	AML	tAML	NA	NA	Dead	344	Dead	47,XX,del(5)(q22q35),+8[20]
PHF6_1663	10-20	M	AML	pAML	NA	NA	Alive	74	Alive	46,XY,t(11;19)(q23;p13.1)[19]/46,XY[1]
PHF6_1664	20-30	F	AML	pAML	NA	NA	Alive	250	Alive	48,XX,+3,+10[2]/46,XX[18]
PHF6_1665	20-30	F	AML	pAML	NA	NA	Alive	250	Alive	48,XX,+3,+10[2]/46,XX[18]
PHF6_1666	50-60	F	AML	sAML	NA	NA	Dead	390	Dead	46,XX,del(17)(p11.2p13)[19]/46,XX[1]
PHF6_1667	60-70	M	AML	pAML	NA	NA	Alive	976	Alive	46,XY
PHF6_1668	50-60	M	AML	pAML	NA	NA	Dead	35	Dead	44~48,XY,-5,del(7)(q22),+11,idic(11)(p11.2)x2,-12,der(13)t(1;13)(p13;p12),add(17)(q25),der(18)t(12;18)(q13;q11.2),-22,+2mar[cp14]/44~47,sl,-9,+16[cp3]/46~47,sl,der(1)t(1;3)(q21;q21),der(3)t(1;3)(q21;q21)ins(3)(3;?)(p21;?),-idic(11)(p11.2)[cp4]/46,XY[1]
PHF6_1669	70-80	F	AML	pAML	NA	NA	Dead	462	Dead	46,XX,idic(7)(q11.2)[20]
PHF6_1670	40-50	M	AML	sAML	NA	NA	Dead	259	Dead	47,XY,der(7)t(1;7)(q10;p10),+8[20]
PHF6_1671	70-80	M	AML	pAML	NA	NA	Dead	327	Dead	46,XY[20]
PHF6_1672	60-70	F	AML	sAML	NA	NA	Dead	70	Dead	42~45,XX,-18[cp14]/43~45,idem,+2~3mar[cp3]/47,XX,+8[cp2]/45,X,-X[1]
PHF6_1673	50-60	F	AML	pAML	NA	NA	Dead	137	Dead	46,XX,del(9)(q22q34)[20].
PHF6_1674	50-60	M	AML	sAML	NA	NA	Alive	761	Alive	46,XY[20]
PHF6_1675	60-70	M	AML	pAML	NA	NA	Dead	470	Dead	47,XY,+8[2]/46,XY[18]
PHF6_1676	60-70	M	AML	sAML	NA	NA	Dead	304	Dead	46,XY[22]
PHF6_1677	60-70	M	AML	sAML	NA	NA	Dead	304	Dead	46,XY[22]
PHF6_1678	70-80	F	AML	sAML	NA	NA	Dead	1134	Dead	46,XX[8]
PHF6_1679	30-40	M	AML	pAML	NA	NA	NA	NA	NA	46,XY,inv(16)(p13.1q22)[7]/46,idem,add(17)(p11.2)[13]
PHF6_1680	70-80	M	AML	sAML	NA	NA	NA	NA	NA	46,XY[20]
PHF6_1681	60-70	F	AML	pAML	NA	NA	Alive	569	Alive	46,XX,del(17)(q25)[3]/46,sl,del(3)(q12q21)[cp17]
PHF6_1682	20-30	F	AML	sAML	NA	NA	Dead	1463	Dead	46,XX,del(6)(q13q23)[15]/46,XY[5]
PHF6_1683	30-40	M	AML	pAML	NA	NA	Alive	566	Alive	45,X,-Y,t(8;21)(q22;q22)[20]
PHF6_1684	50-60	F	AML	pAML	NA	NA	Dead	254	Dead	46,XX[20]
PHF6_1685	70-80	M	AML	pAML	NA	NA	Dead	28	Dead	46,XY[20]
PHF6_1686	50-60	M	AML	pAML	NA	NA	Dead	245	Dead	46,XY[20]
PHF6_1687	60-70	M	AML	sAML	NA	NA	Alive	1059	Alive	46,XY[20]
PHF6_1688	60-70	M	MPN	ET	NA	NA	Alive	5305	Alive	47,XY,+der(1;9)(q10;p10)[17]/94,idemx2[2]/46,XY[1]
PHF6_1689	20-30	M	AML	tAML	NA	NA	Dead	318	Dead	48,XY,add(6)(p22),der(7)t(7;19)(p11.2;p12),del(9)(p13p22),i(13)(q10)x2,add(14)(q24),+mar1,+mar2[cp2]/46~48,sl,add(17)(p1?3),add(22)(q13)[cp9]/46~48,sl,add(21)(p11.2)[cp6]/47~48,sl,add(1)(p36.1)[cp2]/48,sl,t(2;17)(p21;p11.2)[1]
PHF6_1690	60-70	M	AML	pAML	NA	NA	Alive	323	Alive	46,XY,del(13)(q12q2?1)[14]
PHF6_1691	40-50	F	AML	pAML	NA	NA	Alive	462	Alive	46,XX,del(17)(p11.2)[15]/46,XX[5]
PHF6_1692	60-70	M	AML	tAML	NA	NA	Dead	158	Dead	46,XY,i(17)(q10)[20]
PHF6_1693	40-50	F	AML	sAML	NA	NA	Dead	1938	Dead	50,XX,del(1)(q32),+8,+9,t(15;16)(q15~21;q12~22),+19,+21[cp20]
PHF6_1694	70-80	M	AML	tAML	NA	NA	Dead	1003	Dead	46,XY,t(6;9)(p23;q34)[18]/46,XY[2].
PHF6_1695	30-40	F	AML	pAML	NA	NA	Alive	833	Alive	47,XX,+8[13]/46,XX[7].
PHF6_1696	30-40	F	AML	pAML	NA	NA	Alive	587	Alive	46,XX,t(15;17)(q22;q21)[17]/46,XX[3]
PHF6_1697	80-90	M	AML	sAML	NA	NA	Dead	47	Dead	46,XY[13]
PHF6_1698	60-70	M	AML	sAML	NA	NA	Dead	67	Dead	45,XY,del(5)(q13q33),del(7)(q11.2),dic(8;9)(q24.3;p22),-18,+r[cp8]/45,XY,del(5)(q13q33),-7,der(18)t(7;18)(p11.2;p11.1)[cp6]/45,sdl1,del(4)(q21q31.1),del(12)(p11.2p13)[cp5]/46,XY[1]
PHF6_1699	30-40	M	AML	pAML	NA	NA	Dead	216	Dead	46,XY,t(6;11)(q27;q23)[20]
PHF6_1700	50-60	F	MDS	Other	NA	NA	NA	NA	NA	44,XX,der(5)t(5;9)(p15;q22)del(5)(q11.2q15),-7,-9,-18,del(20)(q11.2q13.1),+mar[cp8]/43~44,XX,-der(5),del(7)(q11.2q32),add(11)(p15),del(12)(p11.2p13),der(15)t(15;17)(p12;q11.2),-16,-18,+mar[cp9]/43,XX,del(5)(q13q33),del(7),add(11),del(12),der(15),-16,-18,+mar[cp3].ishder(15)(PML+,RARA+)[1].
PHF6_1701	30-40	F	AML	sAML	NA	NA	Alive	509	Alive	47,XX,+8[11]/46,XX[10]
PHF6_1702	70-80	F	AML	sAML	NA	NA	Alive	417	Alive	46,XX[20]
PHF6_1703	80-90	M	AML	pAML	NA	NA	Dead	67	Dead	46,XY[20]
PHF6_1704	60-70	M	AML	pAML	NA	NA	Alive	90	Alive	46,XY[20]
PHF6_1705	30-40	F	AML	sAML	NA	NA	Dead	2661	Dead	46,XX
PHF6_1706	70-80	M	AML	pAML	NA	NA	Dead	162	Dead	47,XY,t(1;11)(p32;q23),+8[cp20]
PHF6_1707	60-70	M	AML	pAML	NA	NA	Alive	442	Alive	46,XY[20]
PHF6_1708	NA	M	AML	sAML	NA	NA	NA	NA	NA	NA
PHF6_1709	30-40	F	AML	pAML	NA	NA	Dead	15	Dead	46,XX,inv(16)(p13.1q22)[20]
PHF6_1710	60-70	M	AML	sAML	NA	NA	Dead	114	Dead	46,XY[20]
PHF6_1711	60-70	M	AML	sAML	NA	NA	Alive	596	Alive	46,XY[23]
PHF6_1712	40-50	M	AML	sAML	NA	NA	Dead	259	Dead	47,XY,der(7)t(1;7)(q10;p10)+8[20]
PHF6_1713	20-30	M	AML	pAML	NA	NA	NA	NA	NA	46,XY,t(15;17)(q24;q21.1)[10]/46,XY[10]
PHF6_1714	60-70	F	AML	pAML	NA	NA	Alive	450	Alive	NA
PHF6_1715	60-70	M	AML	pAML	NA	NA	Dead	104	Dead	46,XY,t(1;4)(q21;p14)[20]
PHF6_1716	70-80	M	AML	pAML	NA	NA	Alive	479	Alive	46,XY[12]
PHF6_1717	70-80	F	AML	sAML	NA	NA	Dead	16	Dead	47,XX,+1,add(1)(p22)[15]/47,XX,+1,i(1)(q10)[5]
PHF6_1718	50-60	M	AML	sAML	NA	NA	Dead	111	Dead	46,XY[14]
PHF6_1719	70-80	F	AML	pAML	NA	NA	Dead	320	Dead	46,XX,t(5;16)(q31;p13)[3]/46,XX[14]
PHF6_1720	70-80	M	AML	pAML	NA	NA	Dead	364	Dead	46,XY[20]
PHF6_1721	40-50	F	AML	sAML	NA	NA	Alive	420	Alive	46,XX,add(3)(q21)[12]/52,sl,+6,+8,+10,+13,+20,+21[8]
PHF6_1722	20-30	F	AML	pAML	NA	NA	Alive	854	Alive	46,XX,inv(16)(p13q22)[20]
PHF6_1723	60-70	F	AML	tAML	NA	NA	Alive	534	Alive	NA
PHF6_1724	50-60	M	AML	sAML	NA	NA	Dead	1237	Dead	89<4n>,XXY,-Y,-7,-12,+13,+13,-17,-21[2]/46,XY[18]
PHF6_1725	70-80	M	AML	sAML	NA	NA	Dead	680	Dead	46,XY[20]
PHF6_1726	70-80	M	AML	sAML	NA	NA	Dead	680	Dead	46,XY[20]
PHF6_1727	50-60	F	AML	sAML	NA	NA	Dead	918	Dead	45~49,X,-Y,add(5)(q11.2),+der(9;8)(q10;q10),+10,der(11)t(11;17)(p15;q11.2)del(11)(q21q22),add(12)(q12),del(13)(q12q22),-17,add(18)(p11.2),add(19)(q13.3),-20,+1~4mar[cp4]/46,XX[16]
PHF6_1728	80-90	M	AML	pAML	NA	NA	Dead	72	Dead	46,XY[20]
PHF6_1729	70-80	M	AML	sAML	NA	NA	Dead	34	Dead	46,XY,del(20)(q11.2q13.1)[12]/45,sl,-7[3]/45,XY,-7[5]/46,XY[2]
PHF6_1730	40-50	M	AML	sAML	NA	NA	Dead	443	Dead	46,XY[20]
PHF6_1731	80-90	F	AML	sAML	NA	NA	Dead	35	Dead	43~46,XX,add(2)(q11.2),-4,del(5)(q23),add(7)(q32),+8,add(11)(q23),-16,del(17)(p12),-18,+22[cp19]/46,XX[1]
PHF6_1732	40-50	M	AML	pAML	NA	NA	Alive	832	Alive	NA
PHF6_1733	60-70	M	AML	sAML	NA	NA	NA	NA	NA	46,XY[19]
PHF6_1734	60-70	M	AML	sAML	NA	NA	Alive	976	Alive	46,XY
PHF6_1735	70-80	M	AML	sAML	NA	NA	Alive	479	Alive	46,XY[12]
PHF6_1736	20-30	F	AML	sAML	NA	NA	Dead	843	Dead	46,XX,t(2;9)(q31;p21)[17]/46,X,t(X;9)(q22;p21)[3]
PHF6_1737	60-70	M	AML	pAML	NA	NA	Alive	200	Alive	46,XY[20]
PHF6_1738	40-50	M	AML	sAML	NA	NA	NA	NA	NA	46,XY[20]
PHF6_1739	70-80	M	AML	sAML	NA	NA	NA	NA	NA	46,XY[20]
PHF6_1740	40-50	M	AML	pAML	NA	NA	Dead	35	Dead	46,XY[20]
PHF6_1741	60-70	F	AML	tAML	NA	NA	Dead	449	Dead	46,XX[20]
PHF6_1742	70-80	M	AML	sAML	NA	NA	Dead	309	Dead	46,XY,del(20)(q11.2q13.1)[15]/46,XY[5]
PHF6_1743	40-50	M	AML	sAML	NA	NA	Dead	99	Dead	43~47,XY,del(1)(q42),r(2)(p2?3q37),t(3;5)(q27;q31),del(4)(q31),+del(5)(q31),add(5)(q11.2),-7,del(11)(q23),add(12)(p13),-22,+mar[cp11]/43~46,idem,add(14)(q24)[cp8]
PHF6_1744	70-80	M	MDS	Other	NA	NA	Dead	440	Dead	46,XY[20]
PHF6_1745	60-70	M	AML	sAML	NA	NA	Alive	523	Alive	47,XY,+4[9]/46,XY[11]
PHF6_1746	80-90	F	AML	pAML	NA	NA	Dead	24	Dead	45,XX,-7[20]
PHF6_1747	70-80	F	AML	pAML	NA	NA	Alive	868	Alive	46,XX[20]
PHF6_1748	60-70	F	AML	sAML	NA	NA	Dead	238	Dead	46,XX,add(2)(q13),-3,-5,add(6)(q21),del(7)(q22),+11,dic(11;17)(p11.2;p11.2),inv(11)(q13q23),add(12)(p12),add(14)(q22),-17,add(19)(p12),-22,+3mar[1]/45-48,sl,+add(1)(q12),del(7)(q22),+3-5mar[cp8]/47-48,sdl1,+8[cp4]/46,XX[3]
PHF6_1749	40-50	M	AML	sAML	NA	NA	Dead	259	Dead	47,XY,der(7)t(1;7)(q10;p10)+8[20]
PHF6_1750	20-30	F	AML	pAML	NA	NA	Alive	476	Alive	46,XX[20]
PHF6_1751	60-70	M	AML	pAML	NA	NA	Dead	269	Dead	46,XY[20]
PHF6_1752	60-70	M	AML	pAML	NA	NA	NA	NA	NA	46,XY[20]
PHF6_1753	40-50	F	AML	pAML	NA	NA	Dead	245	Dead	46,XY[20]
PHF6_1754	50-60	M	AML	pAML	NA	NA	Dead	430	Dead	46,XY[20]
PHF6_1755	50-60	F	AML	tAML	NA	NA	Dead	72	Dead	53~55,XX,+1,+2,der(5)t(5;13)(q13;q12),+6,add(7)(q32),+8,+11,-13,+14,i(17)(q10),+19,+19,+21,+mar[cp7]/46,XX[7]
PHF6_1756	50-60	M	AML	pAML	NA	NA	Dead	870	Dead	46,XY[20]
PHF6_1757	40-50	F	AML	pAML	NA	NA	Alive	435	Alive	46,XX
PHF6_1758	50-60	M	AML	sAML	NA	NA	Dead	62	Dead	46,XY[20]
PHF6_1759	80-90	M	AML	sAML	NA	NA	Dead	167	Dead	46,XY[20]
PHF6_1760	60-70	M	AML	sAML	NA	NA	Dead	335	Dead	46,XY,r(7)(p1?3q2?2)[12]/46,XY[5]
PHF6_1761	10-20	F	AML	pAML	NA	NA	Alive	318	Alive	46,XX,t(9;11)(p22;q23)[3]/50,sl,+6,+8,+der(9)t(9;11),+19[14]/51,sdl1,+5[3]
PHF6_1762	70-80	M	AML	pAML	NA	NA	NA	NA	NA	41~42,XY,del(3)(p13p21),add(4)(q21),add(5)(q11.2),-7,-10,add(12)(p11.2),-15,add(15)(q21),add(17)(p11.2),-19,-20,-22,+2mar[cp6]/42~43,sl,+21[cp5]/42,sl,i(21)(q10)[cp2]/43~44,sl,+add(7)(p11)[cp2]/43~46,sl,+add(7)(p11),+21[cp4]/81~87<4n>,slx2[cp2]
PHF6_1763	60-70	F	AML	pAML	NA	NA	Dead	21	Dead	NA
PHF6_1764	60-70	M	AML	pAML	NA	NA	Alive	68	Alive	46,XY,inv(16)(p13q22)[17]/46,XY[3]
PHF6_1765	60-70	M	AML	sAML	NA	NA	Dead	395	Dead	46,XY[6]
PHF6_1766	60-70	M	AML	tAML	NA	NA	NA	NA	NA	46,XY[18]
PHF6_1767	50-60	F	AML	pAML	NA	NA	Dead	81	Dead	46,XX[20]
PHF6_1768	50-60	M	AML	pAML	NA	NA	Dead	581	Dead	46,XY,inv(16)(p13.1q22)[18]/47,sl,+22[2]
PHF6_1769	40-50	F	AML	pAML	NA	NA	Alive	155	Alive	46,XX,t(15;17)(q24;q21.1)[1]
PHF6_1770	40-50	F	AML	sAML	NA	NA	Dead	3069	Dead	46,XX,t(1;11)(q44;q13),del(6)(p23)[9]/46,idem,t(17;20)(q25;q11.2)[11]
PHF6_1771	50-60	M	AML	sAML	NA	NA	Dead	204	Dead	46,XY,del(13)(q12q14)[3]/46,XY[17]
PHF6_1772	40-50	M	AML	sAML	NA	NA	NA	NA	NA	46,XY[20]
PHF6_1773	40-50	M	AML	sAML	NA	NA	NA	NA	NA	46,XY[20]
PHF6_1774	70-80	F	AML	pAML	NA	NA	Dead	29	Dead	45~54,XX,+2,del(5)(q22q35),+6,+6,+8,-11,add(13)(p11.2),+19,+22,+r,1~48dmin[cp19]/69~70,idem,+1,+3,+4,+del(5),+8,+8,+10,+10,+11,+13,+14,+14,+15,+15,+17,+18,+19[cp3]/46,XX[1].ishadd(13)(5'MLLamp,3'MLLamp)[2]
PHF6_1775	70-80	M	AML	sAML	NA	NA	Dead	324	Dead	46,XY[18]
PHF6_1776	≤10	F	AML	pAML	NA	NA	Alive	569	Alive	46,XX[20]
PHF6_1777	60-70	M	AML	sAML	NA	NA	Dead	8	Dead	46,XY[20]
PHF6_1778	50-60	M	AML	sAML	NA	NA	Dead	1358	Dead	48,XY,+8,+8[14]/46,XY[6]
PHF6_1779	70-80	M	AML	pAML	NA	NA	Dead	520	Dead	47,XY,+8[3]/46,XY[17]
PHF6_1780	≤10	M	AML	sAML	NA	NA	Dead	781	Dead	48,XX,+14,der(14)t(14;17)(q32;q21),+21[10]/46,XY[10]
PHF6_1781	50-60	F	MDS	Other	NA	NA	NA	NA	NA	46,XX,del(9)(q21q31-33)[10]/46,XX[10]
PHF6_1782	30-40	F	AML	sAML	NA	NA	NA	NA	NA	45,XX,-17[15]/46,XX[2]
PHF6_1783	40-50	M	AML	sAML	NA	NA	NA	NA	NA	47,XY,+21[19]/46,XY[1]
PHF6_1784	70-80	M	AML	pAML	NA	NA	Dead	288	Dead	46,XY,inv(4)(p14p16.1)[3]/46,XY[16]
PHF6_1785	30-40	M	AML	pAML	NA	NA	Alive	292	Alive	46,XY,t(15;17)(q22;q21)[20]
PHF6_1786	60-70	M	AML	pAML	NA	NA	Dead	250	Dead	NA
PHF6_1787	60-70	M	AML	pAML	NA	NA	Dead	210	Dead	48,XY,+8,der(11)t(11;?)(q23;?),+21[19]/46,XY[1]
PHF6_1788	40-50	F	AML	sAML	NA	NA	Alive	788	Alive	46,XX[20]
PHF6_1789	80-90	M	AML	tAML	NA	NA	Dead	50	Dead	NA
PHF6_1790	20-30	M	AML	pAML	NA	NA	Alive	347	Alive	46,XY,t(6;11)(q27;q23),del(12)(p11.2p13)[13]/46,XY[7]
PHF6_1791	80-90	F	AML	tAML	NA	NA	Alive	651	Alive	46,XX,-7,+8[7]/47,sl,+8[6]/46,XX[6]
PHF6_1792	30-40	F	AML	pAML	NA	NA	Alive	283	Alive	46,XX,der(15)t(15;17)(q22;q21),der(17)t(15;17)del(17)(q21)[15]/46,XX[1]
PHF6_1793	80-90	M	AML	sAML	NA	NA	Dead	249	Dead	47,XY,+21[3]/46,XY[9]
PHF6_1794	70-80	F	AML	sAML	NA	NA	Dead	465	Dead	46,XX,+1,der(1;21)(q10;q10)[6]/46,XX[14]
PHF6_1795	≤10	M	AML	pAML	NA	NA	Alive	75	Alive	46,XY[20]
PHF6_1796	40-50	F	AML	sAML	NA	NA	Dead	448	Dead	46,XX[20]
PHF6_1797	≤10	F	AML	pAML	NA	NA	Alive	428	Alive	46,XX,t(6;11)(q27;q23)[19]/46,XX[1]
PHF6_1798	60-70	M	AML	pAML	NA	NA	Alive	36	Alive	46,XY[20]
PHF6_1799	60-70	M	AML	pAML	NA	NA	Alive	36	Alive	46,XY[20]
PHF6_1800	60-70	F	AML	pAML	NA	NA	Alive	27	Alive	46,XX,t(1;11)(p36.1;q23),add(9)(p22)[13]/46,sl,del(2)(p21p23),del(20)(q11.2-13.1)[4]/46,sl,add(12)(p11.2)[2]
PHF6_1801	70-80	F	MDS	Other	NA	NA	Dead	187	Dead	42~44,XX,-3,del(4)(q25q33),der(5)t(3;5)(q21;q22),del(7)(p15p22),-9,-9,-13,-16,add(17)(p11.2),add(19)(p13.3), +mar1,+mar2[cp4]/41~43,idem,-del(7),+der(7)t(7;15)(p12;q15)add(7)(q11.2),+der(7;9)(q11.2;q13)del(7)(q11.2q22), -15,-21,+mar3[cp5]/42~44,idem,-del(7),+der(7),+der(7;9),-15,-add(19)
PHF6_1802	70-80	F	AML	tAML	NA	NA	Dead	280	Dead	46,XX,del(7)(q22q36)[20]
PHF6_1803	50-60	M	AML	pAML	NA	NA	NA	NA	NA	92<4n>,XXYY[13]/46,XY[7]
PHF6_1804	60-70	F	AML	sAML	NA	NA	Alive	464	Alive	46,XX,del(5)(q31q33),der(21)(qter->q22::p11.2->qter),del(21)(q22)[19]
PHF6_1805	40-50	F	AML	pAML	NA	NA	Alive	505	Alive	46,XX[20]
PHF6_1806	50-60	M	AML	pAML	NA	NA	Alive	296	Alive	60~61<3n>,XYY,-1,-2,-3,-4,-5,del(5)(q13q33),-6,-7,+8,-9,+11,-12,+13,-15,-16,-17,-18,+21,+22[cp15]/70~73,idem,+Y,+1,+2,+5,+del(5)(q13q33),+6,+9,+11,+12,+20,+20[cp4]/46,XY[1]
PHF6_1807	20-30	F	AML	pAML	NA	NA	Dead	633	Dead	46,XX[20]
PHF6_1808	60-70	F	AML	pAML	NA	NA	Dead	314	Dead	43-45,XX,del(5)(q16q33),der(7)t(7;12)(q11.1;q12)ins(7;?)(q11.1;?),-12,der(21;22)(q10;q10),+mar[cp20]/46,XX[1]
PHF6_1809	70-80	M	AML	sAML	NA	NA	Dead	38	Dead	47,XY,+11[8]/46,XY[12]
PHF6_1810	50-60	F	AML	tAML	NA	NA	Alive	544	Alive	46,XX,t(9;11)(p22;q23)[5]
PHF6_1811	80-90	M	AML	sAML	NA	NA	Dead	80	Dead	46,XY,del(12)(p11.2p13)[20]
PHF6_1812	50-60	F	AML	pAML	NA	NA	Dead	633	Dead	46,XX[20]
PHF6_1813	60-70	F	AML	pAML	NA	NA	Alive	543	Alive	46,XX,del(7)(q22q36)[11]/46,XX[2]
PHF6_1814	60-70	M	AML	pAML	NA	NA	Alive	276	Alive	46,XY[7]
PHF6_1815	50-60	F	AML	pAML	NA	NA	Dead	36	Dead	50,XX,+8,+10,+12,+21[20]
PHF6_1816	60-70	M	AML	pAML	NA	NA	Alive	447	Alive	46,XY[20]
PHF6_1817	80-90	F	AML	sAML	NA	NA	NA	NA	NA	46,XX,+8,-16,der(17)t(16;17)(p11.2;p11.1),del(19)(p13.3)[20]
PHF6_1818	60-70	F	AML	pAML	NA	NA	Dead	25	Dead	45~46,XX,add(1)(q42),del(5)(q31q35),del(6)(q13),del(9)(q13q34),del(17)(p13),i(21)(q10)[cp12]/46~47,idem,+mar[cp6]/46,XX[2]
PHF6_1819	70-80	F	AML	sAML	NA	NA	Dead	565	Dead	46,XX,der(3)t(3;17)(q29;q21)[19]/46,XX,t(3;21)(q26.2;q22)[2]
PHF6_1820	60-70	F	AML	pAML	NA	NA	Alive	838	Alive	47,XX,+6[6]/46,XX[19]
PHF6_1821	40-50	F	AML	sAML	NA	NA	Dead	302	Dead	48,XX,+11,+13[19]
PHF6_1822	30-40	F	AML	pAML	NA	NA	Alive	188	Alive	46,XX,inv(16)(p13.3q22)[21]
PHF6_1823	30-40	M	AML	sAML	NA	NA	Dead	3241	Dead	46,XY[20]
PHF6_1824	60-70	M	AML	pAML	NA	NA	Alive	123	Alive	46,XY[20]
PHF6_1825	50-60	M	AML	pAML	NA	NA	Alive	452	Alive	46,XY[20]
PHF6_1826	60-70	F	AML	pAML	NA	NA	Alive	203	Alive	46,XX[19]
PHF6_1827	60-70	F	AML	pAML	NA	NA	Alive	183	Alive	46,XX[20]
PHF6_1828	50-60	F	AML	pAML	NA	NA	Alive	202	Alive	46,XX[20]
PHF6_1829	30-40	F	AML	sAML	NA	NA	Alive	0	Alive	46,XX,t(15;17)(q22;q21)[8]/46,idem,add(6)(p23),der(6)add(6)(p21)add(6)(q13),add(9)(p22),add(11)(q21),add(14)(q24)[12]
PHF6_1830	50-60	M	AML	sAML	NA	NA	Dead	256	Dead	46,XY,t(3;4)(p21;q25)[3]/46,XY[17]
PHF6_1831	30-40	M	AML	pAML	NA	NA	Alive	213	Alive	45,X,-Y,t(8;2;21)(q22;p21;q22)[20]
PHF6_1832	20-30	M	AML	pAML	NA	NA	Alive	466	Alive	46,XY,add(6)(q23),del(7)(q33),t(8;21)(q22;q22)[2]/46,sl,add(17)(p11.1)[5]/46,sdl1,add(16)(p11.2)[2]/46,sdl2,add(3)(q21)[8]/46,sdl3,add(20)(q11.2)[3]
PHF6_1833	30-40	M	AML	sAML	NA	NA	Dead	717	Dead	NA
PHF6_1834	70-80	M	AML	tAML	NA	NA	Dead	11	Dead	45,XY,add(3)(p10),add(5)(q11.2),psu dic(9;?;6)(6qter- > 6p22::?::9p22- > 9qter)[1]/44,sl,-add(3)(p10), +der(3;13)(q10;q10)[2]/48,sdl1,+8,+14,+21,+22[8]/42-44,sl,-add(3)(p10),add(4)(p15),-7,-8, add(12)(p11.2),+mar,+1-2r[cp7]/80-82 < 4n > ,slx2,-2,add(4)(q22)x2,-6,+8,+8,add(8)(p23)x2,
PHF6_1835	70-80	M	AML	sAML	NA	NA	Dead	347	Dead	46,XY[20]
PHF6_1836	60-70	M	AML	sAML	NA	NA	Dead	122	Dead	46,XY[20]
PHF6_1837	60-70	M	AML	sAML	NA	NA	Dead	424	Dead	46,XY,del(5)(q22q35),del(12)(q24.1q24.1),add(17)(p11.2)[19]/46,XY[1]
PHF6_1838	60-70	M	AML	pAML	NA	NA	NA	NA	NA	46,XY[19]
PHF6_1839	30-40	M	AML	pAML	NA	NA	Alive	164	Alive	46,XY[20]
PHF6_1840	50-60	F	AML	sAML	NA	NA	Alive	730	Alive	46,XX[18]
PHF6_1841	10-20	F	AML	pAML	NA	NA	Alive	252	Alive	46,XX,t(8;21)(q21.3;q22)[17]/49,sl,+4,+15,+der(21)t(8;21)[2]/53,sdl,-4,+13,+18,+19,+20,+21[4]
PHF6_1842	50-60	M	AML	sAML	NA	NA	Dead	168	Dead	46,XY,add(3)(p24)[cp4]/46,XY[14]
PHF6_1843	50-60	F	AML	pAML	NA	NA	Alive	119	Alive	46,XX[20]
PHF6_1844	60-70	M	AML	pAML	NA	NA	Alive	197	Alive	46,XY,inv(16)(p13q22)[20]
PHF6_1845	60-70	M	AML	sAML	NA	NA	Dead	231	Dead	46,XY[20]
PHF6_1846	60-70	M	AML	tAML	NA	NA	Dead	449	Dead	47,XX,+11[5]/48,idem,+19[15]
PHF6_1847	70-80	M	AML	sAML	NA	NA	Dead	188	Dead	46,XY,inv(16)(p13.1q22)[20]
PHF6_1848	40-50	M	AML	pAML	NA	NA	Dead	33	Dead	46,XY[20]
PHF6_1849	60-70	M	AML	pAML	NA	NA	NA	NA	NA	46,XY,inv(16)(p13.1q22)[20]
PHF6_1850	70-80	F	AML	pAML	NA	NA	Dead	26	Dead	46,XX[22]
PHF6_1851	50-60	M	AML	sAML	NA	NA	Dead	168	Dead	46,XY[12]
PHF6_1852	70-80	M	AML	sAML	NA	NA	Dead	51	Dead	46,XY[20]
PHF6_1853	60-70	F	AML	pAML	NA	NA	Alive	181	Alive	46,XX[20]
PHF6_1854	60-70	M	AML	sAML	NA	NA	Alive	523	Alive	47,XY,+4[2]/46,XY[18]
PHF6_1855	70-80	F	AML	sAML	NA	NA	Dead	118	Dead	46,XX[20]
PHF6_1856	70-80	F	AML	pAML	NA	NA	Dead	179	Dead	NA
PHF6_1857	50-60	M	AML	pAML	NA	NA	Alive	48	Alive	47,XY,+8[3]/46,XY[17]
PHF6_1858	40-50	F	AML	pAML	NA	NA	Alive	586	Alive	46,XX[20]
PHF6_1859	20-30	M	AML	pAML	NA	NA	Alive	187	Alive	46,XY[20]
PHF6_1860	70-80	M	AML	tAML	NA	NA	Dead	36	Dead	45,X,-Y[20]
PHF6_1861	40-50	F	AML	sAML	NA	NA	NA	NA	NA	46,XX[20]
PHF6_1862	70-80	F	AML	tAML	NA	NA	Dead	151	Dead	48-51,XX,del(4)(q25),del(5)(q11.2),-17,-18,+22,+3-5mar[20]
PHF6_1863	40-50	F	AML	sAML	NA	NA	Dead	425	Dead	46,XX[20]
PHF6_1864	50-60	M	AML	sAML	NA	NA	Dead	168	Dead	46,XY,t(7;17)(q22;q21)[3]/46,XY,t(2;4)(q33;q25),del(9)(q2?1;q3?2),add(17)(q21)[cp3]/46,XY,t(1;2)(q31;p25),inv(9)(q3?1q34)[2]/46,XY,t(13;14)(q14;q32)[cp2]/46,XY,add(3)(p24)[1]/46,XY[3]
PHF6_1865	60-70	M	AML	sAML	NA	NA	Dead	122	Dead	46,XY[19]
PHF6_1866	20-30	F	AML	sAML	NA	NA	NA	NA	NA	46,XX,t(4;15)(q31;q22),t(9;11)(p22;q23)[19]/46,XX[1]
PHF6_1867	60-70	M	AML	sAML	NA	NA	Alive	133	Alive	46,XY,t(4;9)(q21;p22)[7]/46,sl,add(1)(p13),add(15)(q15)[6]/45,sdl1,-18[4]/49,sdl2,+add(1)(p13),+6,+8,+18[2]/46,XY[1]
PHF6_1868	50-60	F	AML	pAML	NA	NA	Alive	181	Alive	NA
PHF6_1869	50-60	M	AML	sAML	NA	NA	Dead	168	Dead	46,XY,t(7;17)(q22;q21)[3]/46,XY,t(2;4)(q33;q25),del(9)(q2?1;q3?2),add(17)(q21)[cp3]/46,XY,t(1;2)(q31;p25),inv(9)(q3?1q34)[2]/46,XY,t(13;14)(q14;q32)[cp2]/46,XY,add(3)(p24)[1]/46,XY[3]
PHF6_1870	60-70	F	AML	pAML	NA	NA	Alive	187	Alive	NA
PHF6_1871	70-80	F	AML	sAML	NA	NA	Dead	118	Dead	46,XX[5]
PHF6_1872	30-40	F	AML	sAML	NA	NA	Dead	533	Dead	46,XX,inv(3)(q21q26)[5]
PHF6_1873	60-70	F	AML	pAML	NA	NA	NA	NA	NA	46,XX,del(5)(q22q35)[20]
PHF6_1874	80-90	M	AML	sAML	NA	NA	Dead	434	Dead	46,XY[20]
PHF6_1875	70-80	M	AML	tAML	NA	NA	Dead	17	Dead	46,XY[20]
PHF6_1876	20-30	M	AML	sAML	NA	NA	Alive	187	Alive	46,XY[21]
PHF6_1877	80-90	F	AML	pAML	NA	NA	Dead	14	Dead	46,XX[20]
PHF6_1878	30-40	F	AML	pAML	NA	NA	Alive	209	Alive	46,XX,t(16;16)(p13.2;q22)[20]
PHF6_1879	20-30	M	AML	pAML	NA	NA	Alive	603	Alive	46,XY[15]
PHF6_1880	80-90	F	AML	tAML	NA	NA	Dead	268	Dead	46,XX
PHF6_1881	70-80	M	AML	sAML	NA	NA	Alive	217	Alive	46,XY[20]
PHF6_1882	70-80	M	AML	sAML	NA	NA	Alive	217	Alive	46,XY[20]
PHF6_1883	70-80	M	AML	sAML	NA	NA	Alive	996	Alive	46,XY[18]
PHF6_1884	60-70	F	MDS/MPN	CMML	NA	NA	Alive	188	Alive	46,XX[20]
PHF6_1885	50-60	M	AML	sAML	NA	NA	Alive	519	Alive	46,XY[20]
PHF6_1886	50-60	M	AML	pAML	NA	NA	Alive	393	Alive	46,XY[29]
PHF6_1887	40-50	M	AML	sAML	NA	NA	Alive	576	Alive	46,XY[20]
PHF6_1888	50-60	F	AML	tAML	NA	NA	Alive	274	Alive	46,XX,inv(16)(p13.1q22)[16]/46,XX[4]
PHF6_1889	50-60	F	AML	pAML	NA	NA	Alive	566	Alive	NA
PHF6_1890	60-70	M	AML	sAML	NA	NA	Dead	4	Dead	NA
PHF6_1891	60-70	M	AML	sAML	NA	NA	Dead	581	Dead	46,XY,t(8;17)(p21;q11.2),del(17)(q2?4)[5]/46,XY[15]
PHF6_1892	40-50	F	AML	tAML	NA	NA	Dead	637	Dead	46,XX,del(3)(p25),add(6)(p22),t(10;12)(p15;q13)[5]/46,XX[18]
PHF6_1893	70-80	F	AML	tAML	NA	NA	Dead	341	Dead	NA
PHF6_1894	50-60	F	AML	pAML	NA	NA	Alive	201	Alive	46,XX[20]
PHF6_1895	60-70	F	MDS	Other	NA	NA	NA	NA	NA	46,XX,add(5)(q11.2),inv(9)(p11q12)c[1]/46,idem,add(4)(p14),-add(5),+del(5)(q31q35),del(7)(q11.2q34),add(18)(q23) [cp4]/45,idem,-7,der(12)inv(12)(p13q24.1)add(12)(p13),-18,der(21)t(1;21)(p13;p11.2),+mar[cp11]/46,XX[4].
PHF6_1896	50-60	F	AML	pAML	NA	NA	Alive	517	Alive	46,XX[20]
PHF6_1897	20-30	M	AML	pAML	NA	NA	Alive	28	Alive	46,XY,t(15;17)(q22;q21)[20]
PHF6_1898	60-70	F	AML	sAML	NA	NA	Dead	348	Dead	48,XX,+8,+21[16]/46,XX[4]
PHF6_1899	60-70	M	AML	pAML	NA	NA	Alive	13	Alive	45,XY,add(1)(p13),del(5)(q13q33),add(6)(q13),-7,del(7)(q11.2),der(9)t(1;9)(p13;q22),add(12)(p13),-15,-16,-17,+3mar[19]/43~45,idem,der(3)t(3;17)(p21;q11.2),-17[cp3]
PHF6_1900	70-80	M	AML	tAML	NA	NA	Dead	605	Dead	45,XY,-7[2]/45,XY,t(6;8)(q21;q21.2),-7,del(10)(q24q26),t(12;15)(p13;q15)[19]
PHF6_1901	60-70	F	AML	pAML	NA	NA	NA	NA	NA	46,XX[20]
PHF6_1902	20-30	F	AML	tAML	NA	NA	Alive	261	Alive	NA
PHF6_1903	20-30	F	AML	sAML	NA	NA	Dead	324	Dead	46,XX,t(7;12)(q22;p13)[12]/46,XX,t(7;17)(p10;q10),-9,+mar[7]/46,XX[1]
PHF6_1904	30-40	F	AML	pAML	NA	NA	Alive	17	Alive	46,XX[20]
PHF6_1905	70-80	M	AML	pAML	NA	NA	Alive	95	Alive	46,XY[5]
PHF6_1906	70-80	M	AML	sAML	NA	NA	Dead	8	Dead	46,XY[20]
PHF6_1907	80-90	M	AML	sAML	NA	NA	NA	NA	NA	46,XY[20]
PHF6_1908	70-80	M	AML	pAML	NA	NA	Dead	14	Dead	45,XY,-7,del(12)(p11.2p13)[20]
PHF6_1909	60-70	F	AML	sAML	NA	NA	Dead	348	Dead	48,XX,+8,+21[16]/46,XX[4]
PHF6_1910	30-40	M	AML	pAML	NA	NA	Alive	514	Alive	46,XY,t(15;17)(q24;q21)[18]/46,XY[2]
PHF6_1911	40-50	M	AML	sAML	NA	NA	Alive	576	Alive	46,XY[20]
PHF6_1912	40-50	F	AML	pAML	NA	NA	Alive	104	Alive	46,XX[19]
PHF6_1913	70-80	M	AML	sAML	NA	NA	NA	NA	NA	48,XY,+8,del(20)(q11.2),+21[14]/46,XY[6]
PHF6_1914	70-80	F	AML	tAML	NA	NA	Alive	255	Alive	46,XX,t(9;11)(p22;q23)[20]
PHF6_1915	70-80	F	AML	sAML	NA	NA	Dead	560	Dead	NA
PHF6_1916	50-60	M	AML	pAML	NA	NA	Alive	192	Alive	47,XY,t(8;22)(p11.2;q11.2),+19[20]
PHF6_1917	70-80	M	AML	sAML	NA	NA	Dead	159	Dead	46,XY,t(1;12)(p32;p13)[3]/46,XY[17]
PHF6_1918	60-70	M	AML	sAML	NA	NA	Alive	112	Alive	46, XY, del (3) (q12q21) [2]/47, idem, +8[11]/47, idem, der (15) t (1;15) (q21;p11.2) [7]
PHF6_1919	60-70	M	AML	sAML	NA	NA	NA	NA	NA	46,XY[20]
PHF6_1920	60-70	M	AML	pAML	NA	NA	Alive	528	Alive	46,XY[20]
PHF6_1921	60-70	M	AML	sAML	NA	NA	Dead	189	Dead	46,XY[20]
PHF6_1922	80-90	M	AML	sAML	NA	NA	Dead	596	Dead	47,XY,+8[20]
PHF6_1923	60-70	M	AML	pAML	NA	NA	Alive	31	Alive	46,XY[20]
PHF6_1924	70-80	M	AML	sAML	NA	NA	Alive	53	Alive	46,XY[22]
PHF6_1925	50-60	M	AML	pAML	NA	NA	Dead	270	Dead	46,XY,ins(10;11)(p12;q23q23)[9]/49,sl,+4,+6,+21[4]/46,XY[7]
PHF6_1926	70-80	M	AML	sAML	NA	NA	Alive	302	Alive	46,XY[20]
PHF6_1927	40-50	M	AML	sAML	NA	NA	Alive	576	Alive	46,XY[20]
PHF6_1928	70-80	F	AML	tAML	NA	NA	Dead	280	Dead	46,XX,del(7)(q22q36)[18]/46,sl,t(1;10)(p13;q24)[2]
PHF6_1929	50-60	M	AML	sAML	NA	NA	Alive	953	Alive	46,XY[20]
PHF6_1930	40-50	F	AML	pAML	NA	NA	Alive	170	Alive	NA
PHF6_1931	20-30	F	AML	pAML	NA	NA	Alive	464	Alive	46,XX[20]
PHF6_1932	60-70	F	AML	pAML	NA	NA	Dead	169	Dead	46,XX[20]
PHF6_1933	60-70	M	AML	pAML	NA	NA	Alive	440	Alive	46,XY[20]
PHF6_1934	60-70	F	AML	pAML	NA	NA	Dead	142	Dead	46,XX[20]
PHF6_1935	70-80	F	AML	pAML	NA	NA	Dead	4	Dead	46,XX[20]
PHF6_1936	60-70	M	AML	sAML	NA	NA	NA	NA	NA	46,XY[20]
PHF6_1937	50-60	F	AML	pAML	NA	NA	Dead	323	Dead	46,XX[19]
PHF6_1938	70-80	M	AML	sAML	NA	NA	Alive	402	Alive	46,XY,del(7)(q32),add(13)(p11.2)[15]
PHF6_1939	60-70	M	AML	sAML	NA	NA	Alive	523	Alive	47,XY,+4[2]/46,XY[18]
PHF6_1940	70-80	M	AML	sAML	NA	NA	Alive	0	Alive	NA
PHF6_1941	70-80	M	MDS	Other	NA	NA	Dead	292	Dead	NA
PHF6_1942	60-70	F	MDS/MPN	aCML	NA	NA	Alive	1	Alive	46,XX[20]
PHF6_1943	50-60	M	AML	pAML	NA	NA	Alive	188	Alive	46,XY[20]
PHF6_1944	40-50	F	AML	pAML	NA	NA	Alive	192	Alive	46,XX[20]
PHF6_1945	70-80	M	AML	pAML	NA	NA	NA	NA	NA	43-45,X,-Y,del(5)(q22q35),del(7)(q22),+8,-9,add(9)(p13),+11,-13,-14,add(16)(q24),-17,-18,del(20)(q11.2q13.2),+2-3mar[cp21]
PHF6_1946	50-60	M	AML	sAML	NA	NA	Dead	207	Dead	NA
PHF6_1947	60-70	M	AML	sAML	NA	NA	Alive	112	Alive	46, XY, del (3) (q12q21) [2]/47, idem, +8[11]/47, idem, der (15) t (1;15) (q21;p11.2) [7]
PHF6_1948	40-50	F	AML	pAML	NA	NA	Alive	167	Alive	46,XX[20]
PHF6_1949	30-40	M	AML	pAML	NA	NA	Alive	474	Alive	46,XY[20]
PHF6_1950	60-70	F	AML	tAML	NA	NA	Alive	448	Alive	46,XX[20]
PHF6_1951	70-80	F	AML	sAML	NA	NA	Dead	24	Dead	46,XX,t(7;13)(q22;q12),del(20)(q11.2)[1]/46,sl,dup(1)(p25),del(2)(q21q23),add(8)(q13q22)[3]/46,sdl,add(5)(p15)[8]/46,sdl,add(12)(p13)[3]/46,sdl,add(12)(p13),add(13)(p12)[4]/46,XX[1]
PHF6_1952	60-70	M	AML	pAML	NA	NA	Alive	140	Alive	41~47,XY,+1,del(1)(q42),add(2)(q33),del(5)(q13q33),der(7)add(7)(p22)add(7)(q11.2),-9,10,der(12)add(12)(p13)ins(?;12)(?q13),13,add(13)(q34),-16,17,add(19)(q13.3),21,+r,+1~4mar[cp13]/41~47,idem,-der(7)[cp7]
PHF6_1953	70-80	M	AML	pAML	NA	NA	Alive	151	Alive	46,XY[19]
PHF6_1954	60-70	M	AML	pAML	NA	NA	Alive	320	Alive	46,XY,t(3;16)(p13;q22),t(13;14)(q32;q24),t(15;17)(q22;q21)[20]
PHF6_1955	60-70	F	AML	sAML	NA	NA	Dead	263	Dead	NA
PHF6_1956	50-60	M	AML	pAML	NA	NA	Dead	278	Dead	[46,XY]
PHF6_1957	10-20	M	AML	pAML	NA	NA	Alive	233	Alive	47,XY,+8[19]/46,XY[1]
PHF6_1958	50-60	M	MPN	PMF	NA	NA	Dead	72	Dead	45,X,-Y,der(2)t(2;5)(q37;p13),-5,-18,add(19)(p13.3),+21,+21[cp13]/45,sl,-der(2)t(2;5)(q37;p13),add(2)(q11.2),add(12)(q15)[7]
PHF6_1959	40-50	M	AML	sAML	NA	NA	Alive	833	Alive	46,XY[20]
PHF6_1960	30-40	F	AML	tAML	NA	NA	NA	NA	NA	46,XX,der(7)t(3;7)(q26;q21)[9]/46,XX[11]
PHF6_1961	50-60	F	AML	tAML	NA	NA	Dead	336	Dead	46,XX,inv(16)(p13q22)[20]
PHF6_1962	70-80	M	AML	sAML	NA	NA	Alive	402	Alive	46,XY,del(7)(q32),add(13)(p11.2)[20]
PHF6_1963	NA	F	MDS/MPN	Other	NA	NA	NA	NA	NA	46,XX[20], normal female chromosome complement.
PHF6_1964	60-70	F	AML	sAML	NA	NA	Dead	263	Dead	46,XX[19]
PHF6_1965	20-30	F	AML	sAML	NA	NA	Dead	129	Dead	47,XX,+8,i(8)(q10),del(9)(q21.2q22.3),der(10)t(1;10)(q11;q22)[cp12]/47,idem,add(17)(p13)[8]
PHF6_1966	70-80	F	AML	tAML	NA	NA	Dead	148	Dead	46,XX,t(1;11)(p32;q23)[20]
PHF6_1967	30-40	F	AML	pAML	NA	NA	Alive	468	Alive	NA
PHF6_1968	50-60	F	AML	tAML	NA	NA	Dead	259	Dead	46,XX[20]
PHF6_1969	30-40	M	AML	pAML	NA	NA	Dead	291	Dead	46,XY,t(3;3)(q21;q26),der(7)del(7)(p11.1)del(7)(q11.1)[13]/45,idem,-der(7)[6]/46,XY[1]
PHF6_1970	40-50	M	AML	pAML	NA	NA	Alive	381	Alive	46,XY[20]
PHF6_1971	30-40	F	AML	pAML	NA	NA	Alive	202	Alive	46,XX,inv(16)(p13,1q22)[17]/46,XX[3]
PHF6_1972	20-30	F	AML	pAML	NA	NA	Alive	352	Alive	46,XX,r(2)(p23q31),der(4)t(4;16)(q21;q12-13)del(16)(q22q22),der(16)t(4;16)(q21;q12-13),add(18)(p11.2),del(20)(q13.2)[16]/46,XX[4]
PHF6_1973	50-60	M	MPN	PMF	NA	NA	Dead	72	Dead	45,X,-Y,der(2)t(2;5)(q37;p13),-5,-18,add(19)(p13.3),+21,+21[cp13]/45,sl,-der(2)t(2;5)(q37;p13),add(2)(q11.2),add(12)(q15)[7]
PHF6_1974	40-50	M	AML	sAML	NA	NA	Alive	424	Alive	46,XY,t(8;21)(q22;q22)[20]
PHF6_1975	60-70	F	AML	pAML	NA	NA	NA	NA	NA	47,XX,+8[18]
PHF6_1976	20-30	M	AML	tAML	NA	NA	Dead	65	Dead	46,XY,t(9;11)(p22;q23)[20]
PHF6_1977	70-80	M	AML	sAML	NA	NA	Dead	520	Dead	47,XY,+8[cp14]/47,sl,der(21)t(1;21)(q11;p11.1)[2]/46~47,sl,der(22)t(1;22)(q11;p11.2)[cp2]/46,XY[1]
PHF6_1978	60-70	M	MPN	PMF	NA	NA	Alive	189	Alive	46,XY[17]
PHF6_1979	80-90	F	MDS/MPN	CMML	NA	NA	Alive	0	Alive	45,X,-X,del(9)(q13)[12]/46,sl,i(X)(q10)[8]
PHF6_1980	30-40	M	AML	sAML	NA	NA	NA	NA	NA	46,XY[15]
PHF6_1981	40-50	F	AML	tAML	NA	NA	Dead	637	Dead	46,XX[19]
PHF6_1982	50-60	M	AML	sAML	NA	NA	Dead	63	Dead	44-45,XY,-4,-5,add(7)(q11.2), der(16)del(16)(p13.1)del(16)(q22),-17,add(18)(q21),+1-3mar[cp18] /46,XY[2]
PHF6_1983	60-70	M	AML	sAML	NA	NA	Alive	280	Alive	46,XY[20]
PHF6_1984	40-50	M	AML	sAML	NA	NA	Alive	833	Alive	46,XY[19]
PHF6_1985	60-70	F	AML	sAML	NA	NA	Dead	385	Dead	46,XX,t(11;19)(q23;p13.1)[16]/46,sl,add(1)(p34)[2]/46,XX[2]
PHF6_1986	60-70	M	MDS/MPN	CMML	NA	NA	NA	NA	NA	NA
PHF6_1987	50-60	M	AML	pAML	NA	NA	NA	NA	NA	NA
PHF6_1988	≤10	F	AML	sAML	NA	NA	Alive	428	Alive	46,XX,t(6;11)(q27;q23)[12]/46,XX[8]
PHF6_1989	40-50	M	AML	pAML	NA	NA	Dead	9	Dead	46,XY[20]
PHF6_1990	60-70	M	MDS/MPN	CMML	NA	NA	Alive	256	Alive	46, XY [20]
PHF6_1991	70-80	M	AML	sAML	NA	NA	NA	NA	NA	NA
PHF6_1992	50-60	M	AML	sAML	NA	NA	Dead	1824	Dead	47,XY,+13[2]/94,slx2[2]/46,XY[19]
PHF6_1993	60-70	M	AML	sAML	NA	NA	NA	NA	NA	47,XY,+21[19]/46,XY[1]
PHF6_1994	70-80	F	AML	sAML	NA	NA	Alive	0	Alive	46,XX[20]
PHF6_1995	40-50	M	AML	sAML	NA	NA	Alive	424	Alive	46,XY[20]
PHF6_1996	60-70	F	AML	sAML	NA	NA	Dead	198	Dead	46~47,XX,del(5)(q15q35),i(8)(q10),add(11)(q23),add(17)(p11.2),add(21)(q22),+2~3mar[cp3]/47~49,idem,add(7)(q11.2),-add(11),+11,+14,-20[cp4]/45~49,idem,del(7)(q22q36),-add(11),+11,+14,-20[cp2]/45~48,idem,der(7)del(7)(q22q31)dic(7;20)(q36;q11.2),-add(11),+11,+14[
PHF6_1997	60-70	F	AML	sAML	NA	NA	Alive	442	Alive	46,XX[20]
PHF6_1998	70-80	M	AML	sAML	NA	NA	Dead	520	Dead	47,XY,+8[cp15]/47,sl,der(22)t(1;22)(q11;p11.2)[2]/46,XY,dup(1)(q21q42)[cp2]
PHF6_1999	50-60	F	AML	sAML	NA	NA	Alive	157	Alive	46,XX,t(3;3)(q21;q26)[20]
PHF6_2000	20-30	M	AML	sAML	NA	NA	Dead	129	Dead	47,XX,+8,i(8)(q10),del(9)(q21.2q22.3),der(10)t(1;10)(q11;q22)[cp12]/47,idem,add(17)(p13)[8]
PHF6_2001	80-90	M	AML	sAML	NA	NA	Dead	97	Dead	45,XY,add(5)(q11.2),der(6)t(5;6)(p13;p23),der(8)t(8;8)(p23;q11.2),-13,-16,der(22)t(16;22)(q22;q11.2),+r[cp11]/44,idem,-18[cp4]/46,XY[5]
PHF6_2002	40-50	F	AML	sAML	NA	NA	Alive	555	Alive	46,XX[20]
PHF6_2003	30-40	F	AML	sAML	NA	NA	Dead	157	Dead	46,XX[20]
[truncated: 6,445 more rows]
