# Supplementary material for: Molecular and clinical analyses of PHF6 mutant myeloid neoplasia provide their pathogenesis and therapeutic targeting
Source: Nat Commun. 2024 Feb 28;15:1832. doi: 10.1038/s41467-024-46134-w (PMC10901781; doi:10.1038/s41467-024-46134-w)
Supplement: Supplementary file 5 — Supplementary Data 2 [file 41467_2024_46134_MOESM5_ESM.xlsx]

## Sheet: Supplementary Data 2
Supplementary Data 2: Detected mutations in all patients
Cohort_ID	Gene	Refseq ID	AA	Type	VAF
PHF6_0001	DNMT3A	NM_175629.2	Splice site	Splice site	0.36
PHF6_0001	TP53	NM_000546.6	p.R248Q	Nonsynonymous	0.447
PHF6_0003	RUNX1	NM_001754.5	p.R346fs	Frameshift insertion/deletion	0.433
PHF6_0003	SF3B1	NM_012433.4	p.K700E	Nonsynonymous	0.453
PHF6_0004	TET2	NM_001127208.3	p.S825X	Stopgain	0.142
PHF6_0005	ASXL1	NM_015338.6	p.Q768Sfs	Frameshift insertion/deletion	0.505
PHF6_0005	NF1	NM_001042492.3	p.I1803Lfs	Frameshift insertion/deletion	0.471
PHF6_0005	NF1	NM_001042492.3	p.R2237X	Stopgain	0.499
PHF6_0005	ZRSR2	NM_005089.4	p.H330R	Nonsynonymous	0.978
PHF6_0006	IDH1	NM_005896.4	p.R132H	Nonsynonymous	0.466
PHF6_0006	SRSF2	NM_001195427.2	p.P95_R102del	Inframe insertion/deletion	0.407
PHF6_0008	DNMT3A	NM_175629.2	p.K621Ifs	Frameshift insertion/deletion	0.322
PHF6_0008	DNMT3A	NM_175629.2	p.W440X	Stopgain	0.341
PHF6_0008	IDH1	NM_005896.4	p.R132L	Nonsynonymous	0.345
PHF6_0008	NRAS	NM_002524.5	p.G13D	Nonsynonymous	0.323
PHF6_0009	JAK2	NM_001322196.1	p.V617F	Nonsynonymous	0.431
PHF6_0011	ASXL1	NM_015338.6	p.G646Wfs	Frameshift insertion/deletion	0.247
PHF6_0011	IDH1	NM_005896.4	p.R132C	Nonsynonymous	0.288
PHF6_0011	RUNX1	NM_001754.5	p.T128Rfs	Frameshift insertion/deletion	0.07
PHF6_0011	TP53	NM_000546.6	p.R248L	Nonsynonymous	0.388
PHF6_0011	U2AF1	NM_006758.3	p.Q157P	Nonsynonymous	0.373
PHF6_0012	RUNX1	NM_001754.5	p.Q272X	Stopgain	0.15942
PHF6_0012	SF3B1	NM_012433.4	p.K666N	Nonsynonymous	0.261089
PHF6_0012	SRSF2	NM_001195427.2	p.P95H	Nonsynonymous	0.633803
PHF6_0013	DNMT3A	NM_175629.2	p.R771X	Stopgain	0.71
PHF6_0013	IDH2	NM_002168.4	p.R172K	Nonsynonymous	0.27
PHF6_0014	TP53	NM_000546.6	p.S215R	Nonsynonymous	0.19
PHF6_0016	FLT3-ITD	NM_004119.3	NA	ITD	0.21
PHF6_0017	JAK2	NM_001322196.1	p.V617F	Nonsynonymous	0.676
PHF6_0018	TET2	NM_001127208.3	p.G1187Afs	Frameshift insertion/deletion	0.045
PHF6_0018	TET2	NM_001127208.3	p.R1214P	Nonsynonymous	0.089
PHF6_0019	RUNX1	NM_001754.5	p.R166Q	Nonsynonymous	0.05
PHF6_0019	U2AF1	NM_006758.3	p.S34F	Nonsynonymous	0.06
PHF6_0021	U2AF1	NM_006758.3	p.S34F	Nonsynonymous	0.25
PHF6_0022	IDH2	NM_002168.4	p.R140Q	Nonsynonymous	0.526971
PHF6_0022	NPM1	NM_002520.7	p.L287fs	Frameshift insertion/deletion	0.173333
PHF6_0022	SRSF2	NM_001195427.2	p.P95H	Nonsynonymous	0.45
PHF6_0023	DNMT3A	NM_175629.2	p.R882C	Nonsynonymous	0.377551
PHF6_0023	IDH2	NM_002168.4	p.R140G	Nonsynonymous	0.206349
PHF6_0024	DNMT3A	NM_175629.2	p.R635W	Nonsynonymous	0.29
PHF6_0024	IDH2	NM_002168.4	p.R140Q	Nonsynonymous	0.16
PHF6_0024	RUNX1	NM_001754.5	p.H404fs	Frameshift insertion/deletion	0.3
PHF6_0024	SRSF2	NM_001195427.2	p.P95R	Nonsynonymous	0.27
PHF6_0025	FLT3-TKD	NM_004119.3	p.D835Y	Nonsynonymous	0.15
PHF6_0026	GATA2	NM_032638.5	p.A318V	Nonsynonymous	0.159363
PHF6_0026	RUNX1	NM_001754.5	p.R204X	Stopgain	0.164894
PHF6_0029	DNMT3A	NM_175629.2	p.M801V	Nonsynonymous	0.809
PHF6_0029	IDH1	NM_005896.4	p.R132G	Nonsynonymous	0.412
PHF6_0029	SRSF2	NM_001195427.2	p.P95L	Nonsynonymous	0.357
PHF6_0029	STAG2	NM_001375375.1	p.R604X	Stopgain	0.075
PHF6_0030	ASXL1	NM_015338.6	p.G646Wfs	Frameshift insertion/deletion	0.256
PHF6_0030	IDH1	NM_005896.4	p.R132C	Nonsynonymous	0.233
PHF6_0030	JAK2	NM_001322196.1	p.V617F	Nonsynonymous	0.444
PHF6_0030	KRAS	NM_004985.5	p.G12R	Nonsynonymous	0.232
PHF6_0030	RUNX1	NM_001754.5	p.S141L	Nonsynonymous	0.388
PHF6_0030	SRSF2	NM_001195427.2	p.R94dup	Inframe insertion/deletion	0.457
PHF6_0031	JAK2	NM_001322196.1	p.V617F	Nonsynonymous	0.339
PHF6_0032	TP53	NM_000546.6	p.C238Lfs	Frameshift insertion/deletion	0.176
PHF6_0033	DNMT3A	NM_175629.2	Splice site	Splice site	0.33
PHF6_0033	SF3B1	NM_012433.4	p.K700E	Nonsynonymous	0.35
PHF6_0033	TET2	NM_001127208.3	p.R1216X	Stopgain	0.452
PHF6_0033	TET2	NM_001127208.3	p.S894X	Stopgain	0.331
PHF6_0035	SF3B1	NM_012433.4	p.K700E	Nonsynonymous	0.481896
PHF6_0035	TET2	NM_001127208.3	p.E1483X	Stopgain	0.4672
PHF6_0035	TET2	NM_001127208.3	p.S792X	Stopgain	0.472
PHF6_0036	ASXL1	NM_015338.6	p.Q768X	Stopgain	0.361446
PHF6_0036	CBL	NM_005188.4	p.C404Y	Nonsynonymous	0.0612903
PHF6_0036	IDH1	NM_005896.4	p.R132C	Nonsynonymous	0.089404
PHF6_0036	TET2	NM_001127208.3	p.M906fs	Frameshift insertion/deletion	0.199095
PHF6_0036	U2AF1	NM_006758.3	p.Q157R	Nonsynonymous	0.441654
PHF6_0037	NRAS	NM_002524.5	p.G12D	Nonsynonymous	0.333333
PHF6_0038	ASXL1	NM_015338.6	p.G642fs	Frameshift insertion/deletion	0.012
PHF6_0038	ASXL1	NM_015338.6	p.T880fs	Frameshift insertion/deletion	0.4751
PHF6_0038	CBL	NM_005188.4	p.M400V	Nonsynonymous	0.48
PHF6_0038	DNMT3A	NM_175629.2	p.R698fs	Frameshift insertion/deletion	0.276
PHF6_0038	ETV6	NM_001987.5	p.L129fs	Frameshift insertion/deletion	0.439
PHF6_0038	U2AF1	NM_006758.3	p.S34F	Nonsynonymous	0.46
PHF6_0042	TET2	NM_001127208.3	p.R1404X	Stopgain	0.180758
PHF6_0043	SRSF2	NM_001195427.2	p.P95H	Nonsynonymous	0.381
PHF6_0043	TET2	NM_001127208.3	p.N258Kfs	Frameshift insertion/deletion	0.327
PHF6_0043	TET2	NM_001127208.3	p.Q1348R	Nonsynonymous	0.41
PHF6_0044	SF3B1	NM_012433.4	p.H662Q	Nonsynonymous	0.349
PHF6_0046	FLT3-ITD	NM_004119.3	p.L610_E611ins22	ITD	0.05
PHF6_0046	NPM1	NM_002520.7	p.W288Cfs	Frameshift insertion/deletion	0.32
PHF6_0047	U2AF1	NM_006758.3	p.S34F	Nonsynonymous	0.333333
PHF6_0048	DNMT3A	NM_175629.2	p.M548I	Nonsynonymous	0.404
PHF6_0048	DNMT3A	NM_175629.2	p.P896L	Nonsynonymous	0.41
PHF6_0048	NRAS	NM_002524.5	p.G12D	Nonsynonymous	0.345455
PHF6_0049	ASXL1	NM_015338.6	p.E635Rfs	Frameshift insertion/deletion	0.327
PHF6_0049	MPL	NM_005373.3	p.W515L	Nonsynonymous	0.324
PHF6_0049	TP53	NM_000546.6	p.R273H	Nonsynonymous	0.465
PHF6_0049	U2AF1	NM_006758.3	p.Q157P	Nonsynonymous	0.426
PHF6_0050	TP53	NM_000546.6	p.Y205C	Nonsynonymous	0.9
PHF6_0054	CEBPA	NM_004364.5	p.K313_L317dup	Inframe insertion/deletion	0.312
PHF6_0054	CEBPA	NM_004364.5	p.Q83Pfs	Frameshift insertion/deletion	0.386
PHF6_0054	GATA2	NM_032638.5	p.L321F	Nonsynonymous	0.409
PHF6_0055	DNMT3A	NM_175629.2	p.R771X	Stopgain	0.71
PHF6_0055	IDH2	NM_002168.4	p.R172K	Nonsynonymous	0.27
PHF6_0056	TP53	NM_000546.6	p.Y88C	Nonsynonymous	0.8017
PHF6_0057	IDH1	NM_005896.4	p.R132C	Nonsynonymous	0.0792079
PHF6_0057	PHF6	NM_001015877.2	p.S318X	Stopgain	0.89
PHF6_0059	SF3B1	NM_012433.4	p.R625C	Nonsynonymous	0.274
PHF6_0060	ASXL1	NM_015338.6	p.E635Rfs	Frameshift insertion/deletion	0.24
PHF6_0060	FLT3-ITD	NM_004119.3	p.P606_R607iNS25	ITD	0.3
PHF6_0060	PHF6	NM_001015877.2	p.A288T	Nonsynonymous	0.98
PHF6_0060	RUNX1	NM_001754.5	p.142_143insYNA	Inframe insertion/deletion	0.47
PHF6_0061	JAK2	NM_001322196.1	p.F556V	Nonsynonymous	0.42623
PHF6_0062	NF1	NM_001042492.3	p.R440X	Stopgain	0.437
PHF6_0062	NF1	NM_001042492.3	p.S2540X	Stopgain	0.27
PHF6_0063	ASXL1	NM_015338.6	p.G646fs	Frameshift insertion/deletion	0.278
PHF6_0063	IDH2	NM_002168.4	p.R140Q	Nonsynonymous	0.388
PHF6_0063	SRSF2	NM_001195427.2	p.P95H	Nonsynonymous	0.405
PHF6_0063	STAG2	NM_001375375.1	p.R953X	Stopgain	0.229
PHF6_0065	KRAS	NM_004985.5	p.G13D	Nonsynonymous	0.32
PHF6_0067	DNMT3A	NM_175629.2	p.R771X	Stopgain	0.44359
PHF6_0067	TET2	NM_001127208.3	p.W1917X	Stopgain	0.4375
PHF6_0067	TET2	NM_001127208.3	p.Y1245C	Nonsynonymous	0.4063
PHF6_0069	DNMT3A	NM_175629.2	p.R882H	Nonsynonymous	0.048
PHF6_0071	DNMT3A	NM_175629.2	Splice site	Splice site	0.156
PHF6_0073	ASXL1	NM_015338.6	p.P808Lfs	Frameshift insertion/deletion	0.439
PHF6_0073	CBL	NM_005188.4	p.C416S	Nonsynonymous	0.454
PHF6_0073	TET2	NM_001127208.3	p.E772Rfs	Frameshift insertion/deletion	0.425
PHF6_0077	ASXL1	NM_015338.6	p.G646fs	Frameshift insertion/deletion	0.107
PHF6_0077	IDH2	NM_002168.4	p.R172K	Nonsynonymous	0.168
PHF6_0077	NRAS	NM_002524.5	p.G13D	Nonsynonymous	0.054
PHF6_0079	BCOR	NM_001123383.1	p.A1598fs	Frameshift insertion/deletion	0.0707965
PHF6_0079	BCOR	NM_001123383.1	p.A1598fs	Frameshift insertion/deletion	0.0707965
PHF6_0080	IDH2	NM_002168.4	p.R140Q	Nonsynonymous	0.4
PHF6_0083	TET2	NM_001127208.3	p.K623Qfs	Frameshift insertion/deletion	0.365
PHF6_0083	TET2	NM_001127208.3	p.T556Nfs	Frameshift insertion/deletion	0.402
PHF6_0083	U2AF1	NM_006758.3	p.Q157R	Nonsynonymous	0.374
PHF6_0084	JAK2	NM_001322196.1	p.V617F	Nonsynonymous	0.543396
PHF6_0084	RUNX1	NM_001754.5	p.R107C	Nonsynonymous	0.607973
PHF6_0084	TET2	NM_001127208.3	p.D1376H	Nonsynonymous	0.2794
PHF6_0084	TET2	NM_001127208.3	p.Y1255X	Stopgain	0.37
PHF6_0087	JAK2	NM_001322196.1	p.V617F	Nonsynonymous	0.294698
PHF6_0088	BCOR	NM_001123383.1	p.S507X	Stopgain	0.184
PHF6_0088	BCOR	NM_001123383.1	p.S507X	Stopgain	0.184
PHF6_0088	BRAF	NM_001378474.1	p.V600E	Nonsynonymous	0.036
PHF6_0088	DNMT3A	NM_175629.2	p.L595R	Nonsynonymous	0.401
PHF6_0088	U2AF1	NM_006758.3	p.S34F	Nonsynonymous	0.083
PHF6_0090	DNMT3A	NM_175629.2	p.G298E	Nonsynonymous	0.444
PHF6_0091	ETV6	NM_001987.5	p.H400Kfs	Frameshift insertion/deletion	0.42
PHF6_0092	RUNX1	NM_001754.5	p.R166Q	Nonsynonymous	0.466321
PHF6_0093	KRAS	NM_004985.5	p.A146P	Nonsynonymous	0.319
PHF6_0093	TET2	NM_001127208.3	p.Q659X	Stopgain	0.045
PHF6_0096	DNMT3A	NM_175629.2	Splice site	Splice site	0.077
PHF6_0096	IDH1	NM_005896.4	p.R132H	Nonsynonymous	0.368
PHF6_0096	NPM1	NM_002520.7	p.W288Cfs	Frameshift insertion/deletion	0.288
PHF6_0097	ASXL1	NM_015338.6	p.A266fs	Frameshift insertion/deletion	0.102
PHF6_0097	ASXL1	NM_015338.6	p.W583X	Stopgain	0.2985
PHF6_0097	DNMT3A	NM_175629.2	p.T862I	Nonsynonymous	0.175439
PHF6_0097	JAK2	NM_001322196.1	p.V617F	Nonsynonymous	0.132353
PHF6_0097	SETBP1	NM_015559.3	p.S879F	Nonsynonymous	0.0512821
PHF6_0097	SRSF2	NM_001195427.2	p.P95H	Nonsynonymous	0.24
PHF6_0097	TET2	NM_001127208.3	p.Q604X	Stopgain	0.1027
PHF6_0098	ASXL1	NM_015338.6	p.G662Wfs	Frameshift insertion/deletion	0.395
PHF6_0098	NRAS	NM_002524.5	p.G12A	Nonsynonymous	0.096
PHF6_0098	NRAS	NM_002524.5	p.G12D	Nonsynonymous	0.05
PHF6_0098	NRAS	NM_002524.5	p.G12V	Nonsynonymous	0.044
PHF6_0100	JAK2	NM_001322196.1	p.V617F	Nonsynonymous	0.219
PHF6_0100	TET2	NM_001127208.3	p.H1380P	Nonsynonymous	0.099
PHF6_0101	JAK2	NM_001322196.1	p.V617_C618delinsFR	Inframe insertion/deletion	0.955
PHF6_0102	JAK2	NM_001322196.1	p.V617F	Nonsynonymous	0.252
PHF6_0104	JAK2	NM_001322196.1	p.V617F	Nonsynonymous	0.512
PHF6_0105	TP53	NM_000546.6	p.C238_Asn239delinsWAsp	Inframe insertion/deletion	0.751
PHF6_0106	ZRSR2	NM_005089.4	p.294_295del	Inframe insertion/deletion	0.252
PHF6_0106	ZRSR2	NM_005089.4	p.K97X	Stopgain	0.155
PHF6_0107	JAK2	NM_001322196.1	p.V617F	Nonsynonymous	0.355
PHF6_0107	TET2	NM_001127208.3	p.R1261H	Nonsynonymous	0.492
PHF6_0109	RUNX1	NM_001754.5	p.N139Ifs	Frameshift insertion/deletion	0.345
PHF6_0109	SF3B1	NM_012433.4	p.K666T	Nonsynonymous	0.383
PHF6_0111	TP53	NM_000546.6	p.V143M	Nonsynonymous	0.25
PHF6_0113	DNMT3A	NM_175629.2	p.Q534X	Stopgain	0.171
PHF6_0113	TET2	NM_001127208.3	p.A1355V	Nonsynonymous	0.092
PHF6_0113	TET2	NM_001127208.3	p.V781Wfs	Frameshift insertion/deletion	0.112
PHF6_0113	TET2	NM_001127208.3	p.V781Wfs	Frameshift insertion/deletion	0.112
PHF6_0113	TP53	NM_000546.6	p.R213X	Stopgain	0.215
PHF6_0114	FLT3-ITD	NM_004119.3	NA	ITD	NA
PHF6_0114	NF1	NM_001042492.3	p.T2590Pfs	Frameshift insertion/deletion	0.801
PHF6_0114	NPM1	NM_002520.7	p.W288Cfs	Frameshift insertion/deletion	0.452
PHF6_0117	DNMT3A	NM_175629.2	p.F419fs	Frameshift insertion/deletion	0.307229
PHF6_0117	TP53	NM_000546.6	p.S241F	Nonsynonymous	0.294
PHF6_0118	SF3B1	NM_012433.4	p.K700E	Nonsynonymous	0.376
PHF6_0118	TET2	NM_001127208.3	p.F1300S	Nonsynonymous	0.338
PHF6_0118	TET2	NM_001127208.3	p.Q461X	Stopgain	0.127
PHF6_0119	DNMT3A	NM_175629.2	p.R882C	Nonsynonymous	0.034
PHF6_0120	DNMT3A	NM_175629.2	p.C549G	Nonsynonymous	0.25
PHF6_0120	IDH2	NM_002168.4	p.R140L	Nonsynonymous	0.135
PHF6_0120	JAK2	NM_001322196.1	p.V617F	Nonsynonymous	0.88
PHF6_0121	BCOR	NM_001123383.1	p.R1480X	Stopgain	0.907
PHF6_0121	BCOR	NM_001123383.1	p.R1480X	Stopgain	0.907
PHF6_0121	EZH2	NM_004456.5	p.V704F	Nonsynonymous	0.462
PHF6_0121	EZH2	NM_004456.5	p.N268Mfs	Frameshift insertion/deletion	0.455
PHF6_0121	GATA2	NM_032638.5	p.G167Vfs	Frameshift insertion/deletion	0.241
PHF6_0121	GATA2	NM_032638.5	p.N50Ifs	Frameshift insertion/deletion	0.198
PHF6_0121	RUNX1	NM_001754.5	p.R166G	Nonsynonymous	0.281
PHF6_0121	RUNX1	NM_001754.5	p.D198N	Nonsynonymous	0.097
PHF6_0121	SF3B1	NM_012433.4	p.Q659E	Nonsynonymous	0.497
PHF6_0121	TET2	NM_001127208.3	p.H1904R	Nonsynonymous	0.146
PHF6_0122	ASXL1	NM_015338.6	p.E635Rfs	Frameshift insertion/deletion	0.267
PHF6_0122	RUNX1	NM_001754.5	p.K194X	Stopgain	0.436
PHF6_0122	U2AF1	NM_006758.3	p.Q157R	Nonsynonymous	0.423
PHF6_0132	DNMT3A	NM_175629.2	p.A741Gfs	Frameshift insertion/deletion	0.239
PHF6_0132	SF3B1	NM_012433.4	p.K700E	Nonsynonymous	0.26
PHF6_0133	DNMT3A	NM_175629.2	p.R882C	Nonsynonymous	0.075
PHF6_0134	KRAS	NM_004985.5	p.G12S	Nonsynonymous	0.226
PHF6_0134	PHF6	NM_001015877.2	p.R129X	Stopgain	0.179
PHF6_0134	TET2	NM_001127208.3	p.K1173Vfs	Frameshift insertion/deletion	0.408
PHF6_0134	TET2	NM_001127208.3	p.L1622X	Stopgain	0.42
PHF6_0135	SF3B1	NM_012433.4	p.K700E	Nonsynonymous	0.229
PHF6_0135	ZRSR2	NM_005089.4	p.G438_R440dup	Inframe insertion/deletion	0.691
PHF6_0136	ASXL1	NM_015338.6	p.L817fs	Frameshift insertion/deletion	0.433908
PHF6_0136	EZH2	NM_004456.5	p.L404R	Nonsynonymous	0.3
PHF6_0136	SRSF2	NM_001195427.2	p.P95H	Nonsynonymous	0.415385
PHF6_0136	STAG2	NM_001375375.1	p.R259X	Stopgain	0.4144
PHF6_0136	TET2	NM_001127208.3	p.R544X	Stopgain	0.3938
PHF6_0136	TET2	NM_001127208.3	p.V1417D	Nonsynonymous	0.4585
PHF6_0136	ZRSR2	NM_005089.4	p.G438_R440dup	Inframe insertion/deletion	0.386719
PHF6_0140	ASXL1	NM_015338.6	p.S847fs	Frameshift insertion/deletion	0.352809
PHF6_0140	DNMT3A	NM_175629.2	p.G542_G543del	Inframe insertion/deletion	0.427
PHF6_0140	TET2	NM_001127208.3	p.Q1466fs	Frameshift insertion/deletion	0.348718
PHF6_0140	U2AF1	NM_006758.3	p.Q157P	Nonsynonymous	0.35
PHF6_0141	DNMT3A	NM_175629.2	p.D768Tfs	Frameshift insertion/deletion	0.403
PHF6_0141	JAK2	NM_001322196.1	p.V617F	Nonsynonymous	0.054
PHF6_0141	RUNX1	NM_001754.5	p.L144Q	Nonsynonymous	0.224
PHF6_0141	SF3B1	NM_012433.4	p.K666R	Nonsynonymous	0.404
PHF6_0143	TET2	NM_001127208.3	p.K1877_R1878del	Inframe insertion/deletion	0.835526
PHF6_0145	ASXL1	NM_015338.6	p.S993Efs	Frameshift insertion/deletion	0.29
PHF6_0145	FLT3-TKD	NM_004119.3	p.N841T	Nonsynonymous	0.4
PHF6_0145	RUNX1	NM_001754.5	p.R166X	Stopgain	0.59
PHF6_0145	SRSF2	NM_001195427.2	p.P95R	Nonsynonymous	0.32
PHF6_0145	TET2	NM_001127208.3	p.Q361X	Stopgain	0.36
PHF6_0147	DNMT3A	NM_175629.2	p.R882H	Nonsynonymous	0.406
PHF6_0147	JAK2	NM_001322196.1	p.V617F	Nonsynonymous	0.269
PHF6_0147	SF3B1	NM_012433.4	p.K700E	Nonsynonymous	0.399
PHF6_0147	TP53	NM_000546.6	p.M246L	Nonsynonymous	0.09
PHF6_0148	TP53	NM_000546.6	p.C135Y	Nonsynonymous	0.4
PHF6_0150	ETV6	NM_001987.5	p.Q347Ifs	Frameshift insertion/deletion	0.383
PHF6_0150	SRSF2	NM_001195427.2	p.P95R	Nonsynonymous	0.398
PHF6_0150	TET2	NM_001127208.3	p.E1490Kfs	Frameshift insertion/deletion	0.418
PHF6_0151	FLT3-ITD	NM_004119.3	p.L601_K602insNVREYEYDL	ITD	0.05
PHF6_0151	IDH2	NM_002168.4	p.R140Q	Nonsynonymous	0.387
PHF6_0151	NPM1	NM_002520.7	p.W288Cfs	Frameshift insertion/deletion	0.142
PHF6_0151	SRSF2	NM_001195427.2	p.P95H	Nonsynonymous	0.345
PHF6_0152	NRAS	NM_002524.5	p.Q61H	Nonsynonymous	0.052
PHF6_0152	NRAS	NM_002524.5	p.Q61H	Nonsynonymous	0.043
PHF6_0152	NRAS	NM_002524.5	p.Q61K	Nonsynonymous	0.006
PHF6_0152	NRAS	NM_002524.5	p.Q61R	Nonsynonymous	0.104
PHF6_0152	TET2	NM_001127208.3	p.P761Lfs	Frameshift insertion/deletion	0.419
PHF6_0152	TET2	NM_001127208.3	p.Q764Pfs	Frameshift insertion/deletion	0.44
PHF6_0154	ASXL1	NM_015338.6	p.Q546X	Stopgain	0.471074
PHF6_0154	BCOR	NM_001123383.1	p.G1456fs	Frameshift insertion/deletion	0.961832
PHF6_0154	BCOR	NM_001123383.1	p.G1456fs	Frameshift insertion/deletion	0.961832
PHF6_0154	GATA2	NM_032638.5	p.P137fs	Frameshift insertion/deletion	0.655172
PHF6_0154	NF1	NM_001042492.3	p.2228_2229del	Inframe insertion/deletion	0.8058
PHF6_0154	TET2	NM_001127208.3	p.R544X	Stopgain	0.479129
PHF6_0155	SRSF2	NM_001195427.2	p.P95H	Nonsynonymous	0.504436
PHF6_0155	TET2	NM_001127208.3	p.C1298fs	Frameshift insertion/deletion	0.359155
PHF6_0158	ASXL1	NM_015338.6	p.Q803X	Stopgain	0.491
PHF6_0159	CEBPA	NM_004364.5	p.V314delinsKV	Inframe insertion/deletion	0.279885
PHF6_0162	FLT3-TKD	NM_004119.3	p.I836del	Inframe insertion/deletion	0.05
PHF6_0162	KIT	NM_001385286.1	p.N655K	Nonsynonymous	0.06
PHF6_0162	KIT	NM_001385286.1	p.N822K	Nonsynonymous	0.18
PHF6_0163	DNMT3A	NM_175629.2	p.W327X	Stopgain	0.307692
PHF6_0163	U2AF1	NM_006758.3	p.S34F	Nonsynonymous	0.315789
PHF6_0165	TET2	NM_001127208.3	p.F1287Lfs	Frameshift insertion/deletion	0.371
PHF6_0165	TP53	NM_000546.6	p.V272G	Nonsynonymous	0.495
PHF6_0166	BCOR	NM_001123383.1	p.A1598fs	Frameshift insertion/deletion	0.0753968
PHF6_0166	BCOR	NM_001123383.1	p.A1598fs	Frameshift insertion/deletion	0.0753968
PHF6_0171	ASXL1	NM_015338.6	p.P941fs	Frameshift insertion/deletion	0.231405
PHF6_0171	MPL	NM_005373.3	p.S505N	Nonsynonymous	0.338983
PHF6_0171	PTPN11	NM_002834.5	p.G503E	Nonsynonymous	0.306122
PHF6_0171	SRSF2	NM_001195427.2	p.P95R	Nonsynonymous	0.471698
PHF6_0171	TET2	NM_001127208.3	p.A1476fs	Frameshift insertion/deletion	0.1552
PHF6_0171	TET2	NM_001127208.3	p.P1367Q	Nonsynonymous	0.463
PHF6_0174	ASXL1	NM_015338.6	p.G642fs	Frameshift insertion/deletion	0.24
PHF6_0174	JAK2	NM_001322196.1	p.V617F	Nonsynonymous	0.837696
PHF6_0174	SRSF2	NM_001195427.2	p.P95H	Nonsynonymous	0.113684
PHF6_0174	TET2	NM_001127208.3	p.G1282D	Nonsynonymous	0.517306
PHF6_0175	JAK2	NM_001322196.1	p.V617F	Nonsynonymous	0.709
PHF6_0176	DNMT3A	NM_175629.2	p.G699R	Nonsynonymous	0.139
PHF6_0176	SF3B1	NM_012433.4	p.K700E	Nonsynonymous	0.159
PHF6_0177	ASXL1	NM_015338.6	p.E635Rfs	Frameshift insertion/deletion	0.323
PHF6_0177	IDH2	NM_002168.4	p.R140Q	Nonsynonymous	0.044
PHF6_0177	TET2	NM_001127208.3	p.A1341Gfs	Nonsynonymous	0.37
PHF6_0177	U2AF1	NM_006758.3	p.S34F	Nonsynonymous	0.454
PHF6_0178	IDH2	NM_002168.4	p.R172K	Nonsynonymous	0.18
PHF6_0180	ASXL1	NM_015338.6	p.E705Sfs	Frameshift insertion/deletion	0.296
PHF6_0180	RUNX1	NM_001754.5	p.266_267del	Inframe insertion/deletion	0.211921
PHF6_0180	SRSF2	NM_001195427.2	p.P95H	Nonsynonymous	0.0648402
PHF6_0180	STAG2	NM_001375375.1	p.R1242X	Stopgain	0.3129
PHF6_0180	ZRSR2	NM_005089.4	p.C172Y	Nonsynonymous	0.456284
PHF6_0181	KIT	NM_001385286.1	p.D816Y	Nonsynonymous	0.12
PHF6_0184	FLT3-TKD	NM_004119.3	p.D835E	Nonsynonymous	0.403109
PHF6_0184	STAG2	NM_001375375.1	p.F644_T645del	Inframe insertion/deletion	0.9501
PHF6_0185	ASXL1	NM_015338.6	p.G646Wfs	Frameshift insertion/deletion	0.269
PHF6_0185	DNMT3A	NM_175629.2	p.G543C	Nonsynonymous	0.419
PHF6_0185	KRAS	NM_004985.5	p.Q22K	Nonsynonymous	0.29
PHF6_0185	RUNX1	NM_001754.5	p.K110R	Nonsynonymous	0.053
PHF6_0185	TET2	NM_001127208.3	p.E1513K	Nonsynonymous	0.451
PHF6_0185	TET2	NM_001127208.3	p.Q916X	Stopgain	0.459
PHF6_0186	ASXL1	NM_015338.6	p.G646Wfs	Frameshift insertion/deletion	0.275
PHF6_0186	EZH2	NM_004456.5	p.D664G	Nonsynonymous	0.868
PHF6_0186	TET2	NM_001127208.3	p.G1361S	Nonsynonymous	0.418
PHF6_0187	DNMT3A	NM_175629.2	p.E203fs	Frameshift insertion/deletion	0.4792
PHF6_0187	IDH2	NM_002168.4	p.R140Q	Nonsynonymous	0.322581
PHF6_0187	U2AF1	NM_006758.3	p.Q157P	Nonsynonymous	0.166667
PHF6_0188	ASXL1	NM_015338.6	p.G646fs	Frameshift insertion/deletion	0.055
PHF6_0188	BCOR	NM_001123383.1	p.P171fs	Frameshift insertion/deletion	0.562
PHF6_0188	BCOR	NM_001123383.1	p.P171fs	Frameshift insertion/deletion	0.562
PHF6_0188	PHF6	NM_001015877.2	p.R274Q	Nonsynonymous	0.679
PHF6_0188	RUNX1	NM_001754.5	p.S141L	Nonsynonymous	0.779
PHF6_0190	DNMT3A	NM_175629.2	p.I681Tfs	Frameshift insertion/deletion	0.074
PHF6_0190	DNMT3A	NM_175629.2	p.V657M	Nonsynonymous	0.125
PHF6_0190	DNMT3A	NM_175629.2	Splice site	Splice site	0.197
PHF6_0190	IDH2	NM_002168.4	p.R172K	Nonsynonymous	0.126
PHF6_0190	TET2	NM_001127208.3	p.T1726Gfs	Frameshift insertion/deletion	0.035
PHF6_0191	FLT3-TKD	NM_004119.3	p.N841K	Nonsynonymous	0.0724638
PHF6_0191	RUNX1	NM_001754.5	p.R162K	Nonsynonymous	0.416667
PHF6_0192	SF3B1	NM_012433.4	p.E622D	Nonsynonymous	0.191
PHF6_0194	FLT3-ITD	NM_004119.3	NA	ITD	0.14
PHF6_0194	FLT3-TKD	NM_004119.3	p.D835Y	Nonsynonymous	0.08
PHF6_0196	ASXL1	NM_015338.6	p.E865X	Stopgain	0.188312
PHF6_0196	IDH1	NM_005896.4	p.R132C	Nonsynonymous	0.12766
PHF6_0196	SRSF2	NM_001195427.2	p.P95H	Nonsynonymous	0.259259
PHF6_0197	KRAS	NM_004985.5	p.G12V	Nonsynonymous	0.44
PHF6_0198	DNMT3A	NM_175629.2	p.F752del	Inframe insertion/deletion	0.341
PHF6_0198	TET2	NM_001127208.3	p.N281X	Stopgain	0.355
PHF6_0198	U2AF1	NM_006758.3	p.S34F	Nonsynonymous	0.272
PHF6_0199	U2AF1	NM_006758.3	p.S34F	Nonsynonymous	0.230769
PHF6_0200	IDH2	NM_002168.4	p.R140W	Nonsynonymous	0.462687
PHF6_0200	JAK2	NM_001322196.1	p.V617F	Nonsynonymous	0.968706
PHF6_0200	RUNX1	NM_001754.5	p.R166Q	Nonsynonymous	0.224908
PHF6_0203	DNMT3A	NM_175629.2	p.R882H	Nonsynonymous	0.0475288
PHF6_0204	ASXL1	NM_015338.6	p.Q708X	Stopgain	0.1
PHF6_0204	TP53	NM_000546.6	p.C238R	Nonsynonymous	0.34
PHF6_0206	PHF6	NM_001015877.2	p.R116X	Stopgain	0.106918
PHF6_0206	RUNX1	NM_001754.5	p.Q283X	Stopgain	0.786765
PHF6_0206	SRSF2	NM_001195427.2	p.P95H	Nonsynonymous	0.467368
PHF6_0207	DNMT3A	NM_175629.2	p.I715Sfs	Frameshift insertion/deletion	0.049
PHF6_0208	EZH2	NM_004456.5	p.A255P	Nonsynonymous	0.438
PHF6_0208	JAK2	NM_001322196.1	p.V617F	Nonsynonymous	0.895
PHF6_0210	CBL	NM_005188.4	p.Y455_D456del	Inframe insertion/deletion	0.148936
PHF6_0210	GATA2	NM_032638.5	p.L321H	Nonsynonymous	0.262295
PHF6_0210	TET2	NM_001127208.3	p.N1103fs	Frameshift insertion/deletion	0.203704
PHF6_0211	TET2	NM_001127208.3	p.G1861E	Nonsynonymous	0.389
PHF6_0212	CBL	NM_005188.4	p.Y455_D456del	Inframe insertion/deletion	0.111111
PHF6_0212	ZRSR2	NM_005089.4	p.G438_R440dup	Inframe insertion/deletion	0.465517
PHF6_0213	EZH2	NM_004456.5	Splice site	Splice site	0.591
PHF6_0213	KRAS	NM_004985.5	p.G12R	Nonsynonymous	0.122
PHF6_0213	SETBP1	NM_015559.3	p.D868N	Nonsynonymous	0.142
PHF6_0213	TP53	NM_000546.6	p.R248L	Nonsynonymous	0.143
PHF6_0214	SF3B1	NM_012433.4	p.E592K	Nonsynonymous	0.348837
PHF6_0215	ASXL1	NM_015338.6	p.G646Wfs	Frameshift insertion/deletion	0.283
PHF6_0215	ETV6	NM_001987.5	p.R222Qfs	Frameshift insertion/deletion	0.112
PHF6_0215	PHF6	NM_001015877.2	p.R342X	Stopgain	0.408
PHF6_0215	RUNX1	NM_001754.5	p.S141W	Nonsynonymous	0.071
PHF6_0215	U2AF1	NM_006758.3	p.Q157P	Nonsynonymous	0.397
PHF6_0216	DNMT3A	NM_175629.2	p.E408Gfs	Frameshift insertion/deletion	0.59
PHF6_0216	NPM1	NM_002520.7	p.W288Cfs	Frameshift insertion/deletion	0.4
PHF6_0216	NRAS	NM_002524.5	p.Q61R	Nonsynonymous	0.32
PHF6_0218	DNMT3A	NM_175629.2	p.R882H	Nonsynonymous	0.298
PHF6_0218	DNMT3A	NM_175629.2	p.S603Ifs	Frameshift insertion/deletion	0.193
PHF6_0218	IDH2	NM_002168.4	p.R172K	Nonsynonymous	0.207
PHF6_0218	PHF6	NM_001015877.2	p.A237Sfs	Frameshift insertion/deletion	0.057
PHF6_0219	TP53	NM_000546.6	p.V84M	Nonsynonymous	0.285714
PHF6_0219	TP53	NM_000546.6	p.Y88C	Nonsynonymous	0.2
PHF6_0222	DNMT3A	NM_175629.2	p.L703V	Nonsynonymous	0.139
PHF6_0222	IDH1	NM_005896.4	p.R132G	Nonsynonymous	0.135
PHF6_0223	DNMT3A	NM_175629.2	p.Y592X	Stopgain	0.346939
PHF6_0223	NRAS	NM_002524.5	p.G13R	Nonsynonymous	0.40499
PHF6_0223	U2AF1	NM_006758.3	p.S34F	Nonsynonymous	0.485915
PHF6_0224	EZH2	NM_004456.5	p.R690H	Nonsynonymous	0.360947
PHF6_0224	TET2	NM_001127208.3	p.H1912Y	Nonsynonymous	0.47
PHF6_0224	TET2	NM_001127208.3	p.Q1507fs	Frameshift insertion/deletion	0.2525
PHF6_0226	U2AF1	NM_006758.3	p.S34F	Nonsynonymous	0.326733
PHF6_0227	TP53	NM_000546.6	p.C141W	Nonsynonymous	0.682
PHF6_0228	ASXL1	NM_015338.6	p.E537X	Stopgain	0.492
PHF6_0228	EZH2	NM_004456.5	p.F729Lfs	Frameshift insertion/deletion	0.456
PHF6_0228	TET2	NM_001127208.3	p.C1271X	Stopgain	0.503
PHF6_0228	ZRSR2	NM_005089.4	Splice site	Splice site	0.97
PHF6_0229	DNMT3A	NM_175629.2	p.Y660S	Nonsynonymous	0.472
PHF6_0229	JAK2	NM_001322196.1	p.V617F	Nonsynonymous	0.925
PHF6_0229	RUNX1	NM_001754.5	p.L144P	Nonsynonymous	0.643
PHF6_0229	SRSF2	NM_001195427.2	p.P95H	Nonsynonymous	0.446
PHF6_0229	TP53	NM_000546.6	Splice site	Splice site	0.486
PHF6_0230	JAK2	NM_001322196.1	p.V617F	Nonsynonymous	0.393
PHF6_0231	RUNX1	NM_001754.5	p.V132G	Nonsynonymous	0.691
PHF6_0231	SF3B1	NM_012433.4	p.K700E	Nonsynonymous	0.348
PHF6_0233	TP53	NM_000546.6	Splice site	Splice site	0.199
PHF6_0235	STAG2	NM_001375375.1	p.Q573X	Stopgain	0.106
PHF6_0235	STAG2	NM_001375375.1	p.S704X	Stopgain	0.8763
PHF6_0235	TET2	NM_001127208.3	p.E1178fs	Frameshift insertion/deletion	0.469239
PHF6_0236	DNMT3A	NM_175629.2	p.Y370X	Stopgain	0.27
PHF6_0236	IDH2	NM_002168.4	p.R172K	Nonsynonymous	0.42
PHF6_0236	NRAS	NM_002524.5	p.G12A	Nonsynonymous	0.09
PHF6_0236	NRAS	NM_002524.5	p.G12D	Nonsynonymous	0.09
PHF6_0236	PTPN11	NM_002834.5	p.A72V	Nonsynonymous	0.13
PHF6_0237	ASXL1	NM_015338.6	p.G642fs	Frameshift insertion/deletion	0.251
PHF6_0237	KRAS	NM_004985.5	p.G77A	Nonsynonymous	0.5
PHF6_0237	NRAS	NM_002524.5	p.G13D	Nonsynonymous	0.43
PHF6_0237	SRSF2	NM_001195427.2	p.P95H	Nonsynonymous	0.791193
PHF6_0238	DNMT3A	NM_175629.2	p.G707S	Nonsynonymous	0.92
PHF6_0238	GATA2	NM_032638.5	p.N297S	Nonsynonymous	0.045
PHF6_0238	GATA2	NM_032638.5	p.Y322S	Nonsynonymous	0.071
PHF6_0238	TET2	NM_001127208.3	p.E1352K	Nonsynonymous	0.461
PHF6_0238	TET2	NM_001127208.3	p.Q1127X	Stopgain	0.488
PHF6_0239	EZH2	NM_004456.5	p.R684S	Nonsynonymous	0.052
PHF6_0239	SF3B1	NM_012433.4	p.W658S	Nonsynonymous	0.156
PHF6_0239	TET2	NM_001127208.3	p.F1104Yfs	Frameshift insertion/deletion	0.164
PHF6_0240	STAG2	NM_001375375.1	p.E643_F644del	Inframe insertion/deletion	0.9501
PHF6_0243	IDH1	NM_005896.4	p.R132C	Nonsynonymous	0.431915
PHF6_0244	IDH2	NM_002168.4	p.R140Q	Nonsynonymous	0.39087
PHF6_0245	DNMT3A	NM_175629.2	p.P799A	Nonsynonymous	0.0641026
PHF6_0246	TET2	NM_001127208.3	Splice site	Splice site	0.1835
PHF6_0248	JAK2	NM_001322196.1	p.V617F	Nonsynonymous	0.311
PHF6_0248	TET2	NM_001127208.3	p.R1465X	Stopgain	0.341
PHF6_0249	DNMT3A	NM_175629.2	Splice site	Splice site	0.314
PHF6_0249	TP53	NM_000546.6	Splice site	Splice site	0.182
PHF6_0249	TP53	NM_000546.6	p.S303Afs	Frameshift insertion/deletion	0.201
PHF6_0249	TP53	NM_000546.6	p.S303Afs	Frameshift insertion/deletion	0.201
PHF6_0250	SF3B1	NM_012433.4	p.K666N	Nonsynonymous	0.398
PHF6_0250	SRSF2	NM_001195427.2	p.P95H	Nonsynonymous	0.437
PHF6_0251	DNMT3A	NM_175629.2	p.G550R	Nonsynonymous	0.063
PHF6_0251	U2AF1	NM_006758.3	p.R35Q	Nonsynonymous	0.042
PHF6_0254	ASXL1	NM_015338.6	p.W583X	Stopgain	0.292683
PHF6_0254	EZH2	NM_004456.5	p.V624G	Nonsynonymous	0.503311
PHF6_0254	ZRSR2	NM_005089.4	p.H330L	Nonsynonymous	0.573604
PHF6_0257	BCOR	NM_001123383.1	Splice site	Splice site	0.041
PHF6_0257	BCOR	NM_001123383.1	Splice site	Splice site	0.041
PHF6_0257	NF1	NM_001042492.3	p.K498Nfs	Frameshift insertion/deletion	0.106
PHF6_0257	NF1	NM_001042492.3	p.N420Kfs	Frameshift insertion/deletion	0.307
PHF6_0257	TP53	NM_000546.6	p.V122Dfs	Frameshift insertion/deletion	0.855
PHF6_0259	KRAS	NM_004985.5	p.L19F	Nonsynonymous	0.3
PHF6_0259	SRSF2	NM_001195427.2	p.P95H	Nonsynonymous	0.437
PHF6_0259	TET2	NM_001127208.3	p.A707Lfs	Splice site	0.335
PHF6_0259	TET2	NM_001127208.3	p.Q324X	Stopgain	0.079
PHF6_0259	TET2	NM_001127208.3	p.S1424X	Stopgain	0.365
PHF6_0260	FLT3-ITD	NM_004119.3	p.D593_L601dup	ITD	0.0036
PHF6_0260	NPM1	NM_002520.7	p.W288Cfs	Frameshift insertion/deletion	0.4164
PHF6_0260	TET2	NM_001127208.3	p.L406Sfs	Frameshift insertion/deletion	0.4516
PHF6_0260	TET2	NM_001127208.3	p.Y1294C	Nonsynonymous	0.4441
PHF6_0261	ASXL1	NM_015338.6	p.S747Pfs	Frameshift insertion/deletion	0.271
PHF6_0261	IDH2	NM_002168.4	p.R140Q	Nonsynonymous	0.444
PHF6_0261	RUNX1	NM_001754.5	p.N139del	Inframe insertion/deletion	0.246
PHF6_0261	SRSF2	NM_001195427.2	p.P95L	Nonsynonymous	0.54
PHF6_0261	SRSF2	NM_001195427.2	p.P95R	Nonsynonymous	0.253
PHF6_0261	STAG2	NM_001375375.1	p.R216X	Stopgain	0.54
PHF6_0262	JAK2	NM_001322196.1	p.V617F	Nonsynonymous	0.16
PHF6_0265	ASXL1	NM_015338.6	p.Y591X	Stopgain	0.469
PHF6_0265	EZH2	NM_004456.5	p.R690H	Nonsynonymous	0.968
PHF6_0265	NRAS	NM_002524.5	p.G12D	Nonsynonymous	0.381
PHF6_0265	RUNX1	NM_001754.5	p.S318Ffs	Frameshift insertion/deletion	0.375
PHF6_0265	TET2	NM_001127208.3	p.W564X	Stopgain	0.962
PHF6_0268	ASXL1	NM_015338.6	p.Q829X	Stopgain	0.6029
PHF6_0268	SETBP1	NM_015559.3	p.D874N	Nonsynonymous	0.4615
PHF6_0268	ZRSR2	NM_005089.4	p.R352Q	Nonsynonymous	0.068
PHF6_0270	RUNX1	NM_001754.5	p.Y355Rfs	Frameshift insertion/deletion	0.206
PHF6_0270	TET2	NM_001127208.3	p.W1291R	Nonsynonymous	0.139
PHF6_0270	U2AF1	NM_006758.3	p.S34Y	Nonsynonymous	0.084
PHF6_0271	TP53	NM_000546.6	p.Y88H	Nonsynonymous	0.23
PHF6_0272	EZH2	NM_004456.5	p.E86K	Nonsynonymous	0.391304
PHF6_0274	TP53	NM_000546.6	p.V84M	Nonsynonymous	0.2995
PHF6_0275	NF1	NM_001042492.3	p.E1415X	Stopgain	0.738095
PHF6_0275	RUNX1	NM_001754.5	p.R107C	Nonsynonymous	0.28
PHF6_0276	CEBPA	NM_004364.5	p.P204fs	Frameshift insertion/deletion	0.243
PHF6_0276	NPM1	NM_002520.7	p.W288fs	Frameshift insertion/deletion	0.167
PHF6_0276	TET2	NM_001127208.3	p.A1283D	Nonsynonymous	0.44
PHF6_0277	TP53	NM_000546.6	p.C277F	Nonsynonymous	0.292
PHF6_0277	TP53	NM_000546.6	p.R282W	Nonsynonymous	0.275
PHF6_0281	TET2	NM_001127208.3	p.G614Vfs	Frameshift insertion/deletion	0.495
PHF6_0281	TET2	NM_001127208.3	p.I1873T	Nonsynonymous	0.198
PHF6_0281	ZRSR2	NM_005089.4	p.W340X	Stopgain	0.805
PHF6_0282	FLT3-TKD	NM_004119.3	p.I836del	Inframe insertion/deletion	0.44
PHF6_0282	IDH2	NM_002168.4	p.R140Q	Nonsynonymous	0.46
PHF6_0282	NPM1	NM_002520.7	p.W288Cfs	Frameshift insertion/deletion	0.41
PHF6_0283	JAK2	NM_001322196.1	p.V617F	Nonsynonymous	0.431
PHF6_0284	ASXL1	NM_015338.6	p.G646Wfs	Frameshift insertion/deletion	0.315
PHF6_0284	KRAS	NM_004985.5	p.G13D	Nonsynonymous	0.03
PHF6_0284	STAG2	NM_001375375.1	p.T875Lfs	Frameshift insertion/deletion	0.842
PHF6_0286	TP53	NM_000546.6	p.R202H	Nonsynonymous	0.0442
PHF6_0286	TP53	NM_000546.6	p.R64X	Stopgain	0.2179
PHF6_0287	ASXL1	NM_015338.6	p.G646Wfs	Frameshift insertion/deletion	0.133
PHF6_0287	BCOR	NM_001123383.1	Splice site	Splice site	0.295
PHF6_0287	BCOR	NM_001123383.1	Splice site	Splice site	0.295
PHF6_0287	DNMT3A	NM_175629.2	p.Q527X	Stopgain	0.221
PHF6_0287	DNMT3A	NM_175629.2	p.T835M	Nonsynonymous	0.262
PHF6_0287	RUNX1	NM_001754.5	p.R162G	Nonsynonymous	0.287
PHF6_0287	TET2	NM_001127208.3	p.L426Efs	Frameshift insertion/deletion	0.238
PHF6_0287	TET2	NM_001127208.3	Splice site	Splice site	0.221
PHF6_0289	DNMT3A	NM_175629.2	Splice site	Splice site	0.38
PHF6_0289	IDH1	NM_005896.4	p.R132C	Nonsynonymous	0.4
PHF6_0291	TP53	NM_000546.6	p.S215R	Stopgain	0.19
PHF6_0293	ASXL1	NM_015338.6	p.E877X	Stopgain	0.421
PHF6_0293	RUNX1	NM_001754.5	p.Y355Kfs	Frameshift insertion/deletion	0.214
PHF6_0293	SRSF2	NM_001195427.2	p.R94_P95delinsCCCT	Inframe insertion/deletion	0.419
PHF6_0293	TET2	NM_001127208.3	p.E1320Rfs	Frameshift insertion/deletion	0.835
PHF6_0295	ETV6	NM_001987.5	p.R103G	Nonsynonymous	0.4
PHF6_0295	IDH1	NM_005896.4	p.R132C	Nonsynonymous	0.061
PHF6_0295	KRAS	NM_004985.5	p.G12A	Nonsynonymous	0.044
PHF6_0295	TP53	NM_000546.6	p.D148Pfs	Frameshift insertion/deletion	0.786
PHF6_0296	SF3B1	NM_012433.4	p.Y623C	Nonsynonymous	0.230769
PHF6_0296	TET2	NM_001127208.3	p.Y1245C	Nonsynonymous	0.333333
PHF6_0297	FLT3-ITD	NM_004119.3	p.R595_L601dup	ITD	0.12
PHF6_0298	MPL	NM_005373.3	Splice site	Splice site	0.173
PHF6_0298	SF3B1	NM_012433.4	p.K700E	Nonsynonymous	0.334
PHF6_0298	TET2	NM_001127208.3	Splice site	Splice site	0.334
PHF6_0299	FLT3-ITD	NM_004119.3	NA	ITD	0.21
PHF6_0300	NPM1	NM_002520.7	p.L287fs	Frameshift insertion/deletion	0.4776
PHF6_0301	SF3B1	NM_012433.4	p.K666Q	Nonsynonymous	0.065
PHF6_0302	TET2	NM_001127208.3	p.H1382R	Nonsynonymous	0.472
PHF6_0302	ZRSR2	NM_005089.4	p.R290X	Stopgain	0.626
PHF6_0303	KRAS	NM_004985.5	p.G13D	Nonsynonymous	0.257732
PHF6_0303	TET2	NM_001127208.3	p.G1192V	Nonsynonymous	0.2882
PHF6_0303	TET2	NM_001127208.3	p.R1404X	Stopgain	0.3113
PHF6_0303	U2AF1	NM_006758.3	p.S34F	Nonsynonymous	0.152632
PHF6_0304	DNMT3A	NM_175629.2	p.R882C	Nonsynonymous	0.365854
PHF6_0304	EZH2	NM_004456.5	p.Q468R	Nonsynonymous	0.0833333
PHF6_0304	NPM1	NM_002520.7	p.L287fs	Frameshift insertion/deletion	0.0784314
PHF6_0304	RUNX1	NM_001754.5	p.F116L	Nonsynonymous	0.0603448
PHF6_0304	TET2	NM_001127208.3	p.R1465X	Stopgain	0.773669
PHF6_0305	RUNX1	NM_001754.5	p.V124G	Nonsynonymous	0.325301
PHF6_0305	SRSF2	NM_001195427.2	p.P95H	Nonsynonymous	0.561772
PHF6_0305	TET2	NM_001127208.3	p.K1438X	Stopgain	0.458946
PHF6_0306	FLT3-ITD	NM_004119.3	p.F594_R595insMTGSSDNEYFYVDF	ITD	0.375
PHF6_0306	RUNX1	NM_001754.5	p.V130F	Nonsynonymous	0.465
PHF6_0306	SF3B1	NM_012433.4	p.K666E	Nonsynonymous	0.521
PHF6_0307	ASXL1	NM_015338.6	p.W583X	Stopgain	0.467742
PHF6_0307	EZH2	NM_004456.5	p.R634H	Nonsynonymous	0.794118
PHF6_0307	TET2	NM_001127208.3	p.P732fs	Frameshift insertion/deletion	0.4
PHF6_0308	RUNX1	NM_001754.5	p.337_341del	Inframe insertion/deletion	0.1746
PHF6_0308	U2AF1	NM_006758.3	p.Q157P	Nonsynonymous	0.2546
PHF6_0309	ASXL1	NM_015338.6	p.G642fs	Frameshift insertion/deletion	0.45
PHF6_0309	CBL	NM_005188.4	p.G415S	Nonsynonymous	0.421212
PHF6_0309	U2AF1	NM_006758.3	p.Q157P	Nonsynonymous	0.451728
PHF6_0311	PTPN11	NM_002834.5	p.D61V	Nonsynonymous	0.0471294
PHF6_0314	IDH2	NM_002168.4	p.R140Q	Nonsynonymous	0.203327
PHF6_0315	ASXL1	NM_015338.6	p.R693X	Stopgain	0.293
PHF6_0315	IDH1	NM_005896.4	p.R132L	Nonsynonymous	0.252
PHF6_0315	NF1	NM_001042492.3	p.R1276Q	Nonsynonymous	0.252
PHF6_0315	RUNX1	NM_001754.5	Splice site	Splice site	0.278
PHF6_0315	SRSF2	NM_001195427.2	p.P95H	Nonsynonymous	0.245
PHF6_0315	STAG2	NM_001375375.1	Splice site	Splice site	0.278
PHF6_0316	DNMT3A	NM_175629.2	p.R635W	Nonsynonymous	0.29
PHF6_0316	IDH2	NM_002168.4	p.R140Q	Nonsynonymous	0.16
PHF6_0316	RUNX1	NM_001754.5	p.H404fs	Frameshift insertion/deletion	0.3
PHF6_0316	SRSF2	NM_001195427.2	p.P95R	Nonsynonymous	0.27
PHF6_0318	JAK2	NM_001322196.1	p.V617F	Nonsynonymous	0.083
PHF6_0318	SF3B1	NM_012433.4	p.K666N	Nonsynonymous	0.235
PHF6_0321	IDH2	NM_002168.4	p.R140Q	Nonsynonymous	0.426573
PHF6_0322	FLT3-TKD	NM_004119.3	p.N676K	Nonsynonymous	0.12
PHF6_0322	IDH1	NM_005896.4	p.R132C	Nonsynonymous	0.27
PHF6_0322	NPM1	NM_002520.7	p.L287fs	Frameshift insertion/deletion	0.16129
PHF6_0322	SRSF2	NM_001195427.2	p.P95R	Nonsynonymous	0.24
PHF6_0326	ASXL1	NM_015338.6	p.E635Rfs	Frameshift insertion/deletion	0.396
PHF6_0326	IDH2	NM_002168.4	p.R140Q	Nonsynonymous	0.471
PHF6_0326	JAK2	NM_001322196.1	p.E543_D544del	Inframe insertion/deletion	0.124
PHF6_0326	KRAS	NM_004985.5	p.A146T	Nonsynonymous	0.2
PHF6_0326	KRAS	NM_004985.5	p.G12R	Nonsynonymous	0.012
PHF6_0326	NF1	NM_001042492.3	p.A1429V	Nonsynonymous	0.041
PHF6_0326	NRAS	NM_002524.5	p.G12V	Nonsynonymous	0.049
PHF6_0326	PHF6	NM_001015877.2	p.S162Vfs	Frameshift insertion/deletion	0.164
PHF6_0326	PHF6	NM_001015877.2	p.I314T	Nonsynonymous	0.513
PHF6_0326	U2AF1	NM_006758.3	p.Q157R	Nonsynonymous	0.484
PHF6_0327	DNMT3A	NM_175629.2	p.R598X	Stopgain	0.17
PHF6_0327	EZH2	NM_004456.5	p.V626M	Nonsynonymous	0.48
PHF6_0327	JAK2	NM_001322196.1	p.V617F	Nonsynonymous	0.02
PHF6_0329	ASXL1	NM_015338.6	p.A636fs	Frameshift insertion/deletion	0.1
PHF6_0329	EZH2	NM_004456.5	p.Y731H	Nonsynonymous	0.474
PHF6_0329	FLT3-TKD	NM_004119.3	p.N841T	Nonsynonymous	0.479
PHF6_0329	RUNX1	NM_001754.5	p.Y189X	Stopgain	0.444
PHF6_0329	ZRSR2	NM_005089.4	p.W111X	Stopgain	0.959
PHF6_0330	ASXL1	NM_015338.6	p.Y591X	Stopgain	0.386047
PHF6_0330	CBL	NM_005188.4	p.G415S	Nonsynonymous	0.254386
PHF6_0330	SF3B1	NM_012433.4	p.K666N	Nonsynonymous	0.425949
PHF6_0331	GATA2	NM_032638.5	p.R362X	Stopgain	0.152
PHF6_0331	TET2	NM_001127208.3	p.E1433Gfs	Frameshift insertion/deletion	0.277
PHF6_0331	TET2	NM_001127208.3	p.V1718Cfs	Frameshift insertion/deletion	0.18
PHF6_0333	DNMT3A	NM_175629.2	Splice site	Splice site	0.048
PHF6_0333	JAK2	NM_001322196.1	p.V617F	Nonsynonymous	0.129
PHF6_0334	JAK2	NM_001322196.1	p.V617F	Nonsynonymous	0.12
PHF6_0334	TP53	NM_000546.6	p.C242W	Nonsynonymous	0.08
PHF6_0335	ASXL1	NM_015338.6	p.V785Lfs	Frameshift insertion/deletion	0.213
PHF6_0335	JAK2	NM_001322196.1	p.V617F	Nonsynonymous	0.871
PHF6_0335	TET2	NM_001127208.3	p.R550X	Stopgain	0.232
PHF6_0336	CBL	NM_005188.4	Splice site	Splice site	0.808
PHF6_0336	CBL	NM_005188.4	p.Y371H	Nonsynonymous	0.062
PHF6_0336	DNMT3A	NM_175629.2	p.R882H	Nonsynonymous	0.441
PHF6_0336	RUNX1	NM_001754.5	p.P425Mfs	Frameshift insertion/deletion	0.268
PHF6_0337	U2AF1	NM_006758.3	p.S34F	Nonsynonymous	0.4324
PHF6_0339	SETBP1	NM_015559.3	p.K419fs	Frameshift insertion/deletion	0.0543
PHF6_0341	STAG2	NM_001375375.1	p.E1260K	Nonsynonymous	0.1467
PHF6_0342	JAK2	NM_001322196.1	p.V617F	Nonsynonymous	0.013
PHF6_0343	U2AF1	NM_006758.3	p.Q157P	Nonsynonymous	0.1648
PHF6_0344	DNMT3A	NM_175629.2	p.R882C	Nonsynonymous	0.399038
PHF6_0344	NPM1	NM_002520.7	p.L287fs	Frameshift insertion/deletion	0.34
PHF6_0345	JAK2	NM_001322196.1	p.V617F	Nonsynonymous	0.606
PHF6_0347	IDH2	NM_002168.4	p.R140Q	Nonsynonymous	0.391
PHF6_0347	NPM1	NM_002520.7	p.W288Cfs	Frameshift insertion/deletion	0.371
PHF6_0349	TP53	NM_000546.6	p.P151R	Nonsynonymous	0.269
PHF6_0352	KRAS	NM_004985.5	p.G12C	Nonsynonymous	0.623
PHF6_0352	SF3B1	NM_012433.4	p.K700E	Nonsynonymous	0.46
PHF6_0353	CBL	NM_005188.4	p.M400V	Nonsynonymous	0.144
PHF6_0354	DNMT3A	NM_175629.2	p.R882H	Nonsynonymous	0.463
PHF6_0354	FLT3-ITD	NM_004119.3	p.D600_L601insLETGSSDNEYFYVDFREYEYD	ITD	0.02
PHF6_0354	FLT3-ITD	NM_004119.3	p.Y597_E598insANEYFYVDFREY	ITD	0.369
PHF6_0354	IDH1	NM_005896.4	p.R132H	Nonsynonymous	0.444
PHF6_0354	NPM1	NM_002520.7	p.W288Cfs	Frameshift insertion/deletion	0.363
PHF6_0356	SF3B1	NM_012433.4	p.K700E	Nonsynonymous	0.4087
PHF6_0357	JAK2	NM_001322196.1	p.V617F	Nonsynonymous	0.189
PHF6_0359	IDH1	NM_005896.4	p.R132H	Nonsynonymous	0.449612
PHF6_0361	TP53	NM_000546.6	p.H193N	Nonsynonymous	1
PHF6_0366	IDH2	NM_002168.4	p.R140Q	Nonsynonymous	0.333
PHF6_0366	NPM1	NM_002520.7	p.W288Cfs	Frameshift insertion/deletion	0.189
PHF6_0367	DNMT3A	NM_175629.2	p.R882H	Nonsynonymous	0.407
PHF6_0367	FLT3-ITD	NM_004119.3	p.L601_K602ins22	ITD	0.05
PHF6_0367	NPM1	NM_002520.7	p.W288fs	Frameshift insertion/deletion	0.24
PHF6_0368	FLT3-ITD	NM_004119.3	NA	ITD	0.17
PHF6_0368	PTPN11	NM_002834.5	p.D61H	Nonsynonymous	0.13
PHF6_0370	ASXL1	NM_015338.6	p.G642fs	Frameshift insertion/deletion	0.5
PHF6_0370	PHF6	NM_001015877.2	p.Y303C	Nonsynonymous	0.8333
PHF6_0370	STAG2	NM_001375375.1	p.E902Kfs	Frameshift insertion/deletion	0.9104
PHF6_0370	U2AF1	NM_006758.3	p.R156H	Nonsynonymous	0.4
PHF6_0371	DNMT3A	NM_175629.2	p.L901P	Nonsynonymous	0.454
PHF6_0371	RUNX1	NM_001754.5	p.R166L	Nonsynonymous	0.776
PHF6_0371	SF3B1	NM_012433.4	p.K700E	Nonsynonymous	0.415
PHF6_0371	TET2	NM_001127208.3	p.K623Nfs	Frameshift insertion/deletion	0.262
PHF6_0373	JAK2	NM_001322196.1	p.V617F	Nonsynonymous	0.428
PHF6_0374	JAK2	NM_001322196.1	p.V617F	Nonsynonymous	0.52
PHF6_0375	TET2	NM_001127208.3	p.E1106X	Stopgain	0.227273
PHF6_0376	SRSF2	NM_001195427.2	p.P95H	Nonsynonymous	0.19
PHF6_0379	DNMT3A	NM_175629.2	p.R729L	Nonsynonymous	0.514
PHF6_0380	JAK2	NM_001322196.1	p.V617F	Nonsynonymous	0.154
PHF6_0380	U2AF1	NM_006758.3	p.Q157P	Nonsynonymous	0.141
PHF6_0381	ASXL1	NM_015338.6	p.G646Wfs	Frameshift insertion/deletion	0.168
PHF6_0381	EZH2	NM_004456.5	p.R274X	Stopgain	0.211
PHF6_0381	STAG2	NM_001375375.1	p.D373Nfs	Frameshift insertion/deletion	0.448
PHF6_0381	ZRSR2	NM_005089.4	p.V253A	Nonsynonymous	0.499
PHF6_0383	ASXL1	NM_015338.6	p.G642fs	Frameshift insertion/deletion	0.357143
PHF6_0383	SRSF2	NM_001195427.2	p.P95H	Nonsynonymous	0.37
PHF6_0383	TET2	NM_001127208.3	p.G1152fs	Frameshift insertion/deletion	0.507937
PHF6_0384	NPM1	NM_002520.7	p.W288Cfs	Frameshift insertion/deletion	0.301
PHF6_0385	TET2	NM_001127208.3	p.L1244fs	Frameshift insertion/deletion	0.434375
PHF6_0385	TET2	NM_001127208.3	p.Y620X	Stopgain	0.4309
PHF6_0387	CBL	NM_005188.4	p.Y368_E369del	Inframe insertion/deletion	0.4624
PHF6_0387	EZH2	NM_004456.5	p.C578Afs	Frameshift insertion/deletion	0.4851
PHF6_0387	NPM1	NM_002520.7	p.W288Cfs	Frameshift insertion/deletion	0.4239
PHF6_0388	RUNX1	NM_001754.5	p.D198G	Nonsynonymous	0.639024
PHF6_0388	SRSF2	NM_001195427.2	p.P95H	Nonsynonymous	0.469338
PHF6_0389	PTPN11	NM_002834.5	p.D61V	Nonsynonymous	0.245523
PHF6_0390	ASXL1	NM_015338.6	p.G642fs	Frameshift insertion/deletion	0.293103
PHF6_0390	IDH1	NM_005896.4	p.R132H	Nonsynonymous	0.260442
PHF6_0390	RUNX1	NM_001754.5	p.G69fs	Frameshift insertion/deletion	0.108911
PHF6_0390	SRSF2	NM_001195427.2	p.P95H	Nonsynonymous	0.43
PHF6_0390	STAG2	NM_001375375.1	p.R259X	Stopgain	0.438
PHF6_0391	SRSF2	NM_001195427.2	p.P96fs	Frameshift insertion/deletion	0.1053
PHF6_0392	JAK2	NM_001322196.1	p.V617F	Nonsynonymous	0.086
PHF6_0393	RUNX1	NM_001754.5	p.R201Q	Nonsynonymous	0.257143
PHF6_0393	SRSF2	NM_001195427.2	p.P95H	Nonsynonymous	0.246032
PHF6_0393	STAG2	NM_001375375.1	p.R614X	Stopgain	0.03
PHF6_0395	JAK2	NM_001322196.1	p.V617F	Nonsynonymous	0.446
PHF6_0395	NRAS	NM_002524.5	p.V109L	Nonsynonymous	0.496
PHF6_0395	SF3B1	NM_012433.4	p.K700E	Nonsynonymous	0.424
PHF6_0397	JAK2	NM_001322196.1	p.V617F	Nonsynonymous	0.722
PHF6_0401	TET2	NM_001127208.3	p.C1271Wfs	Frameshift insertion/deletion	0.242
PHF6_0401	TET2	NM_001127208.3	p.N275Ifs	Frameshift insertion/deletion	0.222
PHF6_0401	ZRSR2	NM_005089.4	p.E362Gfs	Frameshift insertion/deletion	0.437
PHF6_0403	KRAS	NM_004985.5	p.G13D	Nonsynonymous	0.139535
PHF6_0404	ETV6	NM_001987.5	p.S131X	Stopgain	0.338
PHF6_0404	KRAS	NM_004985.5	p.G12R	Nonsynonymous	0.016
PHF6_0404	SRSF2	NM_001195427.2	p.P95H	Nonsynonymous	0.346
PHF6_0406	FLT3-TKD	NM_004119.3	p.D835Y	Nonsynonymous	0.294
PHF6_0406	FLT3-TKD	NM_004119.3	p.I836del	Inframe insertion/deletion	0.062
PHF6_0407	DNMT3A	NM_175629.2	p.R882H	Nonsynonymous	0.272
PHF6_0407	FLT3-TKD	NM_004119.3	p.D835Y	Nonsynonymous	0.117
PHF6_0407	GATA2	NM_032638.5	p.A372T	Nonsynonymous	0.286
PHF6_0407	NPM1	NM_002520.7	p.W288fs	Frameshift insertion/deletion	0.157
PHF6_0407	PTPN11	NM_002834.5	p.P491S	Nonsynonymous	0.093
PHF6_0409	DNMT3A	NM_175629.2	p.R635W	Nonsynonymous	0.425
PHF6_0409	FLT3-ITD	NM_004119.3	p.E596_E604dup	ITD	0.26
PHF6_0409	NPM1	NM_002520.7	p.W288Cfs	Frameshift insertion/deletion	0.427
PHF6_0409	TET2	NM_001127208.3	p.E1166Gfs	Frameshift insertion/deletion	0.48
PHF6_0409	TET2	NM_001127208.3	Splice site	Splice site	0.446
PHF6_0413	TP53	NM_000546.6	p.C238Y	Nonsynonymous	0.1887
PHF6_0413	TP53	NM_000546.6	p.Y102C	Nonsynonymous	0.4565
PHF6_0414	TET2	NM_001127208.3	p.R550X	Stopgain	0.4181
PHF6_0414	TET2	NM_001127208.3	p.S716fs	Frameshift insertion/deletion	0.4881
PHF6_0414	U2AF1	NM_006758.3	p.S34F	Nonsynonymous	0.428571
PHF6_0416	TP53	NM_000546.6	p.C141Y	Nonsynonymous	0.384
PHF6_0416	TP53	NM_000546.6	p.Y220C	Nonsynonymous	0.398
PHF6_0417	TP53	NM_000546.6	p.P153Afs	Frameshift insertion/deletion	0.274
PHF6_0417	TP53	NM_000546.6	p.R248W	Nonsynonymous	0.276
PHF6_0418	EZH2	NM_004456.5	p.Y675H	Nonsynonymous	0.429
PHF6_0418	EZH2	NM_004456.5	p.H463fs	Frameshift insertion/deletion	0.451
PHF6_0418	GATA2	NM_032638.5	p.N18_A19delinsX	Stopgain	0.576923
PHF6_0418	NRAS	NM_002524.5	p.G13R	Nonsynonymous	0.254408
PHF6_0420	ASXL1	NM_015338.6	p.R634Kfs	Frameshift insertion/deletion	0.289
PHF6_0424	SF3B1	NM_012433.4	p.K700E	Nonsynonymous	0.324561
PHF6_0426	ETV6	NM_001987.5	p.R378X	Stopgain	0.068
PHF6_0426	SETBP1	NM_015559.3	p.D868N	Nonsynonymous	0.138
PHF6_0426	SRSF2	NM_001195427.2	p.P95H	Nonsynonymous	0.264
PHF6_0426	TET2	NM_001127208.3	p.Q574X	Stopgain	0.205
PHF6_0427	TP53	NM_000546.6	p.A138P	Nonsynonymous	0.4682
PHF6_0427	TP53	NM_000546.6	p.Y31C	Nonsynonymous	0.5497
PHF6_0430	CBL	NM_005188.4	Splice site	Splice site	0.506
PHF6_0432	EZH2	NM_004456.5	p.V626M	Nonsynonymous	0.153
PHF6_0434	ASXL1	NM_015338.6	p.R693X	Stopgain	0.433
PHF6_0436	DNMT3A	NM_175629.2	p.R659Lfs	Frameshift insertion/deletion	0.52
PHF6_0436	NPM1	NM_002520.7	p.W288Cfs	Frameshift insertion/deletion	0.44
PHF6_0436	TET2	NM_001127208.3	p.N926Kfs	Frameshift insertion/deletion	0.49
PHF6_0436	TET2	NM_001127208.3	p.R1214Q	Nonsynonymous	0.5
PHF6_0438	DNMT3A	NM_175629.2	Splice site	Splice site	0.31
PHF6_0438	NRAS	NM_002524.5	p.G13R	Nonsynonymous	0.43
PHF6_0439	TET2	NM_001127208.3	p.Q654X	Stopgain	0.0436992
PHF6_0440	FLT3-TKD	NM_004119.3	p.D835Y	Nonsynonymous	0.15
PHF6_0441	ASXL1	NM_015338.6	p.G646Wfs	Frameshift insertion/deletion	0.26
PHF6_0441	EZH2	NM_004456.5	Splice site	Splice site	0.47
PHF6_0441	FLT3-ITD	NM_004119.3	p.T582_Y599dup	ITD	0.216
PHF6_0441	NRAS	NM_002524.5	p.G12S	Nonsynonymous	0.17
PHF6_0441	NRAS	NM_002524.5	p.G13V	Nonsynonymous	0.18
PHF6_0441	PTPN11	NM_002834.5	p.P491L	Nonsynonymous	0.09
PHF6_0441	TET2	NM_001127208.3	p.G1282D	Nonsynonymous	0.47
PHF6_0441	TET2	NM_001127208.3	p.Q1546X	Stopgain	0.46
PHF6_0442	CEBPA	NM_004364.5	p.G137Rfs	Frameshift insertion/deletion	0.317
PHF6_0442	CEBPA	NM_004364.5	p.H24Afs	Frameshift insertion/deletion	0.276
PHF6_0442	CEBPA	NM_004364.5	p.Y181X	Stopgain	0.052
PHF6_0442	JAK2	NM_001322196.1	p.V617F	Nonsynonymous	0.655
PHF6_0442	RUNX1	NM_001754.5	p.G217Rfs	Frameshift insertion/deletion	0.286
PHF6_0442	SRSF2	NM_001195427.2	p.P95R	Nonsynonymous	0.301
PHF6_0442	STAG2	NM_001375375.1	p.N699Kfs	Frameshift insertion/deletion	0.301
PHF6_0442	TET2	NM_001127208.3	p.K753Ifs	Frameshift insertion/deletion	0.463
PHF6_0442	TET2	NM_001127208.3	p.Y1255X	Stopgain	0.464
PHF6_0443	TP53	NM_000546.6	p.R175H	Nonsynonymous	0.274
PHF6_0443	TP53	NM_000546.6	p.V143M	Nonsynonymous	0.308
PHF6_0443	U2AF1	NM_006758.3	p.S34F	Nonsynonymous	0.04
PHF6_0445	TP53	NM_000546.6	p.A347Pfs	Frameshift insertion/deletion	0.29
PHF6_0446	KRAS	NM_004985.5	p.G13D	Nonsynonymous	0.313
PHF6_0446	NRAS	NM_002524.5	p.G12D	Nonsynonymous	0.065
PHF6_0446	RUNX1	NM_001754.5	p.Y281X	Stopgain	0.497
PHF6_0448	DNMT3A	NM_175629.2	p.R882C	Nonsynonymous	0.216102
PHF6_0448	TET2	NM_001127208.3	p.E1513K	Nonsynonymous	0.25
PHF6_0449	NF1	NM_001042492.3	Splice site	Splice site	0.453
PHF6_0449	NPM1	NM_002520.7	p.W288Cfs	Frameshift insertion/deletion	0.264
PHF6_0449	TET2	NM_001127208.3	p.R1404X	Stopgain	0.835
PHF6_0451	IDH2	NM_002168.4	p.R140Q	Nonsynonymous	0.257919
PHF6_0451	SRSF2	NM_001195427.2	p.P95H	Nonsynonymous	0.432432
PHF6_0451	STAG2	NM_001375375.1	p.S519Vfs	Frameshift insertion/deletion	0.6744
PHF6_0452	KRAS	NM_004985.5	p.G13S	Nonsynonymous	0.1542
PHF6_0452	SRSF2	NM_001195427.2	p.P95H	Nonsynonymous	0.29
PHF6_0452	TET2	NM_001127208.3	p.R1359C	Nonsynonymous	0.7419
PHF6_0452	TET2	NM_001127208.3	p.V1417I	Nonsynonymous	0.2014
PHF6_0456	CEBPA	NM_004364.5	p.H24Afs	Frameshift insertion/deletion	0.266
PHF6_0456	DNMT3A	NM_175629.2	p.F701Sfs	Frameshift insertion/deletion	0.483
PHF6_0456	FLT3-ITD	NM_004119.3	p.V581_L610dup	ITD	0.095
PHF6_0456	NPM1	NM_002520.7	p.W288Cfs	Frameshift insertion/deletion	0.355
PHF6_0457	ASXL1	NM_015338.6	p.G643fs	Frameshift insertion/deletion	0.022
PHF6_0457	RUNX1	NM_001754.5	p.R162K	Nonsynonymous	0.676471
PHF6_0459	DNMT3A	NM_175629.2	p.P849S	Nonsynonymous	0.512876
PHF6_0459	PHF6	NM_001015877.2	p.R274Q	Nonsynonymous	0.4138
PHF6_0459	U2AF1	NM_006758.3	p.Q157P	Nonsynonymous	0.127363
PHF6_0460	DNMT3A	NM_175629.2	p.R882C	Nonsynonymous	0.6
PHF6_0461	DNMT3A	NM_175629.2	p.R882H	Nonsynonymous	0.487
PHF6_0462	TET2	NM_001127208.3	p.C1289S	Nonsynonymous	0.149
PHF6_0463	TP53	NM_000546.6	Splice site	Splice site	0.759
PHF6_0465	TP53	NM_000546.6	p.L344P	Nonsynonymous	0.21
PHF6_0465	TP53	NM_000546.6	p.R213X	Stopgain	0.25
PHF6_0468	ASXL1	NM_015338.6	p.S770X	Stopgain	0.496487
PHF6_0468	NF1	NM_001042492.3	p.K1735fs	Frameshift insertion/deletion	0.341014
PHF6_0468	NRAS	NM_002524.5	p.Q61R	Nonsynonymous	0.212025
PHF6_0469	DNMT3A	NM_175629.2	p.G642V	Nonsynonymous	0.416
PHF6_0469	DNMT3A	NM_175629.2	p.M761V	Nonsynonymous	0.441
PHF6_0469	FLT3-TKD	NM_004119.3	p.D835Y	Nonsynonymous	0.434
PHF6_0469	IDH1	NM_005896.4	p.R132H	Nonsynonymous	0.452
PHF6_0469	NPM1	NM_002520.7	p.W288Cfs	Frameshift insertion/deletion	0.365
PHF6_0470	DNMT3A	NM_175629.2	p.N552Kfs	Frameshift insertion/deletion	0.067
PHF6_0472	DNMT3A	NM_175629.2	p.W753S	Nonsynonymous	0.26
PHF6_0472	NPM1	NM_002520.7	p.W288Cfs	Frameshift insertion/deletion	0.21
PHF6_0472	NRAS	NM_002524.5	p.G12D	Nonsynonymous	0.23
PHF6_0473	DNMT3A	NM_175629.2	p.R882H	Nonsynonymous	0.395
PHF6_0473	FLT3-ITD	NM_004119.3	p.F594_D600dup	ITD	0.669
PHF6_0473	NPM1	NM_002520.7	p.W288Cfs	Frameshift insertion/deletion	0.299
PHF6_0474	SF3B1	NM_012433.4	p.R625C	Nonsynonymous	0.451
PHF6_0475	CBL	NM_005188.4	p.N387delinsKS	Inframe insertion/deletion	0.443
PHF6_0477	CBL	NM_005188.4	p.Q302X	Stopgain	0.444444
PHF6_0477	SF3B1	NM_012433.4	p.K666T	Nonsynonymous	0.481481
PHF6_0478	DNMT3A	NM_175629.2	p.K841Q	Nonsynonymous	0.493
PHF6_0478	DNMT3A	NM_175629.2	Splice site	Splice site	0.52
PHF6_0478	IDH2	NM_002168.4	p.R140W	Nonsynonymous	0.485
PHF6_0478	JAK2	NM_001322196.1	p.V617F	Nonsynonymous	0.491
PHF6_0478	NPM1	NM_002520.7	p.W288Cfs	Frameshift insertion/deletion	0.358
PHF6_0478	PTPN11	NM_002834.5	p.S502P	Nonsynonymous	0.175
PHF6_0478	SRSF2	NM_001195427.2	p.P95H	Nonsynonymous	0.504
PHF6_0479	PTPN11	NM_002834.5	p.A72V	Nonsynonymous	0.302239
PHF6_0479	SRSF2	NM_001195427.2	p.P95H	Nonsynonymous	0.311111
PHF6_0479	STAG2	NM_001375375.1	Splice site	Splice site	0.5481
PHF6_0480	FLT3-TKD	NM_004119.3	p.D835Y	Nonsynonymous	0.28
PHF6_0480	NPM1	NM_002520.7	p.W288Cfs	Frameshift insertion/deletion	0.4
PHF6_0483	NRAS	NM_002524.5	p.G12D	Nonsynonymous	0.188406
PHF6_0484	TP53	NM_000546.6	p.C141Y	Nonsynonymous	0.401
PHF6_0484	TP53	NM_000546.6	p.R273H	Nonsynonymous	0.397
PHF6_0485	FLT3-ITD	NM_004119.3	NA	ITD	0.29
PHF6_0485	NRAS	NM_002524.5	p.G12S	Nonsynonymous	0.07
PHF6_0485	RUNX1	NM_001754.5	p.R162K	Nonsynonymous	0.45
PHF6_0485	TET2	NM_001127208.3	p.R550X	Stopgain	0.43
PHF6_0486	DNMT3A	NM_175629.2	p.V372D	Nonsynonymous	0.235
PHF6_0486	IDH2	NM_002168.4	p.R172K	Nonsynonymous	0.061
PHF6_0486	TET2	NM_001127208.3	p.Y1255fs	Frameshift insertion/deletion	0.055
PHF6_0486	TP53	NM_000546.6	p.R273H	Nonsynonymous	0.123
PHF6_0487	BCOR	NM_001123383.1	p.S336Lfs	Frameshift insertion/deletion	0.28
PHF6_0487	BCOR	NM_001123383.1	p.S336Lfs	Frameshift insertion/deletion	0.28
PHF6_0487	DNMT3A	NM_175629.2	p.E725Lfs	Frameshift insertion/deletion	0.43
PHF6_0487	IDH1	NM_005896.4	p.R132C	Nonsynonymous	0.235
PHF6_0488	SF3B1	NM_012433.4	p.K700E	Nonsynonymous	0.381
PHF6_0490	DNMT3A	NM_175629.2	p.R882H	Nonsynonymous	0.459
PHF6_0490	IDH1	NM_005896.4	p.R132H	Nonsynonymous	0.454
PHF6_0491	DNMT3A	NM_175629.2	p.R882H	Nonsynonymous	0.37
PHF6_0491	NPM1	NM_002520.7	p.W288Cfs	Frameshift insertion/deletion	0.34
PHF6_0492	NRAS	NM_002524.5	p.G13D	Nonsynonymous	0.22449
PHF6_0495	JAK2	NM_001322196.1	p.V617F	Nonsynonymous	0.367
PHF6_0495	TET2	NM_001127208.3	p.W1291C	Nonsynonymous	0.321
PHF6_0496	ZRSR2	NM_005089.4	p.C181fs	Frameshift insertion/deletion	0.068
PHF6_0497	ASXL1	NM_015338.6	p.K686fs	Frameshift insertion/deletion	0.290323
PHF6_0497	IDH2	NM_002168.4	p.R140Q	Nonsynonymous	0.2
PHF6_0499	TP53	NM_000546.6	p.Y88H	Nonsynonymous	0.237986
PHF6_0501	DNMT3A	NM_175629.2	p.N757K	Nonsynonymous	0.554348
PHF6_0506	TP53	NM_000546.6	p.R202H	Nonsynonymous	0.186
PHF6_0506	TP53	NM_000546.6	p.R210X	Stopgain	0.232
PHF6_0508	TP53	NM_000546.6	p.C135Y	Nonsynonymous	0.4298
PHF6_0509	DNMT3A	NM_175629.2	p.R882H	Nonsynonymous	0.371
PHF6_0509	KRAS	NM_004985.5	p.G60D	Nonsynonymous	0.155
PHF6_0509	NPM1	NM_002520.7	p.W288Cfs	Frameshift insertion/deletion	0.299
PHF6_0516	BCOR	NM_001123383.1	p.S641fs	Frameshift insertion/deletion	0.566667
PHF6_0516	BCOR	NM_001123383.1	p.S641fs	Frameshift insertion/deletion	0.566667
PHF6_0516	SRSF2	NM_001195427.2	p.P95H	Nonsynonymous	0.0335484
PHF6_0516	TET2	NM_001127208.3	p.Q1348E	Nonsynonymous	0.327795
PHF6_0516	U2AF1	NM_006758.3	p.S34F	Nonsynonymous	0.294985
PHF6_0520	ASXL1	NM_015338.6	p.G646Wfs	Frameshift insertion/deletion	0.306
PHF6_0520	STAG2	NM_001375375.1	p.R1045X	Stopgain	0.913
PHF6_0520	U2AF1	NM_006758.3	p.S34F	Nonsynonymous	0.436
PHF6_0521	BCOR	NM_001123383.1	p.S135fs	Frameshift insertion/deletion	0.266272
PHF6_0521	BCOR	NM_001123383.1	p.S135fs	Frameshift insertion/deletion	0.266272
PHF6_0521	DNMT3A	NM_175629.2	p.G800S	Nonsynonymous	0.4375
PHF6_0521	IDH1	NM_005896.4	p.R132S	Nonsynonymous	0.298246
PHF6_0521	NRAS	NM_002524.5	p.G12D	Nonsynonymous	0.238938
PHF6_0521	STAG2	NM_001375375.1	p.R1045X	Stopgain	0.5
PHF6_0523	CBL	NM_005188.4	p.C404S	Nonsynonymous	0.244898
PHF6_0523	PTPN11	NM_002834.5	p.A72D	Nonsynonymous	0.314286
PHF6_0524	JAK2	NM_001322196.1	p.V617F	Nonsynonymous	0.164557
PHF6_0525	JAK2	NM_001322196.1	p.G571S	Nonsynonymous	0.51
PHF6_0526	NPM1	NM_002520.7	p.L287fs	Frameshift insertion/deletion	0.14
PHF6_0530	DNMT3A	NM_175629.2	p.L773P	Nonsynonymous	0.338028
PHF6_0530	IDH1	NM_005896.4	p.R132H	Nonsynonymous	0.304094
PHF6_0531	IDH2	NM_002168.4	p.R140Q	Nonsynonymous	0.496
PHF6_0531	JAK2	NM_001322196.1	p.V617F	Nonsynonymous	0.879
PHF6_0533	FLT3-ITD	NM_004119.3	p.L601_K602ins11	ITD	0.16
PHF6_0533	IDH1	NM_005896.4	p.R132S	Nonsynonymous	0.347
PHF6_0534	JAK2	NM_001322196.1	p.V617F	Nonsynonymous	0.503
PHF6_0535	IDH1	NM_005896.4	p.R132C	Nonsynonymous	0.122
PHF6_0535	SRSF2	NM_001195427.2	p.P95R	Nonsynonymous	0.116
PHF6_0536	BCOR	NM_001123383.1	p.R1163X	Stopgain	0.2
PHF6_0536	BCOR	NM_001123383.1	p.R1163X	Stopgain	0.2
PHF6_0536	DNMT3A	NM_175629.2	p.R882H	Nonsynonymous	0.49
PHF6_0538	TET2	NM_001127208.3	p.S1203R	Nonsynonymous	0.484
PHF6_0539	BCOR	NM_001123383.1	p.S1297fs	Frameshift insertion/deletion	0.372
PHF6_0539	BCOR	NM_001123383.1	p.S1297fs	Frameshift insertion/deletion	0.372
PHF6_0539	DNMT3A	NM_175629.2	p.A719fs	Frameshift insertion/deletion	0.452
PHF6_0539	IDH2	NM_002168.4	p.R172K	Nonsynonymous	0.37
PHF6_0539	NRAS	NM_002524.5	p.G12D	Nonsynonymous	0.043
PHF6_0539	STAG2	NM_001375375.1	p.N841Ifs	Frameshift insertion/deletion	0.078
PHF6_0540	NRAS	NM_002524.5	p.G13D	Nonsynonymous	0.312057
PHF6_0543	FLT3-ITD	NM_004119.3	p.L610_E611insLTGSSDNEYFYVDFREYEYDLKWEFPRENL	ITD	0.04
PHF6_0543	U2AF1	NM_006758.3	p.S34F	Nonsynonymous	0.481
PHF6_0545	KIT	NM_001385286.1	p.V559A	Nonsynonymous	0.26
PHF6_0545	NRAS	NM_002524.5	p.Q61R	Nonsynonymous	0.13
PHF6_0546	IDH2	NM_002168.4	p.R140Q	Nonsynonymous	0.28125
PHF6_0547	DNMT3A	NM_175629.2	p.F543S	Nonsynonymous	0.270588
PHF6_0547	NRAS	NM_002524.5	p.G12C	Nonsynonymous	0.0763359
PHF6_0550	NPM1	NM_002520.7	p.W288fs	Frameshift insertion/deletion	0.131
PHF6_0550	NRAS	NM_002524.5	p.G12S	Nonsynonymous	0.054
PHF6_0550	NRAS	NM_002524.5	p.T58I	Nonsynonymous	0.04
PHF6_0551	NRAS	NM_002524.5	p.Q61R	Nonsynonymous	0.472222
PHF6_0552	CBL	NM_005188.4	p.Y371D	Nonsynonymous	0.13913
PHF6_0552	STAG2	NM_001375375.1	p T635Lfs	Frameshift insertion/deletion	0.2652
PHF6_0553	NPM1	NM_002520.7	p.L287fs	Frameshift insertion/deletion	0.130435
PHF6_0553	NRAS	NM_002524.5	p.G13R	Nonsynonymous	0.323834
PHF6_0553	TET2	NM_001127208.3	p.Q866X	Stopgain	0.392891
PHF6_0556	JAK2	NM_001322196.1	p.V617F	Nonsynonymous	0.82
PHF6_0559	PTPN11	NM_002834.5	p.E76K	Nonsynonymous	0.161972
PHF6_0559	RUNX1	NM_001754.5	p.K110T	Nonsynonymous	0.245902
PHF6_0559	SF3B1	NM_012433.4	p.K700E	Nonsynonymous	0.341772
PHF6_0559	TET2	NM_001127208.3	p.I252fs	Frameshift insertion/deletion	0.263158
PHF6_0560	RUNX1	NM_001754.5	p.T111N	Nonsynonymous	0.108
PHF6_0560	SRSF2	NM_001195427.2	p.P95_R102del	Inframe insertion/deletion	0.264
PHF6_0560	TET2	NM_001127208.3	p.T1114Yfs	Frameshift insertion/deletion	0.088
PHF6_0560	TET2	NM_001127208.3	p.V1862Wfs	Frameshift insertion/deletion	0.38
PHF6_0560	TP53	NM_000546.6	p.D281N	Nonsynonymous	0.088
PHF6_0561	SRSF2	NM_001195427.2	p.P95H	Nonsynonymous	0.391
PHF6_0561	TET2	NM_001127208.3	p.F1689Lfs	Frameshift insertion/deletion	0.435
PHF6_0562	CBL	NM_005188.4	p.W408R	Nonsynonymous	0.071
PHF6_0562	DNMT3A	NM_175629.2	p.R882S	Nonsynonymous	0.438
PHF6_0562	FLT3-ITD	NM_004119.3	p.E598_Y599insGGSSDNEYFYADFREYE	ITD	0.03
PHF6_0562	PHF6	NM_001015877.2	p.R116X	Stopgain	0.137
PHF6_0562	PHF6	NM_001015877.2	p.T170Lfs	Frameshift insertion/deletion	0.184
PHF6_0562	RUNX1	NM_001754.5	p.A147dup	Inframe insertion/deletion	0.405
PHF6_0563	ASXL1	NM_015338.6	p.G642fs	Frameshift insertion/deletion	0.645161
PHF6_0563	BCOR	NM_001123383.1	p.G1067X	Stopgain	0.163934
PHF6_0563	BCOR	NM_001123383.1	p.G1067X	Stopgain	0.163934
PHF6_0563	IDH2	NM_002168.4	p.R140Q	Nonsynonymous	0.568627
PHF6_0563	RUNX1	NM_001754.5	p.R201G	Nonsynonymous	0.59
PHF6_0563	SRSF2	NM_001195427.2	p.P95H	Nonsynonymous	0.194872
PHF6_0563	STAG2	NM_001375375.1	p.L548fs	Frameshift insertion/deletion	0.8974
PHF6_0563	STAG2	NM_001375375.1	p.Q1165X	Stopgain	0.1563
PHF6_0565	NF1	NM_001042492.3	p.Y2264X	Stopgain	0.2
PHF6_0565	TP53	NM_000546.6	p.R248W	Nonsynonymous	0.192
PHF6_0566	TET2	NM_001127208.3	p.H762fs	Frameshift insertion/deletion	0.258065
PHF6_0568	NRAS	NM_002524.5	p.Q61H	Nonsynonymous	0.429
PHF6_0569	SRSF2	NM_001195427.2	p.P95H	Nonsynonymous	0.447368
PHF6_0569	TET2	NM_001127208.3	p.P1194L	Nonsynonymous	0.163934
PHF6_0570	RUNX1	NM_001754.5	p.R107C	Nonsynonymous	0.531646
PHF6_0573	TP53	NM_000546.6	p.R248Q	Nonsynonymous	0.524345
PHF6_0576	DNMT3A	NM_175629.2	p.R882C	Nonsynonymous	0.490196
PHF6_0576	NF1	NM_001042492.3	p.Q400fs	Frameshift insertion/deletion	0.105263
PHF6_0576	PTPN11	NM_002834.5	p.E76K	Nonsynonymous	0.0909091
PHF6_0578	FLT3-ITD	NM_004119.3	p.L610_E611ins22	ITD	0.05
PHF6_0578	NPM1	NM_002520.7	p.W288Cfs	Frameshift insertion/deletion	0.32
PHF6_0579	PHF6	NM_001015877.2	p.R24delinsIX	Stopgain	0.2879
PHF6_0579	PHF6	NM_001015877.2	p.G186X	Stopgain	0.1
PHF6_0579	TET2	NM_001127208.3	p.Q618fs	Frameshift insertion/deletion	0.353808
PHF6_0581	ASXL1	NM_015338.6	p.P808Lfs	Frameshift insertion/deletion	0.095
PHF6_0581	TP53	NM_000546.6	p.R273H	Nonsynonymous	0.078
PHF6_0582	JAK2	NM_001322196.1	p.V617F	Nonsynonymous	0.041
PHF6_0584	ASXL1	NM_015338.6	p.G646Wfs	Frameshift insertion/deletion	0.304
PHF6_0584	IDH2	NM_002168.4	p.R140Q	Nonsynonymous	0.4
PHF6_0584	SRSF2	NM_001195427.2	p.P95H	Nonsynonymous	0.391
PHF6_0584	STAG2	NM_001375375.1	p.L226Ffs	Frameshift insertion/deletion	0.755
PHF6_0585	IDH2	NM_002168.4	p.R140Q	Nonsynonymous	0.3926
PHF6_0585	SRSF2	NM_001195427.2	p.P95H	Nonsynonymous	0.29
PHF6_0585	TP53	NM_000546.6	p.R280G	Nonsynonymous	0.1481
PHF6_0586	ASXL1	NM_015338.6	p.Q529X	Stopgain	0.478261
PHF6_0586	GATA2	NM_032638.5	p.N297S	Nonsynonymous	0.368
PHF6_0586	PTPN11	NM_002834.5	p.S502L	Nonsynonymous	0.393082
PHF6_0586	SF3B1	NM_012433.4	p.K700E	Nonsynonymous	0.48951
PHF6_0589	TP53	NM_000546.6	p.G279Rfs	Frameshift insertion/deletion	0.385
PHF6_0589	TP53	NM_000546.6	p.F113Lfs	Frameshift insertion/deletion	0.543
PHF6_0590	IDH1	NM_005896.4	p.R132H	Nonsynonymous	0.0810811
PHF6_0590	SRSF2	NM_001195427.2	p.P95H	Nonsynonymous	0.264045
PHF6_0590	STAG2	NM_001375375.1	p.R259X	Stopgain	0.7027
PHF6_0593	PHF6	NM_001015877.2	p.L84fs	Frameshift insertion/deletion	0.7094
PHF6_0593	U2AF1	NM_006758.3	p.S34F	Nonsynonymous	0.327198
PHF6_0594	PTPN11	NM_002834.5	p.Q510H	Nonsynonymous	0.220994
PHF6_0594	RUNX1	NM_001754.5	p.R166G	Nonsynonymous	0.314815
PHF6_0594	SETBP1	NM_015559.3	p.G870S	Nonsynonymous	0.322581
PHF6_0594	TET2	NM_001127208.3	p.R550X	Stopgain	0.25
PHF6_0596	NF1	NM_001042492.3	p.R711fs	Frameshift insertion/deletion	0.294118
PHF6_0596	RUNX1	NM_001754.5	p.D198N	Nonsynonymous	0.577778
PHF6_0597	TET2	NM_001127208.3	p.L1332fs	Frameshift insertion/deletion	0.4023
PHF6_0599	IDH2	NM_002168.4	p.R172K	Nonsynonymous	0.309524
PHF6_0600	JAK2	NM_001322196.1	p.V617F	Nonsynonymous	0.551
PHF6_0601	DNMT3A	NM_175629.2	p.N711D	Nonsynonymous	0.31
PHF6_0601	DNMT3A	NM_175629.2	p.W581X	Stopgain	0.39
PHF6_0601	IDH2	NM_002168.4	p.R140Q	Nonsynonymous	0.41
PHF6_0601	RUNX1	NM_001754.5	p.T328fs	Frameshift insertion/deletion	0.35
PHF6_0602	TP53	NM_000546.6	p.Q317X	Stopgain	0.223
PHF6_0602	TP53	NM_000546.6	p.E204Sfs	Frameshift insertion/deletion	0.301
PHF6_0603	JAK2	NM_001322196.1	p.V617F	Nonsynonymous	0.293
PHF6_0606	ASXL1	NM_015338.6	p.P840fs	Frameshift insertion/deletion	0.524306
PHF6_0606	IDH2	NM_002168.4	p.R140Q	Nonsynonymous	0.438776
PHF6_0606	RUNX1	NM_001754.5	p.T246fs	Frameshift insertion/deletion	0.448052
PHF6_0606	SRSF2	NM_001195427.2	p.P95R	Nonsynonymous	0.453704
PHF6_0608	STAG2	NM_001375375.1	p.R614X	Stopgain	0.4706
PHF6_0612	JAK2	NM_001322196.1	p.V617F	Nonsynonymous	0.196721
PHF6_0612	TET2	NM_001127208.3	p.P1092fs	Frameshift insertion/deletion	0.235417
PHF6_0613	EZH2	NM_004456.5	p.R46H	Nonsynonymous	0.532192
PHF6_0615	ASXL1	NM_015338.6	p.R965X	Stopgain	0.457627
PHF6_0615	CBL	NM_005188.4	p.C396W	Nonsynonymous	0.287129
PHF6_0615	SETBP1	NM_015559.3	p.D868N	Nonsynonymous	0.524552
PHF6_0616	PTPN11	NM_002834.5	p.D61V	Nonsynonymous	0.254902
PHF6_0617	JAK2	NM_001322196.1	p.V617F	Nonsynonymous	0.326316
PHF6_0617	TP53	NM_000546.6	p.R248Q	Nonsynonymous	0.178218
PHF6_0617	ZRSR2	NM_005089.4	p.R169X	Stopgain	0.179487
PHF6_0620	U2AF1	NM_006758.3	p.S34F	Nonsynonymous	0.151
PHF6_0622	SF3B1	NM_012433.4	p.K700E	Nonsynonymous	0.504505
PHF6_0624	JAK2	NM_001322196.1	p.V617F	Nonsynonymous	0.368613
PHF6_0625	STAG2	NM_001375375.1	p.R1012X	Stopgain	0.7059
PHF6_0626	ASXL1	NM_015338.6	p.R693X	Stopgain	0.15
PHF6_0626	RUNX1	NM_001754.5	p.F163S	Nonsynonymous	0.11
PHF6_0626	TET2	NM_001127208.3	p.S820Ifs	Frameshift insertion/deletion	0.43
PHF6_0627	JAK2	NM_001322196.1	p.V617F	Nonsynonymous	0.204
PHF6_0630	BCOR	NM_001123383.1	p.K175Rfs	Frameshift insertion/deletion	0.368
PHF6_0630	BCOR	NM_001123383.1	p.K175Rfs	Frameshift insertion/deletion	0.368
PHF6_0630	DNMT3A	NM_175629.2	p.L773H	Nonsynonymous	0.459
PHF6_0630	IDH1	NM_005896.4	p.R132C	Nonsynonymous	0.2
PHF6_0630	KRAS	NM_004985.5	p.G12D	Nonsynonymous	0.071
PHF6_0630	NRAS	NM_002524.5	p.G13D	Nonsynonymous	0.053
PHF6_0630	U2AF1	NM_006758.3	p.S34F	Nonsynonymous	0.31
PHF6_0632	ASXL1	NM_015338.6	p.E635Rfs	Frameshift insertion/deletion	0.257
PHF6_0632	IDH2	NM_002168.4	p.R140Q	Nonsynonymous	0.516
PHF6_0632	SRSF2	NM_001195427.2	p.P95R	Nonsynonymous	0.513
PHF6_0633	TP53	NM_000546.6	p.S94X	Stopgain	0.159091
PHF6_0634	PTPN11	NM_002834.5	p.G503V	Nonsynonymous	0.305344
PHF6_0634	TP53	NM_000546.6	p.R110P	Nonsynonymous	0.925926
PHF6_0635	JAK2	NM_001322196.1	p.V617F	Nonsynonymous	0.835
PHF6_0637	JAK2	NM_001322196.1	p.L884P	Nonsynonymous	0.206061
PHF6_0643	KRAS	NM_004985.5	p.Q61L	Nonsynonymous	0.101
PHF6_0643	NRAS	NM_002524.5	p.G12A	Nonsynonymous	0.315
PHF6_0645	ASXL1	NM_015338.6	p.G642fs	Frameshift insertion/deletion	0.214286
PHF6_0645	STAG2	NM_001375375.1	p.R1045X	Stopgain	0.5385
PHF6_0645	TET2	NM_001127208.3	p.G1160E	Nonsynonymous	0.454545
PHF6_0646	BCOR	NM_001123383.1	p.P642Lfs	Frameshift insertion/deletion	0.373
PHF6_0646	BCOR	NM_001123383.1	p.P642Lfs	Frameshift insertion/deletion	0.373
PHF6_0646	CEBPA	NM_004364.5	p.R297P	Nonsynonymous	0.243
PHF6_0646	IDH1	NM_005896.4	p.R132G	Nonsynonymous	0.423
PHF6_0646	RUNX1	NM_001754.5	p.R201Q	Nonsynonymous	0.408
PHF6_0646	SF3B1	NM_012433.4	p.K700E	Nonsynonymous	0.427
PHF6_0647	DNMT3A	NM_175629.2	p.R882H	Nonsynonymous	0.356
PHF6_0647	SF3B1	NM_012433.4	p.K700E	Nonsynonymous	0.363
PHF6_0647	TET2	NM_001127208.3	p.R1516X	Stopgain	0.392
PHF6_0648	DNMT3A	NM_175629.2	p.E725fs	Frameshift insertion/deletion	0.605505
PHF6_0648	TET2	NM_001127208.3	p.H762fs	Frameshift insertion/deletion	0.263
PHF6_0648	TET2	NM_001127208.3	p.Q530X	Stopgain	0.5
PHF6_0649	DNMT3A	NM_175629.2	p.S770P	Nonsynonymous	0.467
PHF6_0649	JAK2	NM_001322196.1	p.V617F	Nonsynonymous	0.875
PHF6_0651	ASXL1	NM_015338.6	p.D784fs	Frameshift insertion/deletion	0.193182
PHF6_0651	U2AF1	NM_006758.3	p.Q157P	Nonsynonymous	0.3423
PHF6_0651	U2AF1	NM_006758.3	p.Q157P	Nonsynonymous	0.3333
PHF6_0652	IDH1	NM_005896.4	p.R132H	Nonsynonymous	0.14
PHF6_0652	PHF6	NM_001015877.2	p.R274Q	Nonsynonymous	0.413793
PHF6_0653	PTPN11	NM_002834.5	p.F285L	Nonsynonymous	0.256881
PHF6_0653	TP53	NM_000546.6	p.V272M	Nonsynonymous	0.914286
PHF6_0654	FLT3-TKD	NM_004119.3	p.V592G	Nonsynonymous	0.455399
PHF6_0654	PHF6	NM_001015877.2	p.R129X	Stopgain	0.154545
PHF6_0655	SRSF2	NM_001195427.2	p.P95H	Nonsynonymous	0.184235
PHF6_0656	DNMT3A	NM_175629.2	p.R882H	Nonsynonymous	0.357143
PHF6_0656	PTPN11	NM_002834.5	p.T42A	Nonsynonymous	0.4
PHF6_0656	SETBP1	NM_015559.3	p.D868N	Nonsynonymous	0.26087
PHF6_0657	DNMT3A	NM_175629.2	p.R882C	Nonsynonymous	0.727273
PHF6_0657	FLT3-ITD	NM_004119.3	p.E611delinsWEFPRENLE	ITD	0.27027
PHF6_0657	RUNX1	NM_001754.5	p.L161P	Nonsynonymous	0.388889
PHF6_0657	SRSF2	NM_001195427.2	p.P95H	Nonsynonymous	0.1
PHF6_0657	TET2	NM_001127208.3	p.L1209fs	Frameshift insertion/deletion	0.4835
PHF6_0657	TET2	NM_001127208.3	p.P989fs	Frameshift insertion/deletion	0.5533
PHF6_0659	PHF6	NM_001015877.2	p.C20_K21delinsX	Stopgain	0.5
PHF6_0660	IDH1	NM_005896.4	p.R132C	Nonsynonymous	0.06
PHF6_0660	RUNX1	NM_001754.5	Splice site	Splice site	0.08
PHF6_0661	ETV6	NM_001987.5	p.H141fs	Frameshift insertion/deletion	0.17931
PHF6_0663	RUNX1	NM_001754.5	p.S410X	Stopgain	0.4
PHF6_0664	NRAS	NM_002524.5	p.Q61R	Nonsynonymous	0.408163
PHF6_0666	FLT3-ITD	NM_004119.3	p.L601delinsFREYEYDL	ITD	0.36
PHF6_0667	BCOR	NM_001123383.1	p.G1056Efs	Frameshift insertion/deletion	0.658
PHF6_0667	BCOR	NM_001123383.1	p.F914Lfs	Frameshift insertion/deletion	0.053
PHF6_0667	BCOR	NM_001123383.1	p.G1056Efs	Frameshift insertion/deletion	0.658
PHF6_0667	BCOR	NM_001123383.1	p.F914Lfs	Frameshift insertion/deletion	0.053
PHF6_0667	DNMT3A	NM_175629.2	p.R882H	Nonsynonymous	0.408
PHF6_0667	KRAS	NM_004985.5	p.A146T	Nonsynonymous	0.268
PHF6_0667	STAG2	NM_001375375.1	p.T349Nfs	Frameshift insertion/deletion	0.043
PHF6_0667	STAG2	NM_001375375.1	Splice site	Splice site	0.68
PHF6_0667	U2AF1	NM_006758.3	p.S34F	Nonsynonymous	0.347
PHF6_0670	SRSF2	NM_001195427.2	p.P95H	Nonsynonymous	0.322
PHF6_0670	TET2	NM_001127208.3	p.R1452X	Stopgain	0.418
PHF6_0672	JAK2	NM_001322196.1	p.V617F	Nonsynonymous	0.02
PHF6_0672	TET2	NM_001127208.3	p.L1385Ffs	Frameshift insertion/deletion	0.47
PHF6_0672	TET2	NM_001127208.3	p.Q491Tfs	Frameshift insertion/deletion	0.06
PHF6_0672	U2AF1	NM_006758.3	p.S34F	Nonsynonymous	0.35
PHF6_0673	ASXL1	NM_015338.6	p.G650Wfs	Frameshift insertion/deletion	0.394
PHF6_0673	CEBPA	NM_004364.5	p.Y181Lfs	Frameshift insertion/deletion	0.048
PHF6_0673	EZH2	NM_004456.5	p.Q94X	Stopgain	0.709
PHF6_0673	GATA2	NM_032638.5	p.H380R	Nonsynonymous	0.324
PHF6_0673	IDH2	NM_002168.4	p.R140Q	Nonsynonymous	0.356
PHF6_0673	STAG2	NM_001375375.1	p.R110X	Stopgain	0.072
PHF6_0673	STAG2	NM_001375375.1	p.R862Efs	Frameshift insertion/deletion	0.592
PHF6_0674	FLT3-TKD	NM_004119.3	p.D835E	Nonsynonymous	0.14
PHF6_0674	SRSF2	NM_001195427.2	p.P95R	Nonsynonymous	0.43
PHF6_0674	TET2	NM_001127208.3	p.E1436X	Stopgain	0.33
PHF6_0674	TET2	NM_001127208.3	p.R1896T	Nonsynonymous	0.12
PHF6_0674	TET2	NM_001127208.3	p.Y1628X	Stopgain	0.42
PHF6_0675	NPM1	NM_002520.7	p.P216S	Nonsynonymous	0.0539
PHF6_0675	TP53	NM_000546.6	p.R273H	Nonsynonymous	0.4806
PHF6_0676	DNMT3A	NM_175629.2	p.S770L	Nonsynonymous	0.535545
PHF6_0676	EZH2	NM_004456.5	p.V88fs	Frameshift insertion/deletion	0.86
PHF6_0676	IDH2	NM_002168.4	p.R172K	Nonsynonymous	0.442478
PHF6_0679	NRAS	NM_002524.5	p.G13D	Nonsynonymous	0.121212
PHF6_0681	IDH2	NM_002168.4	p.R140Q	Nonsynonymous	0.445122
PHF6_0681	SRSF2	NM_001195427.2	p.P95H	Nonsynonymous	0.276596
PHF6_0682	FLT3-TKD	NM_004119.3	p.D835Y	Nonsynonymous	0.237817
PHF6_0682	IDH1	NM_005896.4	p.R132H	Nonsynonymous	0.0625
PHF6_0683	NF1	NM_001042492.3	p.Y80fs	Frameshift insertion/deletion	0.57377
PHF6_0683	TP53	NM_000546.6	p.V83fs	Frameshift insertion/deletion	0.633333
PHF6_0685	ASXL1	NM_015338.6	p.G646Wfs	Frameshift insertion/deletion	0.321
PHF6_0685	JAK2	NM_001322196.1	p.V617F	Nonsynonymous	0.971
PHF6_0685	PHF6	NM_001015877.2	p.M46Tfs	Frameshift insertion/deletion	0.083
PHF6_0685	PHF6	NM_001015877.2	p.R116X	Stopgain	0.069
PHF6_0685	PHF6	NM_001015877.2	p.R274Q	Nonsynonymous	0.811
PHF6_0687	ASXL1	NM_015338.6	p.R717fs	Frameshift insertion/deletion	0.29
PHF6_0687	RUNX1	NM_001754.5	p.F163Y	Nonsynonymous	0.375
PHF6_0687	STAG2	NM_001375375.1	p.D1014fs	Frameshift insertion/deletion	0.2553
PHF6_0687	TET2	NM_001127208.3	p.Q720X	Stopgain	0.29
PHF6_0688	ETV6	NM_001987.5	p.V322Lfs	Frameshift insertion/deletion	0.448
PHF6_0688	GATA2	NM_032638.5	p.K390del	Inframe insertion/deletion	0.186
PHF6_0688	SRSF2	NM_001195427.2	p.P95R	Nonsynonymous	0.459
PHF6_0690	TET2	NM_001127208.3	p.N1581Kfs	Frameshift insertion/deletion	0.42
PHF6_0690	TET2	NM_001127208.3	p.S1284Pfs	Frameshift insertion/deletion	0.077
PHF6_0690	TET2	NM_001127208.3	Splice site	Splice site	0.256
PHF6_0690	ZRSR2	NM_005089.4	Splice site	Splice site	0.922
PHF6_0691	TP53	NM_000546.6	p.G245R	Nonsynonymous	0.247
PHF6_0692	FLT3-TKD	NM_004119.3	p.D835Y	Nonsynonymous	0.418919
PHF6_0692	PHF6	NM_001015877.2	p.R129X	Stopgain	0.9256
PHF6_0692	RUNX1	NM_001754.5	p.L144P	Nonsynonymous	0.380282
PHF6_0692	SF3B1	NM_012433.4	p.K666N	Nonsynonymous	0.407407
PHF6_0693	TP53	NM_000546.6	p.P36Afs	Frameshift insertion/deletion	0.31
PHF6_0695	IDH2	NM_002168.4	p.R140Q	Nonsynonymous	0.0784314
PHF6_0696	ASXL1	NM_015338.6	p.G646Wfs	Frameshift insertion/deletion	0.335
PHF6_0696	CEBPA	NM_004364.5	p.N356_C357delinsLAMG	Inframe insertion/deletion	0.378
PHF6_0696	CEBPA	NM_004364.5	p.N356_C357delinsLGLQG	Inframe insertion/deletion	0.047
PHF6_0696	EZH2	NM_004456.5	p.E745A	Nonsynonymous	0.46
PHF6_0696	EZH2	NM_004456.5	p.R298H	Nonsynonymous	0.063
PHF6_0696	EZH2	NM_004456.5	p.P351Hfs	Frameshift insertion/deletion	0.426
PHF6_0696	TET2	NM_001127208.3	p.C1298Mfs	Frameshift insertion/deletion	0.463
PHF6_0696	TET2	NM_001127208.3	p.H1881N	Nonsynonymous	0.454
PHF6_0697	DNMT3A	NM_175629.2	p.D876V	Nonsynonymous	0.055
PHF6_0697	IDH1	NM_005896.4	p.R132C	Nonsynonymous	0.03
PHF6_0700	TP53	NM_000546.6	p.D259V	Nonsynonymous	0.269357
PHF6_0702	ASXL1	NM_015338.6	p.Q592X	Stopgain	0.353
PHF6_0702	ETV6	NM_001987.5	p.K92fs	Frameshift insertion/deletion	0.377
PHF6_0702	SETBP1	NM_015559.3	p.I871T	Nonsynonymous	0.37
PHF6_0702	SRSF2	NM_001195427.2	p.P95_R102del	Inframe insertion/deletion	0.17
PHF6_0704	ASXL1	NM_015338.6	p.Y591X	Stopgain	0.18
PHF6_0704	RUNX1	NM_001754.5	p.F97S	Nonsynonymous	0.15
PHF6_0704	SRSF2	NM_001195427.2	p.P95H	Nonsynonymous	0.16
PHF6_0705	DNMT3A	NM_175629.2	p.Q842R	Nonsynonymous	0.47
PHF6_0705	KRAS	NM_004985.5	p.G12D	Nonsynonymous	0.42
PHF6_0705	RUNX1	NM_001754.5	p.S141X	Stopgain	0.43
PHF6_0706	TET2	NM_001127208.3	p.Q1138X	Stopgain	0.3125
PHF6_0707	JAK2	NM_001322196.1	p.V617F	Nonsynonymous	0.385
PHF6_0707	SF3B1	NM_012433.4	p.K666N	Nonsynonymous	0.361
PHF6_0709	ASXL1	NM_015338.6	p.Q708X	Stopgain	0.341
PHF6_0709	NRAS	NM_002524.5	p.D33E	Nonsynonymous	0.531
PHF6_0709	RUNX1	NM_001754.5	p.R204X	Stopgain	0.269
PHF6_0709	SRSF2	NM_001195427.2	p.P95H	Nonsynonymous	0.059
PHF6_0710	JAK2	NM_001322196.1	p.V617F	Nonsynonymous	0.702
PHF6_0712	IDH2	NM_002168.4	p.R140Q	Nonsynonymous	0.481771
PHF6_0712	NPM1	NM_002520.7	p.L287fs	Frameshift insertion/deletion	0.219638
PHF6_0714	DNMT3A	NM_175629.2	p.E664K	Nonsynonymous	0.762
PHF6_0714	IDH1	NM_005896.4	p.R132C	Nonsynonymous	0.243
PHF6_0714	NRAS	NM_002524.5	p.G12V	Nonsynonymous	0.233
PHF6_0716	PHF6	NM_001015877.2	p.E271K	Nonsynonymous	0.371
PHF6_0716	STAG2	NM_001375375.1	p.S1238X	Stopgain	0.098
PHF6_0716	TET2	NM_001127208.3	p.E1350Dfs	Frameshift insertion/deletion	0.516
PHF6_0717	ASXL1	NM_015338.6	p.A752Cfs	Frameshift insertion/deletion	0.482
PHF6_0717	CEBPA	NM_004364.5	p.Q83Sfs	Frameshift insertion/deletion	0.926
PHF6_0717	JAK2	NM_001322196.1	p.R564L	Nonsynonymous	0.498
PHF6_0717	SRSF2	NM_001195427.2	p.P95H	Nonsynonymous	0.464
PHF6_0717	STAG2	NM_001375375.1	p.K346Lfs	Frameshift insertion/deletion	0.952
PHF6_0717	TET2	NM_001127208.3	p.C1273S	Nonsynonymous	0.947
PHF6_0718	BCOR	NM_001123383.1	p.E197fs	Frameshift insertion/deletion	0.34058
PHF6_0718	BCOR	NM_001123383.1	p.E197fs	Frameshift insertion/deletion	0.34058
PHF6_0718	NF1	NM_001042492.3	p.K1564fs	Frameshift insertion/deletion	0.258621
PHF6_0718	SRSF2	NM_001195427.2	p.P95H	Nonsynonymous	0.32
PHF6_0718	STAG2	NM_001375375.1	p.K1076fs	Frameshift insertion/deletion	0.2703
PHF6_0719	ASXL1	NM_015338.6	p.R693X	Stopgain	0.421053
PHF6_0719	IDH1	NM_005896.4	p.R132C	Nonsynonymous	0.412574
PHF6_0719	SRSF2	NM_001195427.2	p.P95H	Nonsynonymous	0.706667
PHF6_0721	IDH1	NM_005896.4	p.R132G	Nonsynonymous	0.288462
PHF6_0721	PHF6	NM_001015877.2	p.R129X	Stopgain	0.5577
PHF6_0724	BCOR	NM_001123383.1	p.K1383Nfs	Frameshift insertion/deletion	0.38
PHF6_0724	BCOR	NM_001123383.1	p.K1383Nfs	Frameshift insertion/deletion	0.38
PHF6_0724	DNMT3A	NM_175629.2	p.R882H	Nonsynonymous	0.444
PHF6_0724	RUNX1	NM_001754.5	p.R107C	Nonsynonymous	0.361
PHF6_0725	JAK2	NM_001322196.1	p.V617F	Nonsynonymous	0.089
PHF6_0726	IDH2	NM_002168.4	p.R140Q	Nonsynonymous	0.454545
PHF6_0726	KIT	NM_001385286.1	p.D816Y	Nonsynonymous	0.721088
PHF6_0726	NPM1	NM_002520.7	p.L287fs	Frameshift insertion/deletion	0.445545
PHF6_0727	TP53	NM_000546.6	p.Y205C	Nonsynonymous	0.9
PHF6_0728	IDH2	NM_002168.4	p.R140Q	Nonsynonymous	0.168831
PHF6_0728	NPM1	NM_002520.7	p.L287fs	Frameshift insertion/deletion	0.160584
PHF6_0728	NRAS	NM_002524.5	p.G13V	Nonsynonymous	0.212121
PHF6_0729	DNMT3A	NM_175629.2	p.R882H	Nonsynonymous	0.106
PHF6_0729	IDH2	NM_002168.4	p.R140Q	Nonsynonymous	0.057
PHF6_0730	DNMT3A	NM_175629.2	p.R882H	Nonsynonymous	0.412
PHF6_0730	FLT3-ITD	NM_004119.3	p.Y589_E611dup	ITD	0.29
PHF6_0730	NRAS	NM_002524.5	p.G12A	Nonsynonymous	0.127
PHF6_0730	NRAS	NM_002524.5	p.G13D	Nonsynonymous	0.129
PHF6_0730	RUNX1	NM_001754.5	p.P95_N96dup	Inframe insertion/deletion	0.232
PHF6_0730	RUNX1	NM_001754.5	p.R169Kfs	Frameshift insertion/deletion	0.118
PHF6_0730	SF3B1	NM_012433.4	p.K666N	Nonsynonymous	0.4
PHF6_0731	JAK2	NM_001322196.1	p.V617F	Nonsynonymous	0.138
PHF6_0731	TET2	NM_001127208.3	p.Q278X	Stopgain	0.14
PHF6_0732	ASXL1	NM_015338.6	p.R965X	Stopgain	0.421
PHF6_0732	JAK2	NM_001322196.1	p.V617F	Nonsynonymous	0.302
PHF6_0732	SRSF2	NM_001195427.2	p.P95H	Nonsynonymous	0.267
PHF6_0735	IDH2	NM_002168.4	p.R140Q	Nonsynonymous	0.405063
PHF6_0735	STAG2	NM_001375375.1	p.L348fs	Frameshift insertion/deletion	0.3091
PHF6_0735	STAG2	NM_001375375.1	p.S941X	Stopgain	0.2211
PHF6_0736	ASXL1	NM_015338.6	p.G646Wfs	Frameshift insertion/deletion	0.142
PHF6_0736	IDH2	NM_002168.4	p.R140Q	Nonsynonymous	0.302
PHF6_0736	SRSF2	NM_001195427.2	p.R94_P106del	Inframe insertion/deletion	0.349
PHF6_0737	STAG2	NM_001375375.1	p.R1131fs	Frameshift insertion/deletion	0.3137
PHF6_0738	NRAS	NM_002524.5	p.G12D	Nonsynonymous	0.19337
PHF6_0741	NPM1	NM_002520.7	p.L287fs	Frameshift insertion/deletion	0.140449
PHF6_0741	PTPN11	NM_002834.5	p.G503E	Nonsynonymous	0.101099
PHF6_0742	DNMT3A	NM_175629.2	p.S714C	Nonsynonymous	0.454545
PHF6_0742	NPM1	NM_002520.7	p.L287fs	Frameshift insertion/deletion	0.168067
PHF6_0743	NRAS	NM_002524.5	p.G12D	Nonsynonymous	0.301471
PHF6_0744	ETV6	NM_001987.5	p.P373T	Nonsynonymous	0.222875
PHF6_0745	DNMT3A	NM_175629.2	p.G302A	Nonsynonymous	0.49
PHF6_0745	IDH1	NM_005896.4	p.R132H	Nonsynonymous	0.43
PHF6_0745	NPM1	NM_002520.7	p.W288Cfs	Frameshift insertion/deletion	0.38
PHF6_0745	NRAS	NM_002524.5	p.G12D	Nonsynonymous	0.43
PHF6_0747	GATA2	NM_032638.5	p.N317Y	Nonsynonymous	0.234694
PHF6_0747	SF3B1	NM_012433.4	p.K666M	Nonsynonymous	0.206897
PHF6_0749	IDH2	NM_002168.4	p.R140Q	Nonsynonymous	0.412229
PHF6_0749	NPM1	NM_002520.7	p.L287fs	Frameshift insertion/deletion	0.226368
PHF6_0750	DNMT3A	NM_175629.2	p.P804L	Nonsynonymous	0.505263
PHF6_0750	IDH1	NM_005896.4	p.R132H	Nonsynonymous	0.158537
PHF6_0750	NPM1	NM_002520.7	p.L287fs	Frameshift insertion/deletion	0.425629
PHF6_0750	NRAS	NM_002524.5	p.G12D	Nonsynonymous	0.49815
PHF6_0754	DNMT3A	NM_175629.2	p.I769T	Nonsynonymous	0.548
PHF6_0754	DNMT3A	NM_175629.2	p.Y494fs	Frameshift insertion/deletion	0.326
PHF6_0754	IDH2	NM_002168.4	p.R140Q	Nonsynonymous	0.42
PHF6_0764	EZH2	NM_004456.5	p.E693G	Nonsynonymous	0.230769
PHF6_0764	PHF6	NM_001015877.2	p.E6Dfs	Frameshift insertion/deletion	0.230769
PHF6_0765	ASXL1	NM_015338.6	p.G646Wfs	Frameshift insertion/deletion	0.39
PHF6_0765	DNMT3A	NM_175629.2	p.W893S	Nonsynonymous	0.443
PHF6_0765	SETBP1	NM_015559.3	p.D868N	Nonsynonymous	0.408
PHF6_0767	NRAS	NM_002524.5	p.G13V	Nonsynonymous	0.0364238
PHF6_0769	BCOR	NM_001123383.1	p.Q1254X	Stopgain	0.364162
PHF6_0769	BCOR	NM_001123383.1	p.Q1254X	Stopgain	0.364162
PHF6_0769	ETV6	NM_001987.5	p.A52fs	Frameshift insertion/deletion	0.234043
PHF6_0769	SRSF2	NM_001195427.2	p.P95H	Nonsynonymous	0.0594744
PHF6_0769	STAG2	NM_001375375.1	p.R216X	Stopgain	0.4
PHF6_0769	U2AF1	NM_006758.3	p.S34Y	Nonsynonymous	0.130967
PHF6_0770	TP53	NM_000546.6	p.C182Y	Nonsynonymous	1
PHF6_0772	TET2	NM_001127208.3	p.P1316L	Nonsynonymous	0.544271
PHF6_0774	DNMT3A	NM_175629.2	p.G543C	Nonsynonymous	0.465
PHF6_0774	FLT3-ITD	NM_004119.3	p.D593_L610dup	ITD	0.069
PHF6_0774	NPM1	NM_002520.7	p.W288Cfs	Frameshift insertion/deletion	0.294
PHF6_0774	TET2	NM_001127208.3	p.Q897X	Stopgain	0.359
PHF6_0775	DNMT3A	NM_175629.2	p.L295P	Nonsynonymous	0.426966
PHF6_0777	DNMT3A	NM_175629.2	p.R882C	Nonsynonymous	0.44898
PHF6_0777	IDH1	NM_005896.4	p.R132C	Nonsynonymous	0.534884
PHF6_0777	NPM1	NM_002520.7	p.L287fs	Frameshift insertion/deletion	0.119048
PHF6_0778	EZH2	NM_004456.5	p.V581M	Nonsynonymous	0.0738255
PHF6_0779	ASXL1	NM_015338.6	p.G642fs	Frameshift insertion/deletion	0.4274
PHF6_0779	IDH2	NM_002168.4	p.R140Q	Nonsynonymous	0.466038
PHF6_0779	SRSF2	NM_001195427.2	p.P95H	Nonsynonymous	0.244444
PHF6_0780	RUNX1	NM_001754.5	p.Y287fs	Frameshift insertion/deletion	0.418994
PHF6_0780	SF3B1	NM_012433.4	p.K666N	Nonsynonymous	0.361483
PHF6_0781	JAK2	NM_001322196.1	p.V617F	Nonsynonymous	0.429715
PHF6_0781	TET2	NM_001127208.3	p.N258fs	Frameshift insertion/deletion	0.387534
PHF6_0781	TP53	NM_000546.6	p.H193P	Nonsynonymous	0.361446
PHF6_0784	SRSF2	NM_001195427.2	p.P95H	Nonsynonymous	0.147222
PHF6_0789	NPM1	NM_002520.7	p.L287fs	Frameshift insertion/deletion	0.244444
PHF6_0789	SRSF2	NM_001195427.2	p.P95H	Nonsynonymous	0.0551895
PHF6_0790	BCOR	NM_001123383.1	p.L722X	Stopgain	0.481013
PHF6_0790	BCOR	NM_001123383.1	p.L722X	Stopgain	0.481013
PHF6_0790	DNMT3A	NM_175629.2	p.S346fs	Frameshift insertion/deletion	0.6
PHF6_0790	ETV6	NM_001987.5	p.F368L	Nonsynonymous	0.43609
PHF6_0790	NRAS	NM_002524.5	p.G12A	Nonsynonymous	0.346369
PHF6_0790	RUNX1	NM_001754.5	p.G168E	Nonsynonymous	0.302752
PHF6_0790	SF3B1	NM_012433.4	p.K700E	Nonsynonymous	0.383275
PHF6_0791	IDH2	NM_002168.4	p.R140Q	Nonsynonymous	0.625551
PHF6_0792	FLT3-TKD	NM_004119.3	p.K663R	Nonsynonymous	0.460317
PHF6_0792	IDH2	NM_002168.4	p.R140Q	Nonsynonymous	0.472414
PHF6_0792	NPM1	NM_002520.7	p.L287fs	Frameshift insertion/deletion	0.237192
PHF6_0793	PHF6	NM_001015877.2	p.R129X	Stopgain	0.154545
PHF6_0800	NPM1	NM_002520.7	p.L287fs	Frameshift insertion/deletion	0.196429
PHF6_0801	DNMT3A	NM_175629.2	p.N711_V716del	Inframe insertion/deletion	0.103093
PHF6_0802	DNMT3A	NM_175629.2	p.W860R	Nonsynonymous	0.3321
PHF6_0802	IDH2	NM_002168.4	p.R172W	Nonsynonymous	0.2194
PHF6_0802	PHF6	NM_001015877.2	p.G320R	Nonsynonymous	0.0719424
PHF6_0806	TP53	NM_000546.6	p.G134fs	Frameshift insertion/deletion	0.863388
PHF6_0808	IDH1	NM_005896.4	p.R132H	Nonsynonymous	0.0886076
PHF6_0812	DNMT3A	NM_175629.2	p.P871fs	Frameshift insertion/deletion	0.175
PHF6_0812	IDH1	NM_005896.4	p.R132C	Nonsynonymous	0.211
PHF6_0816	ZRSR2	NM_005089.4	p.G438_R440dup	Inframe insertion/deletion	0.9851
PHF6_0817	JAK2	NM_001322196.1	p.V617F	Nonsynonymous	0.173
PHF6_0818	NPM1	NM_002520.7	p.L287fs	Frameshift insertion/deletion	0.4375
PHF6_0819	ZRSR2	NM_005089.4	p.G438_R440dup	Inframe insertion/deletion	0.539683
PHF6_0820	DNMT3A	NM_175629.2	p.R882S	Nonsynonymous	0.437
PHF6_0820	IDH2	NM_002168.4	p.R172K	Nonsynonymous	0.402
PHF6_0820	RUNX1	NM_001754.5	p.F416fs	Frameshift insertion/deletion	0.183
PHF6_0820	U2AF1	NM_006758.3	p.S34F	Nonsynonymous	0.092
PHF6_0821	DNMT3A	NM_175629.2	p.R882C	Nonsynonymous	0.463415
PHF6_0821	IDH2	NM_002168.4	p.R140W	Nonsynonymous	0.313043
PHF6_0821	U2AF1	NM_006758.3	p.Q157R	Nonsynonymous	0.486486
PHF6_0822	KRAS	NM_004985.5	p.G13D	Nonsynonymous	0.349
PHF6_0824	ASXL1	NM_015338.6	p.G646fs	Frameshift insertion/deletion	0.34
PHF6_0824	SRSF2	NM_001195427.2	p.P95H	Nonsynonymous	0.478
PHF6_0825	DNMT3A	NM_175629.2	p.D63fs	Frameshift insertion/deletion	0.170213
PHF6_0826	ASXL1	NM_015338.6	p.L614X	Stopgain	0.346
PHF6_0826	FLT3-ITD	NM_004119.3	p.D600_L610dup	ITD	0.024
PHF6_0826	NRAS	NM_002524.5	p.G12D	Nonsynonymous	0.256
PHF6_0827	ASXL1	NM_015338.6	p.R693X	Stopgain	0.32
PHF6_0827	TET2	NM_001127208.3	p.E1162X	Stopgain	0.3
PHF6_0827	TET2	NM_001127208.3	p.R1452X	Stopgain	0.29
PHF6_0828	CEBPA	NM_004364.5	p.H195fs	Frameshift insertion/deletion	0.21
PHF6_0828	IDH1	NM_005896.4	p.R132C	Nonsynonymous	0.406
PHF6_0828	SRSF2	NM_001195427.2	p.P95H	Nonsynonymous	0.374
PHF6_0828	SRSF2	NM_001195427.2	p.K172fs	Frameshift insertion/deletion	0.339
PHF6_0832	DNMT3A	NM_175629.2	p.R882H	Nonsynonymous	0.224138
PHF6_0833	U2AF1	NM_006758.3	p.Q157P	Nonsynonymous	0.136
PHF6_0835	NPM1	NM_002520.7	p.W288Cfs	Frameshift insertion/deletion	0.064
PHF6_0835	STAG2	NM_001375375.1	p.K462X	Stopgain	0.161
PHF6_0836	NF1	NM_001042492.3	p.T486fs	Frameshift insertion/deletion	0.4616
PHF6_0836	SF3B1	NM_012433.4	p.K700E	Nonsynonymous	0.6606
PHF6_0837	ASXL1	NM_015338.6	p.G646Wfs	Frameshift insertion/deletion	0.117
PHF6_0837	ASXL1	NM_015338.6	p.P805Hfs	Frameshift insertion/deletion	0.059
PHF6_0837	ASXL1	NM_015338.6	p.S747Pfs	Frameshift insertion/deletion	0.081
PHF6_0837	MPL	NM_005373.3	p.W515K	Nonsynonymous	0.856
PHF6_0838	PHF6	NM_001015877.2	p.R129X	Stopgain	0.154545
PHF6_0839	TP53	NM_000546.6	p.P177R	Nonsynonymous	0.504
PHF6_0839	TP53	NM_000546.6	p.V197M	Nonsynonymous	0.443
PHF6_0841	DNMT3A	NM_175629.2	p.P799A	Nonsynonymous	0.4216
PHF6_0841	IDH2	NM_002168.4	p.R172K	Nonsynonymous	0.4044
PHF6_0845	ASXL1	NM_015338.6	p.Q592X	Stopgain	0.205
PHF6_0845	PHF6	NM_001015877.2	Splice site	Splice site	0.32
PHF6_0845	U2AF1	NM_006758.3	p.Q157P	Nonsynonymous	0.208
PHF6_0846	ASXL1	NM_015338.6	p.G642fs	Frameshift insertion/deletion	0.359223
PHF6_0846	JAK2	NM_001322196.1	p.V617F	Nonsynonymous	0.135593
PHF6_0846	STAG2	NM_001375375.1	p.R614X	Stopgain	0.7389
PHF6_0846	TET2	NM_001127208.3	p.K203fs	Frameshift insertion/deletion	0.133333
PHF6_0847	ASXL1	NM_015338.6	p.G646Wfs	Frameshift insertion/deletion	0.305
PHF6_0847	JAK2	NM_001322196.1	p.V617F	Nonsynonymous	0.504
PHF6_0847	SRSF2	NM_001195427.2	p.P95H	Nonsynonymous	0.444
PHF6_0850	ASXL1	NM_015338.6	p.G646Wfs	Frameshift insertion/deletion	0.154
PHF6_0850	NRAS	NM_002524.5	p.G13V	Nonsynonymous	0.146
PHF6_0850	SRSF2	NM_001195427.2	p.P95H	Nonsynonymous	0.229
PHF6_0850	TET2	NM_001127208.3	p.Q866X	Stopgain	0.5
PHF6_0850	TET2	NM_001127208.3	p.V449X	Stopgain	0.154
PHF6_0852	FLT3-TKD	NM_004119.3	p.D835A	Nonsynonymous	0.07
PHF6_0853	TET2	NM_001127208.3	p.S794X	Stopgain	0.06
PHF6_0860	FLT3-TKD	NM_004119.3	p.D839G	Nonsynonymous	0.351
PHF6_0862	CBL	NM_005188.4	p.Y455_D456del	Inframe insertion/deletion	0.0864198
PHF6_0862	NPM1	NM_002520.7	p.L287fs	Frameshift insertion/deletion	0.0964912
PHF6_0862	TET2	NM_001127208.3	p.S420X	Stopgain	0.403101
PHF6_0864	ASXL1	NM_015338.6	p.A746Gfs	Frameshift insertion/deletion	0.149
PHF6_0864	IDH2	NM_002168.4	p.R140W	Nonsynonymous	0.414
PHF6_0864	JAK2	NM_001322196.1	p.V617F	Nonsynonymous	0.104
PHF6_0864	NF1	NM_001042492.3	p.L2640fs	Frameshift insertion/deletion	0.26
PHF6_0864	SRSF2	NM_001195427.2	p.P95_R102del	Inframe insertion/deletion	0.347
PHF6_0864	TET2	NM_001127208.3	p.Q963X	Stopgain	0.475
PHF6_0866	IDH1	NM_005896.4	p.R132S	Nonsynonymous	0.3
PHF6_0867	JAK2	NM_001322196.1	p.V617F	Nonsynonymous	0.044
PHF6_0869	BCOR	NM_001123383.1	p.S488fs	Frameshift insertion/deletion	1
PHF6_0869	BCOR	NM_001123383.1	p.S488fs	Frameshift insertion/deletion	1
PHF6_0869	U2AF1	NM_006758.3	p.S34F	Nonsynonymous	0.442857
PHF6_0871	U2AF1	NM_006758.3	p.S34Y	Nonsynonymous	0.364
PHF6_0875	JAK2	NM_001322196.1	p.V617F	Nonsynonymous	0.472
PHF6_0875	TP53	NM_000546.6	p.S127Y	Nonsynonymous	0.109
PHF6_0875	U2AF1	NM_006758.3	p.Q157P	Nonsynonymous	0.099
PHF6_0876	SF3B1	NM_012433.4	p.E622D	Nonsynonymous	0.425
PHF6_0879	PTPN11	NM_002834.5	p.A72V	Nonsynonymous	0.457353
PHF6_0879	ZRSR2	NM_005089.4	p.G438_R442dup	Inframe insertion/deletion	0.267857
PHF6_0880	DNMT3A	NM_175629.2	p.S393Rfs	Frameshift insertion/deletion	0.151
PHF6_0880	JAK2	NM_001322196.1	p.V617F	Nonsynonymous	0.091
PHF6_0880	TET2	NM_001127208.3	p.A1344V	Frameshift insertion/deletion	0.166
PHF6_0880	TET2	NM_001127208.3	p.Q273Afs	Frameshift insertion/deletion	0.171
PHF6_0880	U2AF1	NM_006758.3	p.S34F	Nonsynonymous	0.195
PHF6_0882	DNMT3A	NM_175629.2	p.R736C	Nonsynonymous	0.5
PHF6_0882	FLT3-ITD	NM_004119.3	p.R595_L601dup	ITD	0.34
PHF6_0882	NPM1	NM_002520.7	p.W288Cfs	Frameshift insertion/deletion	0.37
PHF6_0884	KRAS	NM_004985.5	p.Q61H	Nonsynonymous	0.253968
PHF6_0884	NPM1	NM_002520.7	p.L287fs	Frameshift insertion/deletion	0.352564
PHF6_0884	TET2	NM_001127208.3	p.E186X	Stopgain	0.470437
PHF6_0887	DNMT3A	NM_175629.2	p.N879D	Nonsynonymous	0.478
PHF6_0887	FLT3-TKD	NM_004119.3	p.D835H	Nonsynonymous	0.11
PHF6_0887	KRAS	NM_004985.5	p.G12D	Nonsynonymous	0.296
PHF6_0887	NPM1	NM_002520.7	p.W288Cfs	Frameshift insertion/deletion	0.361
PHF6_0889	FLT3-ITD	NM_004119.3	p.R595_P606dup	ITD	0.108
PHF6_0889	FLT3-TKD	NM_004119.3	p.N609Y	Nonsynonymous	0.065
PHF6_0889	PTPN11	NM_002834.5	p.G503A	Nonsynonymous	0.46
PHF6_0892	ETV6	NM_001987.5	p.I407del	Inframe insertion/deletion	0.385
PHF6_0892	KRAS	NM_004985.5	p.G13D	Nonsynonymous	0.098
PHF6_0892	PTPN11	NM_002834.5	p.D61A	Nonsynonymous	0.251
PHF6_0892	TP53	NM_000546.6	p.R280G	Nonsynonymous	0.395
PHF6_0892	U2AF1	NM_006758.3	p.Q157P	Nonsynonymous	0.414
PHF6_0893	CBL	NM_005188.4	p.Q409del	Inframe insertion/deletion	0.4241
PHF6_0893	SETBP1	NM_015559.3	p.G870S	Nonsynonymous	0.1132
PHF6_0893	SETBP1	NM_015559.3	p.I871T	Nonsynonymous	0.2736
PHF6_0893	SRSF2	NM_001195427.2	p.P95H	Nonsynonymous	0.563981
PHF6_0894	EZH2	NM_004456.5	p.R63X	Stopgain	0.404624
PHF6_0894	SETBP1	NM_015559.3	p.I871T	Nonsynonymous	0.495798
PHF6_0894	U2AF1	NM_006758.3	p.S34Y	Nonsynonymous	0.474531
PHF6_0896	ASXL1	NM_015338.6	p.Y591X	Stopgain	0.304
PHF6_0896	JAK2	NM_001322196.1	p.V617F	Nonsynonymous	0.285
PHF6_0896	TET2	NM_001127208.3	p.I1175Lfs	Frameshift insertion/deletion	0.297
PHF6_0898	JAK2	NM_001322196.1	p.V617F	Nonsynonymous	0.893
PHF6_0899	TP53	NM_000546.6	p.R248Q	Nonsynonymous	0.388
PHF6_0900	NRAS	NM_002524.5	p.G12C	Nonsynonymous	0.296651
PHF6_0901	IDH2	NM_002168.4	p.R140Q	Nonsynonymous	0.3
PHF6_0902	NRAS	NM_002524.5	p.G12D	Nonsynonymous	0.181818
PHF6_0903	ASXL1	NM_015338.6	p.G642fs	Frameshift insertion/deletion	0.4
PHF6_0903	DNMT3A	NM_175629.2	p.I369F	Nonsynonymous	0.5495
PHF6_0903	DNMT3A	NM_175629.2	p.W860R	Nonsynonymous	0.5156
PHF6_0903	SRSF2	NM_001195427.2	p.P95R	Nonsynonymous	0.466
PHF6_0904	DNMT3A	NM_175629.2	p.F751V	Nonsynonymous	0.0475
PHF6_0904	JAK2	NM_001322196.1	p.V617F	Nonsynonymous	0.059
PHF6_0905	TET2	NM_001127208.3	p.Q530X	Stopgain	0.461
PHF6_0909	TP53	NM_000546.6	p.C145fs	Frameshift insertion/deletion	0.264151
PHF6_0911	EZH2	NM_004456.5	p.M1V	Startlost	0.052
PHF6_0913	U2AF1	NM_006758.3	p.S34F	Nonsynonymous	0.423529
PHF6_0914	NPM1	NM_002520.7	p.L287fs	Frameshift insertion/deletion	0.178218
PHF6_0914	TET2	NM_001127208.3	p.R1261C	Nonsynonymous	0.335616
PHF6_0918	JAK2	NM_001322196.1	p.V617F	Nonsynonymous	0.359
PHF6_0919	ASXL1	NM_015338.6	p.L764Yfs	Frameshift insertion/deletion	0.988
PHF6_0919	IDH1	NM_005896.4	p.R132L	Nonsynonymous	0.103
PHF6_0919	JAK2	NM_001322196.1	p.V617F	Nonsynonymous	0.139
PHF6_0919	NRAS	NM_002524.5	p.G12V	Nonsynonymous	0.1
PHF6_0919	NRAS	NM_002524.5	p.Q61L	Nonsynonymous	0.098
PHF6_0919	NRAS	NM_002524.5	p.V14Cfs	Frameshift insertion/deletion	0.068
PHF6_0919	TET2	NM_001127208.3	p.E227Kfs	Frameshift insertion/deletion	0.352
PHF6_0919	TP53	NM_000546.6	p.S215G	Nonsynonymous	0.998
PHF6_0923	ASXL1	NM_015338.6	p.G643fs	Frameshift insertion/deletion	0.0725
PHF6_0923	SRSF2	NM_001195427.2	p.P95H	Nonsynonymous	0.32
PHF6_0923	TP53	NM_000546.6	p.M237I	Nonsynonymous	0.8216
PHF6_0924	DNMT3A	NM_175629.2	p.G543C	Nonsynonymous	0.47191
PHF6_0924	NPM1	NM_002520.7	p.L287fs	Frameshift insertion/deletion	0.233813
PHF6_0924	TET2	NM_001127208.3	p.Y1337fs	Frameshift insertion/deletion	0.39781
PHF6_0925	DNMT3A	NM_175629.2	p.C562Y	Nonsynonymous	0.17
PHF6_0925	NPM1	NM_002520.7	p.W288Cfs	Frameshift insertion/deletion	0.01
PHF6_0925	TET2	NM_001127208.3	p.S1648Pfs	Frameshift insertion/deletion	0.16
PHF6_0926	FLT3-ITD	NM_004119.3	p.Y597_E598insDYVDFREY	ITD	0.052
PHF6_0926	NPM1	NM_002520.7	p.W288Cfs	Frameshift insertion/deletion	0.265
PHF6_0926	PHF6	NM_001015877.2	p.N328Kfs	Frameshift insertion/deletion	0.085
PHF6_0926	STAG2	NM_001375375.1	p.K949Rfs	Frameshift insertion/deletion	0.858
PHF6_0926	TET2	NM_001127208.3	p.R1359C	Nonsynonymous	0.403
PHF6_0927	NRAS	NM_002524.5	p.G12D	Nonsynonymous	0.337209
PHF6_0928	DNMT3A	NM_175629.2	p.M852V	Nonsynonymous	0.422
PHF6_0928	DNMT3A	NM_175629.2	p.N717S	Nonsynonymous	0.461
PHF6_0928	NPM1	NM_002520.7	p.W288Cfs	Frameshift insertion/deletion	0.323
PHF6_0928	TET2	NM_001127208.3	p.C1263R	Nonsynonymous	0.487
PHF6_0930	ASXL1	NM_015338.6	p.E635Rfs	Frameshift insertion/deletion	0.287
PHF6_0931	EZH2	NM_004456.5	p.C534_Y535del	Inframe insertion/deletion	0.088
PHF6_0932	BCOR	NM_001123383.1	p.K1543Ifs	Frameshift insertion/deletion	0.666
PHF6_0932	BCOR	NM_001123383.1	p.K1543Ifs	Frameshift insertion/deletion	0.666
PHF6_0932	DNMT3A	NM_175629.2	p.R882H	Nonsynonymous	0.344
PHF6_0932	ETV6	NM_001987.5	p.N374_G381dup	Inframe insertion/deletion	0.232
PHF6_0932	SETBP1	NM_015559.3	p.G870S	Nonsynonymous	0.32
PHF6_0932	U2AF1	NM_006758.3	p.Q157P	Nonsynonymous	0.336
PHF6_0933	NRAS	NM_002524.5	p.Q61K	Nonsynonymous	0.417
PHF6_0935	JAK2	NM_001322196.1	p.V617F	Nonsynonymous	0.086
PHF6_0936	ASXL1	NM_015338.6	p.G646Wfs	Frameshift insertion/deletion	0.303
PHF6_0938	ASXL1	NM_015338.6	p.G642fs	Frameshift insertion/deletion	0.299065
PHF6_0938	ETV6	NM_001987.5	p.R103P	Nonsynonymous	0.365011
PHF6_0938	PTPN11	NM_002834.5	p.G503E	Nonsynonymous	0.0878594
PHF6_0938	SETBP1	NM_015559.3	p.R889Q	Nonsynonymous	0.622837
PHF6_0939	TET2	NM_001127208.3	Splice site	Splice site	0.118
PHF6_0939	ZRSR2	NM_005089.4	Splice site	Splice site	0.078
PHF6_0944	NRAS	NM_002524.5	p.Q61R	Nonsynonymous	0.418
PHF6_0944	TP53	NM_000546.6	p.I195T	Nonsynonymous	0.857
PHF6_0946	BCOR	NM_001123383.1	p.L729X	Stopgain	0.108
PHF6_0946	BCOR	NM_001123383.1	p.L729X	Stopgain	0.108
PHF6_0946	DNMT3A	NM_175629.2	p.R882P	Nonsynonymous	0.144
PHF6_0946	FLT3-TKD	NM_004119.3	p.D835H	Nonsynonymous	0.052
PHF6_0946	IDH2	NM_002168.4	p.R140Q	Nonsynonymous	0.126
PHF6_0946	RUNX1	NM_001754.5	p.G168X	Stopgain	0.11
PHF6_0946	STAG2	NM_001375375.1	p.S97X	Stopgain	0.112
PHF6_0947	ASXL1	NM_015338.6	p.E635fs	Frameshift insertion/deletion	0.189
PHF6_0947	CEBPA	NM_004364.5	p.L331Q	Nonsynonymous	0.173
PHF6_0947	IDH1	NM_005896.4	p.R132C	Nonsynonymous	0.054
PHF6_0947	SRSF2	NM_001195427.2	p.P95H	Nonsynonymous	0.251
PHF6_0947	STAG2	NM_001375375.1	p.D1136Gfs	Frameshift insertion/deletion	0.514
PHF6_0948	JAK2	NM_001322196.1	p.V617F	Nonsynonymous	0.028
PHF6_0948	ZRSR2	NM_005089.4	Splice site	Splice site	0.483
PHF6_0949	SETBP1	NM_015559.3	p.I871T	Nonsynonymous	0.099
PHF6_0952	EZH2	NM_004456.5	p.E360X	Stopgain	0.666667
PHF6_0952	RUNX1	NM_001754.5	p.S167G	Nonsynonymous	0.208333
PHF6_0952	SETBP1	NM_015559.3	p.D868Y	Nonsynonymous	0.42
PHF6_0952	STAG2	NM_001375375.1	p.L464X	Stopgain	0.22
PHF6_0952	U2AF1	NM_006758.3	p.Q157P	Nonsynonymous	0.443609
PHF6_0953	TP53	NM_000546.6	Splice site	Splice site	0.569
PHF6_0954	DNMT3A	NM_175629.2	p.R882H	Nonsynonymous	0.327941
PHF6_0954	RUNX1	NM_001754.5	Splice site	Splice site	0.357143
PHF6_0954	U2AF1	NM_006758.3	p.S34F	Nonsynonymous	0.372917
PHF6_0958	SF3B1	NM_012433.4	p.K700E	Nonsynonymous	0.305
PHF6_0958	TP53	NM_000546.6	Splice site	Splice site	0.441
PHF6_0959	ASXL1	NM_015338.6	p.G646Wfs	Frameshift insertion/deletion	0.075
PHF6_0959	IDH1	NM_005896.4	p.R132C	Nonsynonymous	0.381
PHF6_0959	SF3B1	NM_012433.4	p.R625C	Nonsynonymous	0.346
PHF6_0962	TP53	NM_000546.6	p.Y327X	Stopgain	0.25
PHF6_0963	ASXL1	NM_015338.6	p.R693X	Stopgain	0.20788
PHF6_0963	KRAS	NM_004985.5	p.G12D	Nonsynonymous	0.088
PHF6_0963	U2AF1	NM_006758.3	p.Q157R	Nonsynonymous	0.445545
PHF6_0964	U2AF1	NM_006758.3	p.Q157P	Nonsynonymous	0.313725
PHF6_0965	JAK2	NM_001322196.1	p.V617F	Nonsynonymous	0.303
PHF6_0965	PHF6	NM_001015877.2	p.L31X	Stopgain	0.048
PHF6_0965	SF3B1	NM_012433.4	p.K700E	Nonsynonymous	0.348
PHF6_0965	TP53	NM_000546.6	p.K132R	Nonsynonymous	0.263
PHF6_0966	IDH2	NM_002168.4	p.R140Q	Nonsynonymous	0.477273
PHF6_0966	TP53	NM_000546.6	p.R202H	Nonsynonymous	0.44086
PHF6_0966	U2AF1	NM_006758.3	p.Q157P	Nonsynonymous	0.46988
PHF6_0969	ASXL1	NM_015338.6	p.L731fs	Frameshift insertion/deletion	0.368
PHF6_0969	KRAS	NM_004985.5	p.T58I	Nonsynonymous	0.383
PHF6_0969	NRAS	NM_002524.5	p.G12S	Nonsynonymous	0.309
PHF6_0969	SRSF2	NM_001195427.2	p.P95H	Nonsynonymous	0.378
PHF6_0971	DNMT3A	NM_175629.2	p.G308D	Nonsynonymous	0.574074
PHF6_0971	RUNX1	NM_001754.5	p.R201Q	Nonsynonymous	0.346457
PHF6_0973	TP53	NM_000546.6	p.V84M	Nonsynonymous	0.126413
PHF6_0975	U2AF1	NM_006758.3	p.S34F	Nonsynonymous	0.156069
PHF6_0976	DNMT3A	NM_175629.2	p.R320X	Stopgain	0.121
PHF6_0976	DNMT3A	NM_175629.2	p.V675L	Nonsynonymous	0.126
PHF6_0976	EZH2	NM_004456.5	p.R25X	Stopgain	0.133
PHF6_0976	GATA2	NM_032638.5	p.G151Rfs	Frameshift insertion/deletion	0.119
PHF6_0976	SRSF2	NM_001195427.2	p.P95H	Nonsynonymous	0.119
PHF6_0976	TET2	NM_001127208.3	p.L567X	Stopgain	0.112
PHF6_0977	EZH2	NM_004456.5	p.S181F	Nonsynonymous	0.511905
PHF6_0980	FLT3-TKD	NM_004119.3	p.I836del	Inframe insertion/deletion	0.04
PHF6_0980	IDH2	NM_002168.4	p.R140Q	Nonsynonymous	0.43
PHF6_0980	NPM1	NM_002520.7	p.W288Cfs	Frameshift insertion/deletion	0.43
PHF6_0980	NRAS	NM_002524.5	p.G12V	Nonsynonymous	0.3
PHF6_0980	SRSF2	NM_001195427.2	p.P95R	Nonsynonymous	0.43
PHF6_0982	BCOR	NM_001123383.1	p.E836fs	Frameshift insertion/deletion	0.21
PHF6_0982	BCOR	NM_001123383.1	p.E836fs	Frameshift insertion/deletion	0.21
PHF6_0982	DNMT3A	NM_175629.2	p.L504fs	Frameshift insertion/deletion	0.289
PHF6_0982	TP53	NM_000546.6	p.C135F	Nonsynonymous	0.039
PHF6_0988	DNMT3A	NM_175629.2	p.H821N	Nonsynonymous	0.145833
PHF6_0988	TP53	NM_000546.6	p.E155fs	Frameshift insertion/deletion	0.222222
PHF6_0989	TP53	NM_000546.6	p.Y88C	Nonsynonymous	0.72
PHF6_0990	DNMT3A	NM_175629.2	p.R882C	Nonsynonymous	0.191781
PHF6_0990	IDH1	NM_005896.4	p.R132C	Nonsynonymous	0.185185
PHF6_0992	CBL	NM_005188.4	p.C404Y	Nonsynonymous	0.821429
PHF6_0992	PHF6	NM_001015877.2	p.R274X	Stopgain	1
PHF6_0992	RUNX1	NM_001754.5	p.R166X	Stopgain	0.5702
PHF6_0992	RUNX1	NM_001754.5	p.S141X	Stopgain	0.1737
PHF6_0992	U2AF1	NM_006758.3	p.Q157P	Nonsynonymous	0.395189
PHF6_0994	TP53	NM_000546.6	Splice site	Splice site	0.391
PHF6_0994	TP53	NM_000546.6	p.S127F	Nonsynonymous	0.366
PHF6_0996	STAG2	NM_001375375.1	p.R1012X	Stopgain	0.7755
PHF6_0997	DNMT3A	NM_175629.2	p.F772V	Nonsynonymous	0.047
PHF6_0997	SF3B1	NM_012433.4	p.T663A	Nonsynonymous	0.046
PHF6_0998	FLT3-ITD	NM_004119.3	p.L601_K602ins20	ITD	0.57
PHF6_0998	IDH1	NM_005896.4	p.R132H	Nonsynonymous	0.44
PHF6_0998	NPM1	NM_002520.7	p.W288Cfs	Frameshift insertion/deletion	0.38
PHF6_0999	BRAF	NM_001378474.1	p.V600E	Nonsynonymous	0.377
PHF6_0999	ZRSR2	NM_005089.4	p.R295del	Inframe insertion/deletion	0.524
PHF6_1000	ASXL1	NM_015338.6	p.P699Ifs	Frameshift insertion/deletion	0.359
PHF6_1000	EZH2	NM_004456.5	p.G450S	Nonsynonymous	0.51
PHF6_1000	JAK2	NM_001322196.1	p.V617F	Nonsynonymous	0.014
PHF6_1000	KRAS	NM_004985.5	p.A18D	Nonsynonymous	0.469
PHF6_1000	U2AF1	NM_006758.3	p.Q157R	Nonsynonymous	0.501
PHF6_1002	IDH1	NM_005896.4	p.R132H	Nonsynonymous	0.394089
PHF6_1002	NPM1	NM_002520.7	p.W288Cfs	Frameshift insertion/deletion	0.456522
PHF6_1002	PTPN11	NM_002834.5	p.A72T	Nonsynonymous	0.302548
PHF6_1003	ASXL1	NM_015338.6	p.W960X	Stopgain	0.402
PHF6_1003	JAK2	NM_001322196.1	p.V617F	Nonsynonymous	0.44
PHF6_1004	CBL	NM_005188.4	p.H398R	Nonsynonymous	0.321101
PHF6_1004	NRAS	NM_002524.5	p.G13D	Nonsynonymous	0.205882
PHF6_1004	TET2	NM_001127208.3	p.Q1127X	Stopgain	0.35514
PHF6_1005	SF3B1	NM_012433.4	p.H662Y	Nonsynonymous	0.3
PHF6_1006	CBL	NM_005188.4	p.Y455_D456del	Inframe insertion/deletion	0.0571429
PHF6_1006	DNMT3A	NM_175629.2	p.R736C	Nonsynonymous	0.1364
PHF6_1006	DNMT3A	NM_175629.2	p.V447fs	Frameshift insertion/deletion	0.4263
PHF6_1006	IDH2	NM_002168.4	p.R140Q	Nonsynonymous	0.282216
PHF6_1006	TP53	NM_000546.6	p.Y88C	Nonsynonymous	0.305785
PHF6_1007	IDH2	NM_002168.4	p.R140Q	Nonsynonymous	0.467
PHF6_1007	JAK2	NM_001322196.1	p.V617F	Nonsynonymous	0.883
PHF6_1007	SRSF2	NM_001195427.2	p.P95_R102del	Inframe insertion/deletion	0.393
PHF6_1008	TET2	NM_001127208.3	p.Q80X	Stopgain	0.229
PHF6_1008	TET2	NM_001127208.3	p.R1404X	Stopgain	0.346
PHF6_1009	RUNX1	NM_001754.5	p.T111P	Nonsynonymous	0.388889
PHF6_1010	TP53	NM_000546.6	p.R306X	Stopgain	0.571
PHF6_1011	KRAS	NM_004985.5	p.G12A	Nonsynonymous	0.312111
PHF6_1011	STAG2	NM_001375375.1	p.L264P	Nonsynonymous	0.5234
PHF6_1012	TP53	NM_000546.6	p.C124R	Nonsynonymous	0.321429
PHF6_1017	ASXL1	NM_015338.6	p.E773Rfs	Frameshift insertion/deletion	0.142
PHF6_1017	ASXL1	NM_015338.6	p.G646Wfs	Frameshift insertion/deletion	0.169
PHF6_1017	KRAS	NM_004985.5	p.G12V	Nonsynonymous	0.186
PHF6_1017	NRAS	NM_002524.5	p.G12D	Nonsynonymous	0.279
PHF6_1018	NPM1	NM_002520.7	p.L287fs	Frameshift insertion/deletion	0.16129
PHF6_1018	NRAS	NM_002524.5	p.G12D	Nonsynonymous	0.289116
PHF6_1019	SRSF2	NM_001195427.2	p.P95H	Nonsynonymous	0.535714
PHF6_1021	ASXL1	NM_015338.6	p.G629fs	Frameshift insertion/deletion	0.178
PHF6_1021	ASXL1	NM_015338.6	p.Q695X	Stopgain	0.192
PHF6_1021	IDH2	NM_002168.4	p.R172K	Nonsynonymous	0.213
PHF6_1021	JAK2	NM_001322196.1	p.V617F	Nonsynonymous	0.225
PHF6_1021	PHF6	NM_001015877.2	Splice site	Splice site	0.338
PHF6_1021	RUNX1	NM_001754.5	p.A244fs	Frameshift insertion/deletion	0.272
PHF6_1021	RUNX1	NM_001754.5	p.D123fs	Frameshift insertion/deletion	0.17
PHF6_1021	U2AF1	NM_006758.3	p.Q157P	Nonsynonymous	0.378
PHF6_1022	ASXL1	NM_015338.6	p.L992Rfs	Frameshift insertion/deletion	0.089
PHF6_1022	ASXL1	NM_015338.6	p.Q925X	Stopgain	0.269
PHF6_1022	PHF6	NM_001015877.2	p.E337Kfs	Frameshift insertion/deletion	0.399
PHF6_1022	U2AF1	NM_006758.3	p.Q157P	Nonsynonymous	0.406
PHF6_1024	DNMT3A	NM_175629.2	p.R882C	Nonsynonymous	0.156863
PHF6_1025	ASXL1	NM_015338.6	p.G642fs	Frameshift insertion/deletion	0.18
PHF6_1025	EZH2	NM_004456.5	p.L139fs	Frameshift insertion/deletion	0.829932
PHF6_1025	IDH2	NM_002168.4	p.R140Q	Nonsynonymous	0.534483
PHF6_1025	STAG2	NM_001375375.1	Splice site	Splice site	0.7917
PHF6_1026	DNMT3A	NM_175629.2	p.C524X	Stopgain	0.492424
PHF6_1026	NPM1	NM_002520.7	p.L287fs	Frameshift insertion/deletion	0.294118
PHF6_1026	PTPN11	NM_002834.5	p.L261F	Nonsynonymous	0.221239
PHF6_1027	FLT3-ITD	NM_004119.3	p.E604_Phe605ins10	ITD	0.18
PHF6_1027	IDH1	NM_005896.4	p.R140Q	Nonsynonymous	0.47
PHF6_1027	RUNX1	NM_001754.5	p.F259fs	Frameshift insertion/deletion	0.7
PHF6_1027	SRSF2	NM_001195427.2	p.P95R	Nonsynonymous	0.49
PHF6_1028	KIT	NM_001385286.1	p.N822K	Nonsynonymous	0.116279
PHF6_1029	ASXL1	NM_015338.6	p.Q692X	Stopgain	0.406
PHF6_1029	ETV6	NM_001987.5	p.V322Lfs	Frameshift insertion/deletion	0.398
PHF6_1029	U2AF1	NM_006758.3	p.S34F	Nonsynonymous	0.441
PHF6_1030	ZRSR2	NM_005089.4	p.G438_R440dup	Inframe insertion/deletion	0.44186
PHF6_1031	DNMT3A	NM_175629.2	p.R736H	Nonsynonymous	0.28
PHF6_1031	PHF6	NM_001015877.2	p.I314T	Nonsynonymous	0.262
PHF6_1031	TET2	NM_001127208.3	p.Y1148Lfs	Frameshift insertion/deletion	0.106
PHF6_1031	TET2	NM_001127208.3	p.Y1148Lfs	Frameshift insertion/deletion	0.072
PHF6_1031	TP53	NM_000546.6	p.R273H	Nonsynonymous	0.093
PHF6_1032	DNMT3A	NM_175629.2	p.I695N	Nonsynonymous	0.398
PHF6_1032	DNMT3A	NM_175629.2	p.V563M	Nonsynonymous	0.412
PHF6_1032	NPM1	NM_002520.7	p.W288Cfs	Frameshift insertion/deletion	0.321
PHF6_1032	NRAS	NM_002524.5	p.Q61K	Nonsynonymous	0.431
PHF6_1032	STAG2	NM_001375375.1	p.R953X	Stopgain	0.309
PHF6_1035	ASXL1	NM_015338.6	p.G662Wfs	Frameshift insertion/deletion	0.162
PHF6_1036	JAK2	NM_001322196.1	p.V617F	Nonsynonymous	0.759
PHF6_1036	RUNX1	NM_001754.5	p.R162S	Nonsynonymous	0.725
PHF6_1036	SRSF2	NM_001195427.2	p.P95H	Nonsynonymous	0.457
PHF6_1036	ZRSR2	NM_005089.4	p.Y18Vfs	Frameshift insertion/deletion	0.714
PHF6_1037	IDH2	NM_002168.4	p.R140Q	Nonsynonymous	0.487
PHF6_1037	RUNX1	NM_001754.5	p.R201Q	Nonsynonymous	0.07
PHF6_1037	STAG2	NM_001375375.1	p.F293Ifs	Frameshift insertion/deletion	0.126
PHF6_1037	STAG2	NM_001375375.1	p.K1076Ifs	Frameshift insertion/deletion	0.04
PHF6_1037	U2AF1	NM_006758.3	p.S34Y	Nonsynonymous	0.465
PHF6_1038	NRAS	NM_002524.5	p.G60E	Nonsynonymous	0.074
PHF6_1040	PHF6	NM_001015877.2	p.C280Y	Nonsynonymous	0.731707
PHF6_1040	RUNX1	NM_001754.5	p.R204X	Stopgain	0.515152
PHF6_1040	SRSF2	NM_001195427.2	p.D28fs	Frameshift insertion/deletion	0.387597
PHF6_1043	KIT	NM_001385286.1	p.D816H	Nonsynonymous	0.14
PHF6_1043	NRAS	NM_002524.5	p.G13D	Nonsynonymous	0.38
PHF6_1044	DNMT3A	NM_175629.2	p.L905fs	Frameshift insertion/deletion	0.230769
PHF6_1045	TET2	NM_001127208.3	p.I1873T	Nonsynonymous	0.381
PHF6_1045	TET2	NM_001127208.3	p.R1359G	Nonsynonymous	0.354
PHF6_1046	ETV6	NM_001987.5	p.Y402C	Nonsynonymous	0.225806
PHF6_1046	EZH2	NM_004456.5	p.V686A	Nonsynonymous	0.551724
PHF6_1046	SETBP1	NM_015559.3	p.D868N	Nonsynonymous	0.28125
PHF6_1050	DNMT3A	NM_175629.2	p.I705T	Nonsynonymous	0.055
PHF6_1050	DNMT3A	NM_175629.2	p.V716del	Inframe insertion/deletion	0.042
PHF6_1050	IDH2	NM_002168.4	p.R172K	Nonsynonymous	0.043
PHF6_1052	RUNX1	NM_001754.5	p.R107G	Nonsynonymous	0.333333
PHF6_1052	SF3B1	NM_012433.4	p.K666N	Nonsynonymous	0.264706
PHF6_1053	EZH2	NM_004456.5	p.R63X	Stopgain	0.395
PHF6_1053	SETBP1	NM_015559.3	p.I871T	Nonsynonymous	0.406
PHF6_1053	U2AF1	NM_006758.3	p.S34Y	Nonsynonymous	0.4
PHF6_1054	NRAS	NM_002524.5	p.G13V	Nonsynonymous	0.426
PHF6_1055	IDH1	NM_005896.4	p.R132C	Nonsynonymous	0.15625
PHF6_1056	FLT3-TKD	NM_004119.3	p.N676K	Nonsynonymous	0.508475
PHF6_1056	PHF6	NM_001015877.2	p.K8fs	Frameshift insertion/deletion	0.0505
PHF6_1056	RUNX1	NM_001754.5	p.N136Afs	Frameshift insertion/deletion	0.426471
PHF6_1056	SF3B1	NM_012433.4	p.K666N	Nonsynonymous	0.556054
PHF6_1058	ASXL1	NM_015338.6	p.G646Wfs	Frameshift insertion/deletion	0.17
PHF6_1059	BRAF	NM_001378474.1	p.V600E	Nonsynonymous	0.05
PHF6_1059	SRSF2	NM_001195427.2	p.P95H	Nonsynonymous	0.398
PHF6_1059	TET2	NM_001127208.3	p.H1036Tfs	Frameshift insertion/deletion	0.441
PHF6_1059	TET2	NM_001127208.3	p.Q1389X	Stopgain	0.43
PHF6_1060	JAK2	NM_001322196.1	p.V617F	Nonsynonymous	0.919
PHF6_1060	SRSF2	NM_001195427.2	p.P95R	Nonsynonymous	0.496
PHF6_1060	TET2	NM_001127208.3	p.R1261L	Nonsynonymous	0.277
PHF6_1061	BCOR	NM_001123383.1	p.E1150X	Stopgain	0.745455
PHF6_1061	BCOR	NM_001123383.1	p.E1150X	Stopgain	0.745455
PHF6_1061	DNMT3A	NM_175629.2	p.R882H	Nonsynonymous	0.276923
PHF6_1061	RUNX1	NM_001754.5	p.K110N	Nonsynonymous	0.27907
PHF6_1061	U2AF1	NM_006758.3	p.S34F	Nonsynonymous	0.323529
PHF6_1062	RUNX1	NM_001754.5	p.D198N	Nonsynonymous	0.7
PHF6_1062	SRSF2	NM_001195427.2	p.P95H	Nonsynonymous	0.42
PHF6_1062	TET2	NM_001127208.3	p.L1340H	Nonsynonymous	0.38
PHF6_1062	TET2	NM_001127208.3	p.V430Ffs	Frameshift insertion/deletion	0.34
PHF6_1063	BCOR	NM_001123383.1	p.R1462X	Stopgain	0.0808
PHF6_1063	BCOR	NM_001123383.1	p.R1462X	Stopgain	0.0808
PHF6_1063	CBL	NM_005188.4	p.W408R	Nonsynonymous	0.0776
PHF6_1063	RUNX1	NM_001754.5	p.R169fs	Frameshift insertion/deletion	0.0761
PHF6_1066	TP53	NM_000546.6	p.C176R	Nonsynonymous	0.180412
PHF6_1067	DNMT3A	NM_175629.2	Splice site	Splice site	0.075
PHF6_1068	EZH2	NM_004456.5	p.V570M	Nonsynonymous	0.573896
PHF6_1068	IDH2	NM_002168.4	p.R140Q	Nonsynonymous	0.443243
PHF6_1069	PHF6	NM_001015877.2	p.C280Y	Nonsynonymous	0.731707
PHF6_1069	RUNX1	NM_001754.5	p.R204X	Stopgain	0.521221
PHF6_1071	TP53	NM_000546.6	p.V143M	Nonsynonymous	0.249
PHF6_1072	IDH2	NM_002168.4	p.R140Q	Nonsynonymous	0.222222
PHF6_1072	TET2	NM_001127208.3	p.G1160E	Nonsynonymous	0.4
PHF6_1073	DNMT3A	NM_175629.2	p.Y735C	Nonsynonymous	0.277393
PHF6_1073	IDH2	NM_002168.4	p.R140Q	Nonsynonymous	0.274262
PHF6_1075	ASXL1	NM_015338.6	p.E635Rfs	Frameshift insertion/deletion	0.042
PHF6_1075	ASXL1	NM_015338.6	p.G646Wfs	Frameshift insertion/deletion	0.09
PHF6_1075	EZH2	NM_004456.5	p.E125K	Nonsynonymous	0.162
PHF6_1076	JAK2	NM_001322196.1	p.V617F	Nonsynonymous	0.151
PHF6_1080	FLT3-TKD	NM_004119.3	p.D835Y	Nonsynonymous	0.49
PHF6_1080	NPM1	NM_002520.7	p.W288Cfs	Frameshift insertion/deletion	0.39
PHF6_1082	ASXL1	NM_015338.6	p.G646Wfs	Frameshift insertion/deletion	0.351
PHF6_1084	SRSF2	NM_001195427.2	p.P95H	Nonsynonymous	0.441
PHF6_1084	TET2	NM_001127208.3	p.C1221S	Nonsynonymous	0.461
PHF6_1084	TET2	NM_001127208.3	p.R1261C	Nonsynonymous	0.415
PHF6_1085	BCOR	NM_001123383.1	p.Q1174X	Stopgain	0.676
PHF6_1085	BCOR	NM_001123383.1	p.Q1174X	Stopgain	0.676
PHF6_1085	PHF6	NM_001015877.2	p.A238X	Stopgain	0.933
PHF6_1085	RUNX1	NM_001754.5	p.D126K	Nonsynonymous	0.839
PHF6_1085	TET2	NM_001127208.3	p.L1515Ffs	Frameshift insertion/deletion	0.467
PHF6_1085	TET2	NM_001127208.3	p.Y1255X	Stopgain	0.448
PHF6_1087	TET2	NM_001127208.3	p.F653fs	Frameshift insertion/deletion	0.260595
PHF6_1088	IDH1	NM_005896.4	p.R132H	Nonsynonymous	0.474336
PHF6_1088	STAG2	NM_001375375.1	p.Q932X	Stopgain	0.9595
PHF6_1091	ASXL1	NM_015338.6	p.G646Wfs	Frameshift insertion/deletion	0.302
PHF6_1091	BCOR	NM_001123383.1	Splice site	Splice site	0.253
PHF6_1091	BCOR	NM_001123383.1	Splice site	Splice site	0.253
PHF6_1091	EZH2	NM_004456.5	p.P132S	Nonsynonymous	0.782
PHF6_1091	STAG2	NM_001375375.1	p.D198Vfs	Frameshift insertion/deletion	0.312
PHF6_1091	STAG2	NM_001375375.1	p.L226Ffs	Frameshift insertion/deletion	0.591
PHF6_1091	ZRSR2	NM_005089.4	p.R290X	Stopgain	0.943
PHF6_1095	EZH2	NM_004456.5	p.I659T	Nonsynonymous	0.5112
PHF6_1095	EZH2	NM_004456.5	p.D674_Y675delinsX	Stopgain	0.4624
PHF6_1095	IDH2	NM_002168.4	p.R140Q	Nonsynonymous	0.464286
PHF6_1096	BCOR	NM_001123383.1	p.E1330X	Stopgain	0.5267
PHF6_1096	BCOR	NM_001123383.1	p.E1330X	Stopgain	0.5267
PHF6_1096	CBL	NM_005188.4	p.L380P	Nonsynonymous	0.4176
PHF6_1096	EZH2	NM_004456.5	p.R628C	Nonsynonymous	0.3037
PHF6_1096	IDH2	NM_002168.4	p.R140Q	Nonsynonymous	0.4216
PHF6_1096	RUNX1	NM_001754.5	p.213_218del	Inframe insertion/deletion	0.3347
PHF6_1097	SETBP1	NM_015559.3	p.D868N	Nonsynonymous	0.166
PHF6_1099	ASXL1	NM_015338.6	p.G646fs	Frameshift insertion/deletion	0.107
PHF6_1099	NPM1	NM_002520.7	p.W288fs	Frameshift insertion/deletion	0.059
PHF6_1099	PTPN11	NM_002834.5	p.S502L	Nonsynonymous	0.135
PHF6_1100	TET2	NM_001127208.3	p.A1379V	Nonsynonymous	0.39
PHF6_1100	TP53	NM_000546.6	p.Y220C	Nonsynonymous	0.738
PHF6_1101	JAK2	NM_001322196.1	p.V617F	Nonsynonymous	0.944
PHF6_1102	JAK2	NM_001322196.1	p.V617F	Nonsynonymous	0.376
PHF6_1103	RUNX1	NM_001754.5	p.W106L	Nonsynonymous	0.381
PHF6_1103	RUNX1	NM_001754.5	p.G168X	Stopgain	0.366
PHF6_1104	JAK2	NM_001322196.1	p.V617F	Nonsynonymous	0.107
PHF6_1105	BCOR	NM_001123383.1	p.L1130Afs	Frameshift insertion/deletion	0.099
PHF6_1105	BCOR	NM_001123383.1	p.L1130Afs	Frameshift insertion/deletion	0.099
PHF6_1105	DNMT3A	NM_175629.2	p.R882C	Nonsynonymous	0.499
PHF6_1105	KRAS	NM_004985.5	p.G12S	Nonsynonymous	0.164
PHF6_1105	NRAS	NM_002524.5	p.G12D	Nonsynonymous	0.029
PHF6_1105	NRAS	NM_002524.5	p.G13D	Nonsynonymous	0.224
PHF6_1105	U2AF1	NM_006758.3	p.S34F	Nonsynonymous	0.475
PHF6_1106	ASXL1	NM_015338.6	p.Y591X	Stopgain	0.075
PHF6_1106	KIT	NM_001385286.1	p.D816V	Nonsynonymous	0.068
PHF6_1106	TET2	NM_001127208.3	p.C1221Vfs	Frameshift insertion/deletion	0.297
PHF6_1106	TET2	NM_001127208.3	p.R1214Q	Nonsynonymous	0.16
PHF6_1106	TET2	NM_001127208.3	p.Y1255X	Stopgain	0.187
PHF6_1106	TET2	NM_001127208.3	Splice site	Splice site	0.1
PHF6_1107	DNMT3A	NM_175629.2	p.A782T	Nonsynonymous	0.731
PHF6_1107	RUNX1	NM_001754.5	p.G170Efs	Inframe insertion/deletion	0.244
PHF6_1107	SF3B1	NM_012433.4	p.R625H	Nonsynonymous	0.253
PHF6_1108	ASXL1	NM_015338.6	p.E635Rfs	Frameshift insertion/deletion	0.089
PHF6_1109	IDH1	NM_005896.4	p.R132C	Nonsynonymous	0.142857
PHF6_1111	TP53	NM_000546.6	p.D281G	Nonsynonymous	0.1474
PHF6_1111	TP53	NM_000546.6	p.G245R	Nonsynonymous	0.2209
PHF6_1112	NPM1	NM_002520.7	p.W290Gfs	Frameshift insertion/deletion	0.303
PHF6_1112	PTPN11	NM_002834.5	p.D61Y	Nonsynonymous	0.4
PHF6_1112	TET2	NM_001127208.3	p.P1723Yfs	Frameshift insertion/deletion	0.342
PHF6_1113	ASXL1	NM_015338.6	p.W1037X	Stopgain	0.387
PHF6_1113	JAK2	NM_001322196.1	p.V617F	Nonsynonymous	0.352
PHF6_1113	ZRSR2	NM_005089.4	p.E362X	Stopgain	0.832
PHF6_1115	FLT3-TKD	NM_004119.3	p.D835Y	Nonsynonymous	0.23
PHF6_1115	KIT	NM_001385286.1	p.D419del	Inframe insertion/deletion	0.19
PHF6_1116	IDH2	NM_002168.4	p.R140W	Nonsynonymous	0.309
PHF6_1116	NRAS	NM_002524.5	p.G12D	Nonsynonymous	0.046
PHF6_1116	SRSF2	NM_001195427.2	p.P95_R102del	Inframe insertion/deletion	0.12
PHF6_1116	STAG2	NM_001375375.1	p.R1012X	Stopgain	0.603
PHF6_1119	TET2	NM_001127208.3	p.G1913D	Nonsynonymous	0.31
PHF6_1120	FLT3-TKD	NM_004119.3	p.D835V	Nonsynonymous	0.11
PHF6_1120	FLT3-TKD	NM_004119.3	p.N841I	Nonsynonymous	0.14
PHF6_1120	KRAS	NM_004985.5	p.G12D	Nonsynonymous	0.08
PHF6_1122	SF3B1	NM_012433.4	p.K700E	Nonsynonymous	0.386
PHF6_1122	TET2	NM_001127208.3	p.N1266_E1267delinsK	Inframe insertion/deletion	0.41
PHF6_1123	JAK2	NM_001322196.1	p.V617F	Nonsynonymous	0.889
PHF6_1123	TET2	NM_001127208.3	p.Q939X	Stopgain	0.38
PHF6_1124	FLT3-ITD	NM_004119.3	p.D600_L601insHTGSSDNEYFYVDFREYEYD	ITD	0.832
PHF6_1125	PTPN11	NM_002834.5	p.D61V	Nonsynonymous	0.403
PHF6_1126	DNMT3A	NM_175629.2	p.R882C	Nonsynonymous	0.389
PHF6_1126	FLT3-ITD	NM_004119.3	p.W603_E604insDDFREYEYDLKW	ITD	0.044
PHF6_1126	FLT3-ITD	NM_004119.3	p.E598_Y599insSVQVTGSSDNEYFYVDFREYE	ITD	0.015
PHF6_1126	IDH1	NM_005896.4	p.R132C	Nonsynonymous	0.421
PHF6_1126	PTPN11	NM_002834.5	p.G503V	Nonsynonymous	0.058
PHF6_1127	GATA2	NM_032638.5	p.R362X	Stopgain	0.334
PHF6_1128	DNMT3A	NM_175629.2	p.R882C	Nonsynonymous	0.052
PHF6_1128	JAK2	NM_001322196.1	p.V617F	Nonsynonymous	0.546
PHF6_1129	DNMT3A	NM_175629.2	p.L547H	Nonsynonymous	0.507
PHF6_1130	U2AF1	NM_006758.3	p.S34F	Nonsynonymous	0.417
PHF6_1131	DNMT3A	NM_175629.2	p.R882C	Nonsynonymous	0.468
PHF6_1131	FLT3-ITD	NM_004119.3	p.E596_Y597insSQLQIVQVTGSSDNEYFYVDFRE	ITD	0.149
PHF6_1131	GATA2	NM_032638.5	p.S139Cfs	Frameshift insertion/deletion	0.138
PHF6_1131	RUNX1	NM_001754.5	p.A435Qfs	Frameshift insertion/deletion	0.327
PHF6_1133	SF3B1	NM_012433.4	p.K700E	Nonsynonymous	0.189
PHF6_1134	BCOR	NM_001123383.1	p.D942Mfs	Frameshift insertion/deletion	0.221
PHF6_1134	BCOR	NM_001123383.1	p.D942Mfs	Frameshift insertion/deletion	0.221
PHF6_1134	RUNX1	NM_001754.5	p.V101Cfs	Frameshift insertion/deletion	0.263
PHF6_1134	TET2	NM_001127208.3	p.F1285Sfs	Frameshift insertion/deletion	0.285
PHF6_1136	FLT3-TKD	NM_004119.3	p.N841I	Nonsynonymous	0.328
PHF6_1136	GATA2	NM_032638.5	p.L359F	Nonsynonymous	0.229
PHF6_1138	DNMT3A	NM_175629.2	p.P385Rfs	Frameshift insertion/deletion	0.375
PHF6_1138	SF3B1	NM_012433.4	p.K700E	Nonsynonymous	0.416
PHF6_1139	IDH1	NM_005896.4	p.R132H	Nonsynonymous	0.427
PHF6_1139	SRSF2	NM_001195427.2	p.P95A	Nonsynonymous	0.457
PHF6_1140	NPM1	NM_002520.7	p.W288fs	Frameshift insertion/deletion	0.216
PHF6_1140	PTPN11	NM_002834.5	p.G503A	Nonsynonymous	0.272
PHF6_1140	PTPN11	NM_002834.5	p.T507K	Nonsynonymous	0.058
PHF6_1144	TET2	NM_001127208.3	p.E1247X	Stopgain	0.445
PHF6_1144	TET2	NM_001127208.3	p.S1284_F1285delinsAS	Inframe insertion/deletion	0.436
PHF6_1145	ASXL1	NM_015338.6	p.S577X	Stopgain	0.5
PHF6_1145	EZH2	NM_004456.5	p.R298H	Nonsynonymous	0.901
PHF6_1145	NRAS	NM_002524.5	p.G12F	Nonsynonymous	0.46
PHF6_1145	SETBP1	NM_015559.3	p.D868N	Nonsynonymous	0.495
PHF6_1146	JAK2	NM_001322196.1	p.V617F	Nonsynonymous	0.049
PHF6_1148	DNMT3A	NM_175629.2	p.R882H	Nonsynonymous	0.38
PHF6_1148	SRSF2	NM_001195427.2	p.P95R	Nonsynonymous	0.14
PHF6_1148	TET2	NM_001127208.3	p.Q1652X	Stopgain	0.35
PHF6_1149	SRSF2	NM_001195427.2	p.P95H	Nonsynonymous	0.472
PHF6_1149	TET2	NM_001127208.3	p.S1486X	Stopgain	0.469
PHF6_1150	FLT3-ITD	NM_004119.3	p.D835_I836delinsval	ITD	0.32
PHF6_1152	BCOR	NM_001123383.1	p.S830fs	Frameshift insertion/deletion	0.188
PHF6_1152	BCOR	NM_001123383.1	p.S830fs	Frameshift insertion/deletion	0.188
PHF6_1152	DNMT3A	NM_175629.2	p.G590fs	Frameshift insertion/deletion	0.16
PHF6_1152	DNMT3A	NM_175629.2	p.W306X	Stopgain	0.337
PHF6_1152	IDH2	NM_002168.4	p.R172K	Nonsynonymous	0.223
PHF6_1155	TET2	NM_001127208.3	p.D275fs	Frameshift insertion/deletion	0.033
PHF6_1157	U2AF1	NM_006758.3	p.S34F	Nonsynonymous	0.0701
PHF6_1158	MPL	NM_005373.3	p.W515L	Nonsynonymous	0.246
PHF6_1159	NPM1	NM_002520.7	p.W288fs	Frameshift insertion/deletion	0.24
PHF6_1160	SRSF2	NM_001195427.2	p.P95H	Nonsynonymous	0.159
PHF6_1160	TET2	NM_001127208.3	p.R1465X	Stopgain	0.361
PHF6_1161	DNMT3A	NM_175629.2	p.R882H	Nonsynonymous	0.375
PHF6_1162	EZH2	NM_004456.5	p.Y292H	Nonsynonymous	0.051
PHF6_1164	NRAS	NM_002524.5	p.G12D	Nonsynonymous	0.363
PHF6_1166	ASXL1	NM_015338.6	p.G646Wfs	Frameshift insertion/deletion	0.225
PHF6_1166	BCOR	NM_001123383.1	p.L1612Pfs	Frameshift insertion/deletion	0.613
PHF6_1166	BCOR	NM_001123383.1	p.L1612Pfs	Frameshift insertion/deletion	0.613
PHF6_1166	IDH2	NM_002168.4	p.R140W	Nonsynonymous	0.414
PHF6_1166	SRSF2	NM_001195427.2	p.P95H	Nonsynonymous	0.406
PHF6_1166	STAG2	NM_001375375.1	p.R216Sfs	Frameshift insertion/deletion	0.738
PHF6_1167	DNMT3A	NM_175629.2	p.R882H	Nonsynonymous	0.36
PHF6_1167	TET2	NM_001127208.3	p.K693X	Stopgain	0.32
PHF6_1167	TET2	NM_001127208.3	p.L1244P	Nonsynonymous	0.3
PHF6_1168	TP53	NM_000546.6	p.R203fs	Frameshift insertion/deletion	0.433735
PHF6_1169	ASXL1	NM_015338.6	p.G658X	Stopgain	0.435
PHF6_1169	EZH2	NM_004456.5	p.Y733C	Nonsynonymous	0.453
PHF6_1169	TET2	NM_001127208.3	Splice site	Splice site	0.498
PHF6_1169	TP53	NM_000546.6	p.R249W	Nonsynonymous	0.44
PHF6_1170	DNMT3A	NM_175629.2	p.Y528X	Stopgain	0.18
PHF6_1170	JAK2	NM_001322196.1	p.V617F	Nonsynonymous	0.113
PHF6_1170	SF3B1	NM_012433.4	p.K700E	Nonsynonymous	0.088
PHF6_1171	DNMT3A	NM_175629.2	p.R556G	Nonsynonymous	0.059
PHF6_1173	FLT3-TKD	NM_004119.3	p.A680V	Nonsynonymous	0.496503
PHF6_1177	BCOR	NM_001123383.1	p.K1426Sfs	Frameshift insertion/deletion	0.166
PHF6_1177	BCOR	NM_001123383.1	p.K1426Sfs	Frameshift insertion/deletion	0.166
PHF6_1179	JAK2	NM_001322196.1	p.V617F	Nonsynonymous	0.372
PHF6_1180	DNMT3A	NM_175629.2	p.S337L	Nonsynonymous	0.49
PHF6_1180	DNMT3A	NM_175629.2	p.W409X	Stopgain	0.39
PHF6_1180	IDH2	NM_002168.4	p.R172K	Nonsynonymous	0.41
PHF6_1181	TP53	NM_000546.6	Splice site	Splice site	0.355
PHF6_1183	RUNX1	NM_001754.5	p.G199E	Nonsynonymous	0.18
PHF6_1186	KRAS	NM_004985.5	p.G60D	Nonsynonymous	0.055
PHF6_1186	TET2	NM_001127208.3	p.C1281Lfs	Frameshift insertion/deletion	0.346
PHF6_1186	TET2	NM_001127208.3	p.R1261H	Nonsynonymous	0.33
PHF6_1186	ZRSR2	NM_005089.4	Splice site	Splice site	0.679
PHF6_1187	NRAS	NM_002524.5	p.Q61H	Nonsynonymous	0.06
PHF6_1190	NRAS	NM_002524.5	p.G12D	Nonsynonymous	0.21
PHF6_1190	NRAS	NM_002524.5	p.G13D	Nonsynonymous	0.05
PHF6_1191	ASXL1	NM_015338.6	p.C594X	Stopgain	0.456
PHF6_1191	IDH2	NM_002168.4	p.R140Q	Nonsynonymous	0.35
PHF6_1191	JAK2	NM_001322196.1	p.V617F	Nonsynonymous	0.203
PHF6_1191	NPM1	NM_002520.7	p.W288Cfs	Frameshift insertion/deletion	0.116
PHF6_1191	NRAS	NM_002524.5	p.Q61R	Nonsynonymous	0.148
PHF6_1191	SRSF2	NM_001195427.2	p.P95H	Nonsynonymous	0.248
PHF6_1194	DNMT3A	NM_175629.2	p.R882H	Nonsynonymous	0.25
PHF6_1195	DNMT3A	NM_175629.2	p.G543C	Nonsynonymous	0.53
PHF6_1195	FLT3-ITD	NM_004119.3	NA	ITD	0.6
PHF6_1195	NPM1	NM_002520.7	p.W288Cfs	Frameshift insertion/deletion	0.38
PHF6_1197	DNMT3A	NM_175629.2	p.R882H	Nonsynonymous	0.46
PHF6_1197	TP53	NM_000546.6	p.I195F	Nonsynonymous	0.06
PHF6_1197	TP53	NM_000546.6	p.R248Q	Nonsynonymous	0.84
PHF6_1199	SF3B1	NM_012433.4	p.K666R	Nonsynonymous	0.441
PHF6_1199	TET2	NM_001127208.3	p.S1039X	Stopgain	0.371
PHF6_1205	GATA2	NM_032638.5	p.P178S	Nonsynonymous	0.47
PHF6_1206	FLT3-ITD	NM_004119.3	NA	ITD	0.14
PHF6_1206	FLT3-TKD	NM_004119.3	p.D835Y	Nonsynonymous	0.08
PHF6_1206	U2AF1	NM_006758.3	p.S34Y	Nonsynonymous	0.21
PHF6_1208	MPL	NM_005373.3	p.R102P	Nonsynonymous	0.417431
PHF6_1209	KRAS	NM_004985.5	p.G13D	Nonsynonymous	0.42
PHF6_1210	KRAS	NM_004985.5	p.G12V	Nonsynonymous	0.44
PHF6_1211	DNMT3A	NM_175629.2	p.R882C	Nonsynonymous	0.39
PHF6_1211	TP53	NM_000546.6	p.K120E	Nonsynonymous	0.68
PHF6_1212	KIT	NM_001385286.1	p.D816V	Nonsynonymous	0.34
PHF6_1213	DNMT3A	NM_175629.2	p.S669F	Nonsynonymous	0.216
PHF6_1213	JAK2	NM_001322196.1	p.V617F	Nonsynonymous	0.433
PHF6_1214	JAK2	NM_001322196.1	p.V617F	Nonsynonymous	0.781
PHF6_1215	ASXL1	NM_015338.6	p.G646Wfs	Frameshift insertion/deletion	0.276
PHF6_1215	EZH2	NM_004456.5	p.R502Q	Nonsynonymous	0.963
PHF6_1215	NRAS	NM_002524.5	p.G12D	Nonsynonymous	0.476
PHF6_1215	SETBP1	NM_015559.3	p.D868N	Nonsynonymous	0.471
PHF6_1215	U2AF1	NM_006758.3	p.Q157P	Nonsynonymous	0.474
PHF6_1217	DNMT3A	NM_175629.2	Splice site	Splice site	0.17
PHF6_1217	IDH1	NM_005896.4	p.R132G	Nonsynonymous	0.177
PHF6_1217	IDH1	NM_005896.4	p.R132G	Nonsynonymous	0.177
PHF6_1217	RUNX1	NM_001754.5	p.N407fs	Frameshift insertion/deletion	0.142
PHF6_1217	SRSF2	NM_001195427.2	p.P95R	Nonsynonymous	0.17
PHF6_1218	EZH2	NM_004456.5	p.E125V	Nonsynonymous	0.421
PHF6_1218	IDH2	NM_002168.4	p.R140Q	Nonsynonymous	0.47
PHF6_1218	JAK2	NM_001322196.1	p.V617F	Nonsynonymous	0.029
PHF6_1218	TP53	NM_000546.6	Splice site	Splice site	0.439
PHF6_1220	ASXL1	NM_015338.6	p.Q748X	Stopgain	0.223
PHF6_1221	NRAS	NM_002524.5	p.G12C	Nonsynonymous	0.1
PHF6_1221	NRAS	NM_002524.5	p.G12D	Nonsynonymous	0.16
PHF6_1222	TP53	NM_000546.6	p.C135Y	Nonsynonymous	0.87
PHF6_1225	IDH2	NM_002168.4	p.R140Q	Nonsynonymous	0.33
PHF6_1226	JAK2	NM_001322196.1	p.V617F	Nonsynonymous	0.066
PHF6_1226	KRAS	NM_004985.5	p.G12R	Nonsynonymous	0.151
PHF6_1226	NF1	NM_001042492.3	p.E1264V	Nonsynonymous	0.141
PHF6_1226	NF1	NM_001042492.3	p.Y2264X	Stopgain	0.124
PHF6_1226	NRAS	NM_002524.5	p.G12D	Nonsynonymous	0.067
PHF6_1226	SRSF2	NM_001195427.2	p.S15D	Nonsynonymous	0.331
PHF6_1226	TET2	NM_001127208.3	p.Q642X	Stopgain	0.458
PHF6_1226	TET2	NM_001127208.3	p.Q943X	Stopgain	0.47
PHF6_1227	TP53	NM_000546.6	p.C238R	Nonsynonymous	0.34
PHF6_1229	ASXL1	NM_015338.6	p.R965X	Stopgain	0.44
PHF6_1229	TP53	NM_000546.6	p.I254T	Nonsynonymous	0.18
PHF6_1229	TP53	NM_000546.6	p.R248W	Nonsynonymous	0.68
PHF6_1229	U2AF1	NM_006758.3	p.Q157P	Nonsynonymous	0.45
PHF6_1230	BCOR	NM_001123383.1	p.Y213X	Stopgain	0.42
PHF6_1230	BCOR	NM_001123383.1	p.Y213X	Stopgain	0.42
PHF6_1231	DNMT3A	NM_175629.2	p.R882H	Nonsynonymous	0.43
PHF6_1231	EZH2	NM_004456.5	p.I109V	Nonsynonymous	0.14
PHF6_1231	NPM1	NM_002520.7	p.W288Cfs	Frameshift insertion/deletion	0.37
PHF6_1232	U2AF1	NM_006758.3	p.R133C	Nonsynonymous	0.81
PHF6_1233	DNMT3A	NM_175629.2	p.R882H	Nonsynonymous	0.259
PHF6_1234	DNMT3A	NM_175629.2	p.E408Gfs	Frameshift insertion/deletion	0.59
PHF6_1234	NPM1	NM_002520.7	p.W288Cfs	Frameshift insertion/deletion	0.4
PHF6_1234	NRAS	NM_002524.5	p.Q61R	Nonsynonymous	0.32
PHF6_1235	BCOR	NM_001123383.1	p.W1663X	Stopgain	0.81
PHF6_1235	BCOR	NM_001123383.1	p.W1663X	Stopgain	0.81
PHF6_1235	PTPN11	NM_002834.5	p.T73I	Nonsynonymous	0.35
PHF6_1235	RUNX1	NM_001754.5	p.T111I	Nonsynonymous	0.43
PHF6_1235	RUNX1	NM_001754.5	p.Q274X	Stopgain	0.42
PHF6_1235	SF3B1	NM_012433.4	p.K700E	Nonsynonymous	0.48
PHF6_1235	TET2	NM_001127208.3	p.A1471Pfs	Frameshift insertion/deletion	0.47
PHF6_1235	TET2	NM_001127208.3	p.I1873T	Nonsynonymous	0.49
PHF6_1237	JAK2	NM_001322196.1	p.V617F	Nonsynonymous	0.15
PHF6_1237	SF3B1	NM_012433.4	p.K666N	Nonsynonymous	0.06
PHF6_1237	TET2	NM_001127208.3	p.I340Rfs	Frameshift insertion/deletion	0.1
PHF6_1238	ASXL1	NM_015338.6	p.C789Mfs	Frameshift insertion/deletion	0.49
PHF6_1238	KRAS	NM_004985.5	p.G13D	Nonsynonymous	0.24
PHF6_1238	TET2	NM_001127208.3	Splice site	Splice site	0.46
PHF6_1238	ZRSR2	NM_005089.4	p.L71Ffs	Frameshift insertion/deletion	0.92
PHF6_1240	FLT3-ITD	NM_004119.3	p.D593_D600dup	ITD	0.73
PHF6_1240	NPM1	NM_002520.7	p.W288Cfs	Frameshift insertion/deletion	0.39
PHF6_1241	RUNX1	NM_001754.5	p.R204Q	Nonsynonymous	0.28
PHF6_1241	SRSF2	NM_001195427.2	p.P95delinsRA	Nonsynonymous	0.21
PHF6_1241	TET2	NM_001127208.3	p.E1178G	Nonsynonymous	0.16
PHF6_1242	BCOR	NM_001123383.1	p.R976X	Stopgain	0.11
PHF6_1242	BCOR	NM_001123383.1	p.R976X	Stopgain	0.11
PHF6_1242	U2AF1	NM_006758.3	p.S34F	Nonsynonymous	0.05
PHF6_1243	FLT3-ITD	NM_004119.3	p.S584_E596dup	ITD	0.04
PHF6_1244	NRAS	NM_002524.5	p.G13R	Nonsynonymous	0.08
PHF6_1245	ASXL1	NM_015338.6	p.E1241X	Stopgain	0.46
PHF6_1245	FLT3-TKD	NM_004119.3	p.D835Y	Nonsynonymous	0.43
PHF6_1246	ASXL1	NM_015338.6	p.H995Qfs	Frameshift insertion/deletion	0.113
PHF6_1246	TET2	NM_001127208.3	p.R1516X	Stopgain	0.82
PHF6_1246	ZRSR2	NM_005089.4	Splice site	Splice site	0.669
PHF6_1247	CBL	NM_005188.4	p.L380P	Nonsynonymous	0.262
PHF6_1247	NPM1	NM_002520.7	p.W290Rfs	Frameshift insertion/deletion	0.171
PHF6_1248	TP53	NM_000546.6	p.C238F	Nonsynonymous	0.736
PHF6_1250	IDH2	NM_002168.4	p.R172K	Nonsynonymous	0.441441
PHF6_1250	JAK2	NM_001322196.1	p.V617F	Nonsynonymous	1
PHF6_1251	JAK2	NM_001322196.1	p.V617F	Nonsynonymous	0.891
PHF6_1252	JAK2	NM_001322196.1	p.V617F	Nonsynonymous	0.051
PHF6_1253	CEBPA	NM_004364.5	p.S21Rfs	Frameshift insertion/deletion	0.912
PHF6_1253	DNMT3A	NM_175629.2	p.W795G	Nonsynonymous	0.923
PHF6_1253	IDH2	NM_002168.4	p.R140Q	Nonsynonymous	0.482
PHF6_1253	RUNX1	NM_001754.5	p.R145G	Nonsynonymous	0.469
PHF6_1253	TET2	NM_001127208.3	Splice site	Splice site	0.47
PHF6_1254	TET2	NM_001127208.3	p.N1700Efs	Frameshift insertion/deletion	0.416
PHF6_1254	TET2	NM_001127208.3	p.Y1696X	Stopgain	0.545
PHF6_1255	PHF6	NM_001015877.2	p.R116X	Stopgain	0.082
PHF6_1255	PHF6	NM_001015877.2	p.K273Sfs	Frameshift insertion/deletion	0.336
PHF6_1255	RUNX1	NM_001754.5	p.R166G	Nonsynonymous	0.248
PHF6_1255	RUNX1	NM_001754.5	p.A149X	Stopgain	0.205
PHF6_1255	U2AF1	NM_006758.3	p.S34F	Nonsynonymous	0.294
PHF6_1256	ASXL1	NM_015338.6	p.R693X	Stopgain	0.382
PHF6_1256	SF3B1	NM_012433.4	p.E697_K700delinsDP	Inframe insertion/deletion	0.404
PHF6_1257	TP53	NM_000546.6	p.R273H	Nonsynonymous	0.681
PHF6_1258	SETBP1	NM_015559.3	p.G870S	Nonsynonymous	0.33
PHF6_1258	U2AF1	NM_006758.3	p.S34F	Nonsynonymous	0.332
PHF6_1258	U2AF1	NM_006758.3	p.Q157R	Nonsynonymous	0.329
PHF6_1259	ASXL1	NM_015338.6	p.G646Wfs	Frameshift insertion/deletion	0.15
PHF6_1259	RUNX1	NM_001754.5	p.R207W	Nonsynonymous	0.095
PHF6_1259	SRSF2	NM_001195427.2	p.P95H	Nonsynonymous	0.232
PHF6_1259	STAG2	NM_001375375.1	Splice site	Splice site	0.431
PHF6_1260	ASXL1	NM_015338.6	p.P675Lfs	Frameshift insertion/deletion	0.257
PHF6_1260	NRAS	NM_002524.5	p.G12V	Nonsynonymous	0.229
PHF6_1260	STAG2	NM_001375375.1	p.S922Vfs	Frameshift insertion/deletion	0.25
PHF6_1262	MPL	NM_005373.3	Splice site	Splice site	0.473
PHF6_1263	TET2	NM_001127208.3	p.H1868Y	Nonsynonymous	0.429
PHF6_1265	FLT3-ITD	NM_004119.3	p.L576_Y589dup	ITD	0.163
PHF6_1265	IDH2	NM_002168.4	p.R140Q	Nonsynonymous	0.283
PHF6_1266	ETV6	NM_001987.5	p.R369W	Nonsynonymous	0.422
PHF6_1266	FLT3-ITD	NM_004119.3	p.Q575_D593dup	ITD	0.193
PHF6_1266	RUNX1	NM_001754.5	p.N248Tfs	Frameshift insertion/deletion	0.326
PHF6_1267	FLT3-TKD	NM_004119.3	p.D835E	Nonsynonymous	0.359
PHF6_1269	NPM1	NM_002520.7	p.W288Cfs	Frameshift insertion/deletion	0.374
PHF6_1270	ASXL1	NM_015338.6	p.G646Wfs	Frameshift insertion/deletion	0.085
PHF6_1270	DNMT3A	NM_175629.2	p.G543C	Nonsynonymous	0.138
[truncated: 15,084 more rows]
