# Supplementary material for: Molecular and clinical analyses of PHF6 mutant myeloid neoplasia provide their pathogenesis and therapeutic targeting
Source: Nat Commun. 2024 Feb 28;15:1832. doi: 10.1038/s41467-024-46134-w (PMC10901781; doi:10.1038/s41467-024-46134-w)
Supplement: Supplementary file 6 — Supplementary Data 3 [file 41467_2024_46134_MOESM6_ESM.xlsx]

## Sheet: Supplementary Data 3
Supplementary Data 3 Co-immunoprecipitated proteins with PHF6
Uniprot ID	Proteins	Descriptions	Sum PEP Score	Coverage [%]	# Peptides	# PSMs	MW [kDa]	Score Sequest HT: Sequest HT
Q8IWS0	PHF6	#N/A	256.245	68	25	122	41.3	377.26
Q13951	CBFB	TF	15.26	16	2	2	21.5	10.35
P31260	HOXA10	TF	10.56	9	2	3	42.4	8.64
P06400	RB1	TF	7.21	4	2	2	106.1	4.98
Q01196	RUNX1	TF	25.188	30	8	12	48.7	31.99
P17947	SPI1	TF	10.126	9	3	3	31.1	8.2
Q9BTC0	DIDO1	TF - Apoptosis, early embryonic stem cell development.	87.288	18	23	40	243.7	122.29
P40763	STAT3	TF - Jak/STAT Signaling Pathway, MAPK Signaling	7.581	7	3	3	88	5.68
P19544	WT1	TF	18.797	10	3	8	49.2	22.48
O14497	ARID1A	SWI/SNF - BAF	595.754	48	76	289	241.9	953.9
P51532-4	SMARCA4	SWI/SNF	437.282	43	66	277	181.6	876.44
Q12824	SMARCB1	SWI/SNF	229.519	75	22	262	43.1	913.91
P51531	SMARCA2	SWI/SNF - BAF	363.886	47	63	231	181.2	639.12
Q8TAQ2	SMARCC2	SWI/SNF	322.029	55	52	216	126.8	680.68
Q92922	SMARCC1	SWI/SNF	299.921	47	46	184	122.8	544.21
Q92785	DPF2	SWI/SNF	267.677	72	31	160	44.1	510.81
Q92925	SMARCD2	SWI/SNF	281.129	57	32	122	58.9	378.97
Q969G3	SMARCE1	SWI/SNF	218.898	81	28	122	46.6	395.93
O96019	ACTL6A	SWI/SNF, Chromatin Remodeling - INO80 Complex	174.158	52	17	115	47.4	330.98
Q8NFD5	ARID1B	SWI/SNF - BAF	212.521	26	43	113	236	326.67
Q96GM5	SMARCD1	SWI/SNF	179.358	58	24	76	58.2	256.12
Q6STE5	SMARCD3	SWI/SNF	72.674	24	8	31	55	103.16
Q86U86	PBRM1	SWI/SNF - PBAF	61.83	12	16	19	192.8	51.84
Q8WUZ0	BCL7C	SWI/SNF - PBAF/BAF	34.187	56	5	14	23.5	36.89
Q4VC05-2	BCL7A	SWI/SNF - PBAF/BAF	31.015	20	5	12	25	30.74
Q9BQE9	BCL7B	SWI/SNF - PBAF/BAF	24.575	42	5	12	22.2	30.79
Q8WUB8	PHF10	SWI/SNF - PBAF	15.967	11	4	7	56	19.28
Q68CP9	ARID2	SWI/SNF - PBAF	4.413	1	2	2	197.3	4.77
Q9NZM4	BICRA	Coactivator - SWI/SNF chromatin remodeling subcomplex GBAF	11.342	4	3	3	158.4	10.99
Q12873	CHD3	Corepressor - NURD	89.168	14	18	38	226.5	107.39
Q86YP4	GATAD2A	Corepressor - NURD	27.441	14	6	13	68	33.45
O95983	MBD3	Corepressor - NURD	11.55	9	3	6	32.8	15.52
Q9BTC8	MTA3	Corepressor - NURD	18.048	10	5	8	67.5	25.58
O15226	NKRF	Corepressor	191.485	54	36	122	77.6	364.83
Q09028	RBBP4	Corepressor - NURD	65.071	53	15	26	47.6	69.5
Q16576	RBBP7	Corepressor - NURD	29.645	28	10	17	47.8	41.41
Q15022	SUZ12	Corepressor - PRC2	24.821	12	6	8	83	24.03
O43159	RRP8	Corepressor- eNoSC HMT H3K9	39.913	27	9	18	50.7	53.51
O15379	HDAC3	Corepressor- HDAC	27.765	18	5	9	48.8	26.74
Q96I24	FUBP3	Coactivator	109.433	49	20	40	61.6	109.79
Q9BYK8	HELZ2	Coactivator	43.988	8	14	19	294.5	53.61
Q06413	MEF2C	Coactivator	3.313	3	1	2	51.2	5.33
Q14686	NCOA6	Coactivator	7.646	2	3	4	219	9.9
Q00577	PURA	Coactivator	11.304	16	2	3	34.9	9.94
Q9UGU0	TCF20	Coactivator	236.002	38	48	116	211.6	346.63
Q03164	KMT2A	Coactivator - HMT MLL ,COMPASS	15.085	2	4	6	431.5	18.92
Q9NP66	HMG20A	Coactivator - KMT2A/MLL1	76.495	43	15	34	40.1	91.24
O14686	KMT2D	Coactivator - MLL2/4, H3K4	58.032	5	15	22	593	66.78
Q9Y265	RUVBL1	Coactivator - NuA4	87.944	58	18	28	50.2	82.78
Q9Y4A5	TRRAP	Coactivator - NuA4	155.826	14	38	45	437.3	132.7
P53999	SUB1	Coactivator / TP63	17.288	27	5	7	14.4	20.33
Q96EK7	FAM120B	Coactivator-ESR1	39.119	13	9	17	103.7	47.91
Q96PK6	RBM14	Coactivator-NCOA6	158.551	47	26	132	69.4	410.82
Q9H0A0	NAT10	Coactivator-RNA Cytidine acetyl Transferase, tubulin Acetyl Transferase	141.486	34	25	87	115.7	275.26
Q29RF7	PDS5A	cohesin	60.54	19	15	30	150.7	85.82
Q9NTI5	PDS5B	cohesin	95.851	20	18	31	164.6	91.23
Q15021	NCAPD2	Condensin complex	24.846	9	9	9	157.1	24.53
P42695	NCAPD3	Condensin complex	14.742	5	4	5	168.8	16.09
O95347	SMC2	Condensin complex	16.136	5	5	5	135.6	14.28
Q9NTJ3	SMC4	Condensin complex	12.204	4	4	4	147.1	10.52
O95104	SCAF4	Coregulation -link transcription and spliceosome	12.241	4	3	3	125.8	8.94
Q09666	AHNAK	Coregulator	71.801	9	22	22	628.7	66.52
Q9P2D1	CHD7	Coregulator - CHD	86.251	13	26	40	335.7	117.88
P09543	CNP	Coregulator	39.201	28	10	11	47.5	34.77
O60832	DKC1	Coregulator	100.848	41	19	58	57.6	160.84
P51114	FXR1	Coregulator	47.671	26	9	14	69.7	46.31
Q7Z6Z7	HUWE1	Coregulator	27.025	3	7	8	481.6	24.5
Q12905	ILF2	Coregulator	348.348	83	27	416	43	1338.53
Q12906-7	ILF3	Coregulator	416.826	75	58	411	95.7	1454.73
Q86VI3	IQGAP3	Coregulator	16.09	4	4	7	184.6	20.8
Q07666	KHDRBS1	Coregulator	64.73	26	10	40	48.2	96.92
Q86UY6	NAA40	Coregulator	6.381	12	2	2	27.2	5.21
Q9BVI4	NOC4L	Coregulator	68.959	33	11	40	58.4	113.87
O75340	PDCD6	Coregulator	11.358	27	4	5	21.9	11.16
O94880	PHF14	Coregulator - PHF	102.459	33	24	66	100	201.72
P38159	RBMX	Coregulator	242.922	54	28	281	42.3	705.55
Q01826	SATB1	Coregulator	18.36	9	6	10	85.9	24.79
Q96SI9	STRBP	Coregulator	46.14	11	8	27	73.6	77.93
Q9UPT8	ZC3H4	Coregulator	58.257	21	12	25	140.2	73.88
O60281	ZNF292	Coregulator	16.395	3	6	8	304.6	21.98
Q96K58	ZNF668	Coregulator	7.709	9	3	4	67.8	4.91
Q8N1G0	ZNF687	Coregulator	11.584	6	5	5	129.4	12.02
Q63HN8	RNF213	Coregulator - ATPase, E3 ligase, Inhibition of WNT pathway	4.076	1	2	2	591	4.89
Q96AE4	FUBP1	Coregulator - MYC	22.067	10	5	6	67.5	15.04
Q86XP3	DDX42	Coregulator - p53	12.894	5	4	4	102.9	10.19
P54132	BLM	Coregulator - replication forks	33.104	9	9	12	158.9	28.78
Q92499	DDX1	Coregulator_DDX/DHX	316.987	65	48	223	82.4	650.08
Q9NVP1	DDX18	Coregulator_DDX/DHX	54.473	34	14	21	75.4	57.85
Q9NR30	DDX21	Coregulator_DDX/DHX	190.487	50	37	111	87.3	335.16
Q9GZR7	DDX24	Coregulator_DDX/DHX	100.779	36	20	54	96.3	153.6
O00571	DDX3X	Coregulator_DDX/DHX	371.742	70	54	578	73.2	1716.15
O15523	DDX3Y	Coregulator_DDX/DHX	312.737	64	44	436	73.1	1257.26
Q9BQ39	DDX50	Coregulator_DDX/DHX	108.49	40	21	44	82.5	143.93
Q5H9U9	DDX60L	Coregulator_DDX/DHX	82.764	19	24	27	197.5	71.15
O43143	DHX15	Coregulator_DDX/DHX	270.068	53	42	184	90.9	505.49
Q7L2E3-2	DHX30	Coregulator_DDX/DHX	224.814	50	45	145	136	395.1
Q9H2U1	DHX36	Coregulator_DDX/DHX	74.919	24	17	23	114.7	68.4
Q92620	DHX38	Coregulator_DDX/DHX	34.343	10	9	13	140.4	36.84
P17844	DDX5	Coregulator_DDX/DHX-ESR1,RUNX2/Spliceosome	405.466	66	52	512	69.1	1403.18
O95985	TOP3B	Coregulator_TOP	7.503	4	3	3	96.6	7.66
Q96L91	EP400	Coregulator-Acetyl transferase	54.527	8	14	18	343.3	52.84
Q14318	FKBP8	Coregulator-Apoptosis	25.266	28	8	8	44.5	24.46
Q86X55	CARM1	Coregulator-arginine methyl transferase	23.623	13	6	11	65.8	30.07
Q99873	PRMT1	Coregulator-arginine methyl transferase / 5FMC Complex	54.265	37	11	22	42.4	60.1
Q09161	NCBP1	Coregulator-CBC	44.721	20	10	14	91.8	44.71
Q9BXP5	SRRT	Coregulator-CBC	35.705	19	11	17	100.6	39.03
Q15645	TRIP13	Coregulator-Chromatin Remodeling	25.712	26	9	12	48.5	27.49
Q9HC16	APOBEC3G	Coregulator-DNA deaminase	10.287	10	3	3	46.4	8.55
Q9NVI1	FANCI	Coregulator-DNA repair	28.803	10	10	10	149.2	21.49
P39748	FEN1	Coregulator-DNA repair	10.229	7	2	2	42.6	6.49
P49916	LIG3	Coregulator-DNA repair	15.825	6	5	5	112.8	12.69
P43246	MSH2	Coregulator-DNA repair	20.594	6	3	4	104.7	16.27
Q9UH17	APOBEC3B	Coregulator-DNA repair BER Pathway	74.378	36	12	34	45.9	102.09
P46013	MKI67	Coregulator-Ki-67	341.11	36	85	194	358.5	550.8
P68400	CSNK2A1	Coregulator-kinase	68.113	42	12	28	45.1	74.91
P78527	PRKDC	Coregulator-kinase	1266.57	48	193	571	468.8	1724.24
Q96SB4	SRPK1	Coregulator-kinase	8.988	5	2	2	74.3	7.04
Q6Y7W6	GIGYF2	Coregulator-kinase regulator	6.265	2	1	2	150	7.61
Q9NZB2	FAM120A	Coregulator-Kinase-Src	31.561	11	8	17	121.8	50.44
O43148	RNMT	Coregulator-methyl transferase	45.297	27	11	23	54.8	67.38
Q9Y3C1	NOP16	Coregulator-Oncogene	7.841	22	3	3	21.2	8.12
Q9UBD5	ORC3	Coregulator-ORC	15.506	5	2	3	82.2	10.66
O43913	ORC5	Coregulator-ORC	12.959	10	4	5	50.3	11.04
Q6WCQ1	MPRIP	Coregulator-phosphatase	34.323	14	10	15	116.5	42.55
P63151	PPP2R2A	Coregulator-Phosphatase	27.534	20	7	9	51.7	28.31
Q14738	PPP2R5D	Coregulator-phosphatase	3.206	4	2	2	69.9	4.68
Q9UPN7	PPP6R1	Coregulator-phosphatase	4.986	6	2	2	96.7	6.39
P18031	PTPN1	Coregulator-phosphatase	28.444	28	8	8	49.9	24.44
P17706	PTPN2	Coregulator-phosphatase	14.399	8	2	3	48.4	12.51
P10586	PTPRF	Coregulator-phosphatase	43.911	9	11	12	212.7	40.4
P62136	PPP1CA	Coregulator-Phosphatase (PTW/PP1 phosphatase complex)	125.053	60	18	50	37.5	149.56
P62140	PPP1CB	Coregulator-Phosphatase (PTW/PP1 phosphatase complex)	98.022	47	14	39	37.2	110.43
P36873	PPP1CC	Coregulator-Phosphatase (PTW/PP1 phosphatase complex)	119.6	55	16	48	37	145.13
O14974	PPP1R12A	Coregulator-Phosphatase (PTW/PP1 phosphatase complex)	25.683	6	5	13	115.2	44.57
Q96SB3	PPP1R9B	Coregulator-Phosphatase (PTW/PP1 phosphatase complex)	161.719	43	26	79	89.1	253.29
O94842	TOX4	Coregulator-Phosphatase (PTW/PP1 phosphatase complex)	19.642	9	4	6	66.2	18.12
Q6UXN9	WDR82	Coregulator-Phosphatase (PTW/PP1 phosphatase complex)	32.022	22	6	11	35.1	35.53
Q13363	CTBP1	Corepressor	28.695	18	7	11	47.5	25.94
Q8TDD1	DDX54	Corepressor	62.219	27	15	29	98.5	83.95
Q01844	EWSR1	Corepressor	51.567	13	6	27	68.4	91.23
Q14739	LBR	Corepressor	60.108	25	13	44	70.7	120.06
Q9GZT3	SLIRP	Corepressor	12.602	44	4	7	12.3	17.46
O60341	KDM1A	Corepressor - HDMT	47.456	24	14	17	92.8	44.54
Q9BZK7	TBL1XR1	Corepressor - NK-kappa-B	53.398	22	7	10	55.6	41.13
O75376	NCOR1	Corepressor, NOTCH1-mediated pathway for NF-KB activity modulation	11.668	3	5	5	270	10.29
Q8WVB6	CHTF18	CTF18-RFC (Catalyzes the ATP-dependent loading of PCNA onto primed and gapped DNA_	6.503	3	2	2	107.3	5.93
Q9NPI6	DCP1A	Deadenylation-dependent mRNA decay	10.636	14	4	4	63.2	9.11
Q8IU60	DCP2	Deadenylation-dependent mRNA decay	5.08	6	2	2	48.4	5.75
P26196	DDX6	Deadenylation-dependent mRNA decay	32.306	22	7	13	54.4	39.56
Q6P2E9	EDC4	Deadenylation-dependent mRNA decay	22.959	7	5	11	151.6	35.52
Q9Y3B2	EXOSC1	Deadenylation-dependent mRNA decay	7.151	17	2	2	21.4	5.78
Q15477	SKIV2L	Deadenylation-dependent mRNA decay	7.054	4	3	3	137.7	6.69
Q6PGP7	TTC37	Deadenylation-dependent mRNA decay	17.224	5	6	6	175.4	12.07
A5YKK6	CNOT1	Deadenylation-dependent mRNA decay - CNOT	73.717	13	23	28	266.8	73.85
Q9UKZ1	CNOT11	Deadenylation-dependent mRNA decay - CNOT	5.948	5	2	2	55.2	5.56
O75175	CNOT3	Deadenylation-dependent mRNA decay - CNOT	13.235	8	3	4	81.8	6.77
Q8IZH2	XRN1	Deadenylation-dependent mRNA decay - CNOT	5.142	1	2	2	194	4.58
Q92600	CNOT9	Deaminase, Heme Synthesis	20.403	18	4	4	33.6	11.74
Q14694	USP10	De-ubiquitinase	26.228	17	7	10	87.1	28.92
Q9Y4E8	USP15	De-ubiquitinase	12.304	4	3	3	112.3	8.06
O95714	HERC2	DNA Double-Strand Break Repair - E3 ubiquitin-protein ligase	133.086	10	33	38	526.9	107.73
O00411	POLRMT	DNA polymerase	39.271	12	9	12	138.5	33.62
Q86VP6	CAND1	E3 Ligase	27.277	10	9	11	136.3	23.99
Q13619	CUL4A	E3 Ligase	14.98	8	5	5	87.6	12.89
P49792	RANBP2	E3 ligase	258.721	29	58	110	358	352.84
P63208	SKP1	E3 Ligase	12.513	45	4	5	18.6	15.86
P19474	TRIM21	E3 ligase	69.268	43	15	25	54.1	78.42
Q5T4S7	UBR4	E3 ligase	29.076	3	8	9	573.5	29.11
O95071	UBR5	E3 ligase	34.64	5	9	17	309.2	45.15
O75592	MYCBP2	E3 ligase-Myc	77.467	8	23	26	513.3	75.86
Q14145	KEAP1	E3 ubiquitin ligase complex-BCR (BTB-CUL3-RBX1)	10.018	6	3	3	69.6	8.64
Q92522	H1FX	Histone	9.296	15	3	4	22.5	9.12
P16401	HIST1H1B	Histone	33.724	21	7	18	22.6	51.01
P16402	HIST1H1D	Histone	66.438	28	11	32	22.3	91.52
Q96QV6	HIST1H2AA	Histone	72.396	36	8	167	14.2	429.67
Q6ZW49	PAXIP1	Homologous recombination	44.039	17	11	21	121.3	67.34
Q9Y3D8	AK6	kinase	6.451	33	3	3	20	8.44
O14965	AURKA	Kinase	11.823	14	4	5	45.8	15.46
Q06187	BTK	Kinase	6.038	6	3	3	76.2	6.5
Q13557	CAMK2D	Kinase	28.309	20	8	10	56.3	22.53
Q14004	CDK13	kinase	28.302	6	5	8	164.8	25.43
Q9NXV6	CDKN2AIP	kinase	64.536	33	12	19	61.1	66.66
O14578	CIT	Kinase	50.014	8	13	17	231.3	50.61
P14317	HCLS1	Kinase	18.297	14	5	6	54	18.04
Q15118	PDK1	Kinase - Activate AKTs, Glucose and Fatty acid metabolism	8.612	8	2	2	49.2	5.54
Q13315	ATM	Kinase - ATM/ATR DNA Damage	7.719	2	4	4	350.5	9.96
P36507	MAP2K2	Kinase - MEK2, MAPK Signaling, RAS Signaling	12.371	20	5	5	44.4	9.24
Q15382	RHEB	Kinase - mTOR activator	8.832	23	2	3	20.5	11.15
Q15648	MED1	Mediator	16.792	5	5	8	168.4	24.21
Q93074	MED12	Mediator	132.93	23	35	56	242.9	166.63
Q9UHV7	MED13	Mediator	30.373	7	9	11	239.1	33.15
Q71F56	MED13L	Mediator	16.764	5	7	7	242.4	20.18
O60244	MED14	Mediator	44.662	13	13	16	160.5	43.52
Q9Y2X0	MED16	Mediator	9.744	3	2	2	96.7	4.87
Q9NVC6	MED17	Mediator	25.501	16	8	9	72.8	25.71
Q13503	MED21	Mediator	17.729	31	2	3	15.6	11.56
Q9ULK4	MED23	Mediator	20.649	7	7	7	156.4	18.76
O75448	MED24	Mediator	10.261	6	4	4	110.2	12.29
P31153	MAT2A	Methylation	12.554	14	4	4	43.6	10.34
Q14980	NUMA1	Nuclear Matrix	455.928	49	86	182	238.1	577.55
Q8WUA4	GTF3C2	Polymerase	20.334	9	5	5	100.6	14.71
Q9Y5Q9	GTF3C3	Polymerase	20.804	9	6	7	101.2	15.09
P09884	POLA1	polymerase	10.707	2	2	2	165.8	5.85
Q15054	POLD3	polymerase	3.41	5	2	2	51.4	4.67
Q07864	POLE	polymerase	14.583	3	5	5	261.4	13.44
P35250	RFC2	Polymerase, CTF18-RFC complex	36.31	28	6	7	39.1	21.89
P35249	RFC4	Polymerase, CTF18-RFC complex	21.289	20	6	7	39.7	15.61
Q5BKZ1	ZNF326	Polymerase-DBIRD	115.161	46	20	81	65.6	217.19
O00267	SUPT5H	Polymerase-DSIF	71.717	24	17	32	120.9	109.97
Q9H0D6	XRN2	Polymerase-termination	377.055	68	53	213	108.5	651.73
Q12789	GTF3C1	Polymerase-Transcription Factor	70.341	11	17	26	238.7	70.41
Q14671	PUM1	Post-transcriptional repressor	5.78	2	2	4	126.4	9.7
P49750	YLPM1	Reduce Tolermerase Activity	205.465	28	43	119	241.5	331.77
Q14191	WRN	Replication Fork	4.572	2	2	2	162.4	5.16
P13489	RNH1	Ribonuclease inhibitor	56.73	35	10	16	49.9	51.19
Q9UK59	DBR1	RNA decay	10.031	7	3	7	61.5	18.67
Q9HCE1	MOV10	RNA decay	31.714	12	9	9	113.6	24.69
P42694	HELZ	RNA helicase	19.118	6	7	7	218.8	18.93
Q9BYJ9	YTHDF1	RNA m6A reader - Cytoplasm	6.996	11	3	3	60.8	8.04
Q9Y5A9	YTHDF2	RNA m6A reader - Cytoplasm	3.37	4	2	2	62.3	2.5
Q9H6S0	YTHDC2	RNA m6A reader - Nucear	30.527	8	8	13	160.1	38.06
Q92615	LARP4B	RNA metabolism and translation	3.99	4	2	3	80.5	6.27
Q9H7H0	METTL17	RNA methyltransferases - m6A	10.356	5	2	5	50.7	13.65
Q92759	GTF2H4	RNA Polymerase II Transcription Initiation	10.662	6	2	5	52.2	14.91
P19388	POLR2E	RNA Polymerase II Transcription Initiation	23.509	37	6	6	24.5	20.14
P62487	POLR2G	RNA Polymerase II Transcription Initiation	12.093	16	2	3	19.3	10.22
P52434	POLR2H	RNA Polymerase II Transcription Initiation	24.758	30	4	4	17.1	15.4
Q92804	TAF15	RNA Polymerase II Transcription Initiation	111.661	33	12	74	61.8	230.17
Q15717	ELAVL1	RNA stability	105.57	50	16	61	36.1	178.99
Q96KR1	ZFR	RNA Transport	118.223	31	23	46	116.9	154.77
Q8NC51	SERBP1	RNA-decay	25.205	18	6	8	44.9	28.62
Q13395	TARBP1	RNA-methyl transferase	4.616	2	2	3	181.6	8.29
Q8IWZ3	ANKHD1	Scaffold Protein	6.899	1	2	2	269.3	6.25
Q9UBL3	ASH2L	Set1/Ash2 histone methyltransferase (HMT) complex, COMPASS	10.776	6	2	3	68.7	11.14
Q15291	RBBP5	Set1/Ash2 histone methyltransferase (HMT) complex, COMPASS	28.057	18	8	12	59.1	30.52
O15047	SETD1A	Set1/Ash2 histone methyltransferase (HMT) complex, COMPASS	9.725	5	3	3	185.9	7.33
Q12830	BPTF	SMARCA5 - NURF Complex	73.319	8	17	24	338.1	73
Q9NXX6	NSMCE4A	SMC5-SMC6 complex	7.077	12	3	3	44.3	7.17
Q8IY18	SMC5	SMC5-SMC6 complex	9.334	3	3	3	128.7	7.51
Q13151	HNRNPA0	Spliceosome -hnRNP	60.711	47	11	25	30.8	74.84
P09651	HNRNPA1	Spliceosome -hnRNP	229.242	59	22	196	38.7	622.35
Q32P51	HNRNPA1L2	Spliceosome -hnRNP	161.278	41	16	149	34.2	462.23
P22626	HNRNPA2B1	Spliceosome -hnRNP	373.978	73	34	1140	37.4	3720.87
P51991	HNRNPA3	Spliceosome -hnRNP	411.591	53	31	620	39.6	1898.63
Q99729-2	HNRNPAB	Spliceosome -hnRNP	41.365	28	7	34	35.9	96.46
Q14103	HNRNPD	Spliceosome -hnRNP	90.026	30	12	49	38.4	147.47
O14979	HNRNPDL	Spliceosome -hnRNP	149.552	43	21	93	46.4	268.19
P52597	HNRNPF	Spliceosome -hnRNP	148.681	68	18	216	45.6	659.7
P31943	HNRNPH1	Spliceosome -hnRNP	295.611	67	27	1092	49.2	3563.37
P55795	HNRNPH2	Spliceosome -hnRNP	188.433	55	19	283	49.2	936.53
P31942	HNRNPH3	Spliceosome -hnRNP	237.243	81	20	283	36.9	905.17
P61978-2	HNRNPK	Spliceosome -hnRNP	226.245	63	29	298	51	866.84
P14866	HNRNPL	Spliceosome -hnRNP	290.717	67	27	171	64.1	583.54
Q8WVV9	HNRNPLL	Spliceosome -hnRNP	38.293	20	7	16	60	40.55
P52272	HNRNPM	Spliceosome -hnRNP	349.309	65	48	345	77.5	958.96
O43390	HNRNPR	Spliceosome -hnRNP	110.427	37	21	66	70.9	183.35
Q00839	HNRNPU	Spliceosome -hnRNP	779.313	66	65	2128	90.5	7205.33
Q9BUJ2	HNRNPUL1	Spliceosome -hnRNP	287.312	48	38	158	95.7	540.02
Q1KMD3	HNRNPUL2	Spliceosome -hnRNP	267.363	53	37	118	85.1	360.12
Q13310	PABPC4	Spliceosome -hnRNP	50.028	19	10	28	70.7	95.71
Q15366-5	PCBP2	Spliceosome -hnRNP	39.681	33	7	21	38.6	61
O60506	SYNCRIP	Spliceosome -hnRNP	138.189	45	22	79	69.6	242.04
P11940	PABPC1	Spliceosome -hnRNP, Deadenylation-dependent mRNA decay	65.179	25	14	39	70.6	118.94
Q08211	DHX9	Spliceosome -MISC	539.773	66	68	677	140.9	2081.64
P43243	MATR3	Spliceosome -NONO / SFPQ	283.678	51	39	243	94.6	768.51
Q15233	NONO	Spliceosome -NONO / SFPQ	237.619	67	28	150	54.2	451.76
Q8WXF1	PSPC1	Spliceosome -NONO / SFPQ	72.859	33	10	30	58.7	94.83
P23246	SFPQ	Spliceosome -NONO / SFPQ	224.253	46	29	240	76.1	760.4
P57740	NUP107	Transporter-nuclear pore complex	83.822	32	20	36	106.3	104.38
Q8WUM0	NUP133	Transporter-nuclear pore complex	85.484	20	18	31	128.9	90.52
O75694	NUP155	Transporter-nuclear pore complex	146.736	30	30	73	155.1	227.72
Q12769	NUP160	Transporter-nuclear pore complex	131.026	31	31	57	162	171.25
Q92621	NUP205	Transporter-nuclear pore complex	177.623	31	46	76	227.8	202.1
P35658	NUP214	Transporter-nuclear pore complex	65.952	17	17	22	213.5	69.25
P37198	NUP62	Transporter-nuclear pore complex	16.695	10	4	6	53.2	16.46
Q99567	NUP88	Transporter-nuclear pore complex	36.705	20	8	9	83.5	27.85
O43592	XPOT	transporter-RNA	9.11	4	3	3	109.9	7.12
Q9Y3I0	RTCB	tRNA	239.251	62	31	138	55.2	431.29
Q13761	RUNX3	TF	9.199	14	3	4	44.3	11.08
Q9P086	MED11	#N/A	10.279	32	2	3	13.1	8.68
Q8N6T7	SIRT6	#N/A	5.203	13	3	3	39.1	7.64
Q13309	SKP2	#N/A	8.027	10	3	3	47.7	7.4
P41229	KDM5C	#N/A	4.044	2	2	2	175.6	4.2
Q6IAA8	LAMTOR1	#N/A	6.599	27	2	2	17.7	5.21
Q13416	ORC2	#N/A	4.49	4	2	2	65.9	4.19
Q7RTV0	PHF5A	#N/A	8.153	20	2	2	12.4	6.28
