# Supplementary material for: Molecular and clinical analyses of PHF6 mutant myeloid neoplasia provide their pathogenesis and therapeutic targeting
Source: Nat Commun. 2024 Feb 28;15:1832. doi: 10.1038/s41467-024-46134-w (PMC10901781; doi:10.1038/s41467-024-46134-w)
Supplement: Supplementary file 7 — Supplementary Data 4 [file 41467_2024_46134_MOESM7_ESM.xlsx]

## Sheet: Supplementary Data 04
Supplementary Data 4: Peaks in ChIPseq with PHF6 antibody
Chr	Start	End	findPeaks Score	Fold Change
chr1	121485142	121485216	87	42.76
chr10	42385167	42385241	26	70.55
chr1	121484625	121484699	37	10.39
chr10	42379870	42379944	23	73.85
chr6	58777571	58777645	20	17.48
chr10	42384680	42384754	26	29.68
chrUn_gl000220	140614	140688	15	9.31
chr6	58776566	58776640	18	12
chr10	42387287	42387361	13	22.63
chr7	127853489	127853563	25	358.53
chr6	159520304	159520378	24	125.98
chr10	7605881	7605955	11	935861
chr7	61968983	61969057	16	32.99
chrUn_gl000220	126842	126916	28	8.26
chrUn_gl000220	132497	132571	17	7.07
chrUn_gl000220	136796	136870	17	6.89
chrUn_gl000220	143980	144054	11	9.94
chr10	126382157	126382231	13	2909.42
chr22	26830214	26830288	13	4597.81
chr4	153535446	153535520	11	789236
chr16	83823854	83823928	9	769915
chr6	160318284	160318358	12	2443.08
chr17	57833282	57833356	12	266.73
chrUn_gl000220	125050	125124	14	7.14
chr6	58777223	58777297	16	8.32
chr19	27732116	27732190	22	21.93
chr5	33733335	33733409	11	732862
chrUn_gl000220	131767	131841	35	6.28
chr6	58777399	58777473	13	8.2
chr9	16278438	16278512	15	723599
chr3	123334777	123334851	17	723334
chr15	43233370	43233444	13	361667
chr4	8049903	8049977	11	157.61
chr6	83778241	83778315	13	7796.16
chr13	31422712	31422786	11	3351.62
chr6	70763880	70763954	12	714600
chr4	129207819	129207893	11	3158.43
chr22	38390953	38391027	16	513.33
chr2	200667949	200668023	10	691574
chr6	58778196	58778270	20	7.8
chr6	162406334	162406408	15	688663
chr6	68289234	68289308	17	685222
chr5	149763478	149763552	11	684957
chr3	49193123	49193197	13	683634
chr9	89519914	89519988	10	587.31
chr17	52849389	52849463	9	216.39
chr3	40818523	40818597	11	440.94
chr3	107570770	107570844	12	677017
chr2	24827088	24827162	11	169188
chr2	45284171	45284245	12	168990
chr6	156783435	156783509	18	337847
chrUn_gl000220	133584	133658	23	5.62
chrX	28622404	28622478	9	147.87
chr3	174838097	174838171	10	669607
chr20	53226605	53226679	19	189.25
chr20	10803349	10803423	8	665372
chr7	143796762	143796836	9	332289
chr22	20782289	20782363	14	331892
chr5	16700593	16700667	12	19476.3
chr4	173248947	173249021	12	660608
chr15	74465901	74465975	15	658755
chr17	47580714	47580788	12	14309.3
chr3	11921082	11921156	8	655050
chr13	66268117	66268191	9	653991
chr8	82452788	82452862	10	234.1
chr8	129866508	129866582	13	241
chr4	11026673	11026747	11	651345
chr3	193776970	193777044	10	650815
chr8	119785714	119785788	9	649492
chr7	61969243	61969317	22	23.37
chr10	7806269	7806343	10	161513
chr1	168356804	168356878	13	645522
chr9	19131029	19131103	12	645522
chr18	67671941	67672015	9	645257
chr6	58779084	58779158	20	7.24
chr18	54264802	54264876	8	642346
chr12	107577634	107577708	9	641552
chr8	12772491	12772565	10	320379
chr5	12851066	12851140	8	320247
chr22	35529775	35529849	8	662.49
chr8	94380210	94380284	7	319188
chr2	23712814	23712888	9	318394
chrUn_gl000220	129178	129252	14	5.54
chrX	106388687	106388761	10	634671
chr3	118924526	118924600	10	632289
chr15	92511564	92511638	9	631759
chr3	41802093	41802167	13	631495
chr5	36998108	36998182	8	629377
chr10	50669214	50669288	11	629113
chr2	190832485	190832559	15	628319
chr6	133897595	133897669	10	10467.6
chr18	28575435	28575509	9	52293.7
chrUn_gl000220	124303	124377	18	6.04
chr1	144549001	144549075	12	273.33
chr4	10488656	10488730	13	625937
chr3	84058028	84058102	10	625143
chr5	8907963	8908037	13	104190
chr8	87551276	87551350	11	39071.4
chr18	52627250	52627324	11	624878
chr12	51409494	51409568	9	624613
chr13	31652184	31652258	10	623819
chr11	118321463	118321537	9	621437
chr11	59881176	59881250	10	693.27
chr1	104448387	104448461	13	620908
chr15	97279237	97279311	11	155161
chr3	127493229	127493303	8	310189
chrX	139761832	139761906	9	620114
chr9	95154091	95154165	10	619849
chr4	113323669	113323743	9	309528
chr22	43772768	43772842	10	618526
chr2	137253475	137253549	9	445.12
chr1	218838365	218838439	9	616144
chr5	4338795	4338869	10	615350
chr8	87738674	87738748	11	355.54
chr1	101768327	101768401	9	614556
chr17	42416098	42416172	9	613497
chr3	180758003	180758077	8	153176
chr11	42828466	42828540	10	612439
chr19	37363829	37363903	10	611380
chr5	9339959	9340033	10	611115
chr18	8218458	8218532	11	305425
chr7	122594255	122594329	9	608733
chr13	67174853	67174927	9	608733
chr5	109872043	109872117	10	606881
chr3	3679257	3679331	9	606616
chr8	126495086	126495160	9	303176
chr5	11196476	11196550	11	996.42
chr2	180946341	180946415	7	604499
chr8	126586800	126586874	10	2599.89
chrUn_gl000220	134414	134488	9	5.48
chr3	131203389	131203463	15	602911
chr6	51272961	51273035	11	601587
chr8	28914824	28914898	11	50088.2
chr3	115435874	115435948	11	300132
chr13	101315808	101315882	14	369.17
chr11	9815880	9815954	11	599735
chr10	24701274	24701348	9	731.88
chr4	59348381	59348455	8	598411
chrX	126538034	126538108	12	299073
chr12	41275163	41275237	11	597088
chr6	104871142	104871216	9	6631.37
chr3	56777030	56777104	11	596559
chr12	76398276	76398350	11	1468.05
chr22	32918329	32918403	11	74503.7
chrUn_gl000220	127120	127194	11	5.7
chr3	3941658	3941732	14	594177
chr8	3184054	3184128	13	593912
chr4	105671009	105671083	9	593647
chrX	148966649	148966723	8	593647
chr3	164464489	164464563	10	593383
chr6	106209576	106209650	10	593383
chr13	96677309	96677383	7	296691
chr3	104479245	104479319	12	296294
chr5	157662173	157662247	8	592589
chrX	93867370	93867444	9	591001
chr6	139854892	139854966	12	8950.55
chr3	181459637	181459711	12	590471
chr8	22664224	22664298	9	98367.8
chrUn_gl000220	130354	130428	11	5.27
chr9	31760394	31760468	9	223.33
chr2	171535011	171535085	10	588883
chr13	85834596	85834670	12	588883
chr4	52794066	52794140	9	588619
chr4	128266108	128266182	9	588089
chr11	62420995	62421069	12	448.92
chr15	46305897	46305971	10	32627.5
chr2	49154411	49154485	12	587031
chr4	158875354	158875428	7	586501
chr7	50895626	50895700	10	586237
chr7	115057096	115057170	10	586237
chr8	106552826	106552900	13	585972
chr5	5127540	5127614	8	292854
chr18	72181112	72181186	12	32480.5
chr2	156185058	156185132	12	584119
chr6	50932726	50932800	10	584119
chr17	51924662	51924736	9	584119
chr12	20494916	20494990	12	583855
chr10	84192944	84193018	9	48610.4
chr9	8731850	8731924	11	8574.42
chr8	96614907	96614981	13	139.49
chrY	9122895	9122969	11	582531
chr2	137342052	137342126	10	582267
chr8	140578620	140578694	8	581473
chr20	10516408	10516482	8	581473
chrUn_gl000220	145117	145191	11	7.38
chr8	126844913	126844987	10	1351.03
chr11	99000348	99000422	12	580943
chr14	47885960	47886034	9	145236
chr3	16108550	16108624	9	5376.65
chr5	144764836	144764910	8	290339
chr17	47890466	47890540	9	290339
chr3	184546390	184546464	7	580414
chr2	232977025	232977099	9	580149
chr11	5945603	5945677	8	579620
chr6	134084447	134084521	7	579355
chr22	44252782	44252856	12	19311.8
chr8	106665904	106665978	8	57882.6
chr6	94752960	94753034	9	316.5
chr2	217439393	217439467	9	218.56
chr8	53249174	53249248	9	289016
chr5	167344245	167344319	6	577503
chr8	118882185	118882259	9	200.8
chr1	151349189	151349263	10	576973
chr4	56065623	56065697	7	576709
chr11	253343	253417	8	20596.7
chr5	14163232	14163306	8	288222
chr7	125105972	125106046	8	96029.9
chrUn_gl000220	123541	123615	15	6.14
chr5	104165437	104165511	7	423.08
chr16	83515169	83515243	7	195.22
chr17	48310285	48310359	13	575121
chr5	172793546	172793620	12	157.96
chr10	23244522	23244596	7	287163
chr11	114709358	114709432	10	574327
chr3	39334518	39334592	7	573797
chr4	160103456	160103530	11	573797
chr9	108247797	108247871	9	573797
chr18	73090789	73090863	9	190.38
chr15	25434970	25435044	9	264.79
chr1	47276553	47276627	8	2004.43
chr4	103224769	103224843	7	573268
chr2	138295801	138295875	9	573003
chr22	37304495	37304569	12	573003
chr2	99912160	99912234	11	143118
chr7	17019021	17019095	8	572209
chr7	141702866	141702940	10	572209
chr13	78103305	78103379	8	572209
chr17	74852596	74852670	8	19073.6
chr21	11186211	11186285	6	83.03
chr4	38984472	38984546	6	247.05
chr10	24296290	24296364	9	571680
chr12	84506550	84506624	9	571415
chr16	87283308	87283382	11	571151
chr12	103698669	103698743	7	570886
chr2	201321222	201321296	13	1419.46
chr6	161200092	161200166	7	285311
chr8	133001563	133001637	9	240.36
chr17	36061156	36061230	9	1327.03
chrX	21966839	21966913	9	570621
chr8	27298728	27298802	7	6789.96
chr10	106952880	106952954	9	570357
chr6	96911525	96911599	10	1350.93
chr10	42599774	42599848	14	38.63
chr12	32137845	32137919	9	570092
chr13	63130904	63130978	7	570092
chr1	172400156	172400230	7	142457
chr14	73177068	73177142	8	830.27
chr6	155927303	155927377	8	569298
chr8	6731217	6731291	7	920.34
chrX	129838249	129838323	9	2331.02
chr2	37245142	37245216	6	568504
chr10	45710514	45710588	9	568504
chr5	41778652	41778726	7	568239
chr10	10328976	10329050	10	568239
chr3	136679900	136679974	8	567445
chr9	140533035	140533109	8	2086.2
chr13	30687517	30687591	7	591.09
chr6	8017785	8017859	9	567181
chr5	10374606	10374680	11	846.14
chr15	67317104	67317178	8	367.65
chr4	99742574	99742648	8	566651
chr21	34265936	34266010	7	566651
chr7	39383935	39384009	7	251.05
chr9	79688224	79688298	10	565857
chr1	47183996	47184070	17	282796
chr3	97726216	97726290	7	565328
chr3	157141284	157141358	10	282664
chr1	52466164	52466238	8	3445.51
chr4	140646855	140646929	10	4708.86
chr13	78122684	78122758	9	565063
chr6	34948425	34948499	8	282399
chr10	60383251	60383325	10	564799
chr15	87884682	87884756	7	716.75
chr3	9005957	9006031	8	832.26
chr10	108540486	108540560	8	564269
chr12	14508970	14509044	13	141067
chr6	74745402	74745476	7	281870
chr15	80646231	80646305	9	563740
chr10	42394756	42394830	11	14.94
chr4	103588548	103588622	9	281605
chr16	56326201	56326275	11	563211
chr22	50494283	50494357	8	563211
chr4	169211334	169211408	7	562417
chr8	83371934	83372008	9	562417
chr14	75406200	75406274	12	1124.83
chr9	14318989	14319063	11	197.02
chr17	74913950	74914024	9	213
chrX	115020128	115020202	9	561623
chrUn_gl000220	122220	122294	12	6.95
chr11	99417485	99417559	11	561358
chr3	111511071	111511145	9	561093
chr11	34389963	34390037	9	565.62
chr8	31607791	31607865	8	560829
chr19	38646072	38646146	9	413.59
chr1	40198351	40198425	9	934.27
chr7	28239656	28239730	13	560564
chr1	241210188	241210262	10	560299
chr1	95457585	95457659	15	560035
chrUn_gl000216	24868	24942	7	56003.5
chr1	197547272	197547346	9	279885
chr12	99661018	99661092	8	559770
chr12	126159367	126159441	9	559770
chr2	233028666	233028740	11	31083.6
chr4	162069544	162069618	10	559505
chr12	33563484	33563558	9	559505
chrX	154822351	154822425	7	23312.7
chr2	27786731	27786805	10	559241
chr10	78503189	78503263	7	559241
chr12	72228441	72228515	9	279620
chr6	76873890	76873964	10	558447
chr12	31396133	31396207	11	246.01
chr3	59524822	59524896	6	558182
chr5	26730338	26730412	8	279091
chr14	59448350	59448424	11	557917
chr15	28922220	28922294	10	557917
chr6	3467650	3467724	10	46471.1
chr5	148310494	148310568	8	557388
chr11	69324269	69324343	8	34836.8
chr14	20397660	20397734	9	560.75
chr7	30191734	30191808	20	55712.3
chr3	31290521	31290595	8	556859
chr8	55696295	55696369	9	556859
chr12	33689811	33689885	8	556859
chr14	61620083	61620157	10	139148
chr12	31360306	31360380	7	190.04
chr12	51906538	51906612	13	92633.3
chr13	47765931	47766005	7	555800
chr5	25323047	25323121	10	555535
chr17	22157023	22157097	8	555535
chrUn_gl000220	125512	125586	12	5.3
chr4	143779425	143779499	9	168.72
chr5	38402261	38402335	8	554741
chr8	121293915	121293989	7	269.82
chr7	31783165	31783239	10	554477
chr6	109698210	109698284	9	554212
chr12	189818	189892	10	329.73
chr5	80798847	80798921	8	30760.2
chr3	174569890	174569964	7	276709
chr7	116731823	116731897	8	553418
chr7	48285718	48285792	12	553153
chr20	59225464	59225538	9	553153
chr8	100680756	100680830	8	552889
chr17	63199308	63199382	9	1012.62
chr21	30340296	30340370	7	276444
chrX	23803960	23804034	9	560.74
chr4	3834539	3834613	7	9528
chr6	9584303	9584377	7	145.83
chr12	115955526	115955600	8	552095
chr20	35001067	35001141	6	552095
chr5	53425038	53425112	9	551565
chr3	56657792	56657866	12	275650
chr9	38345462	38345536	10	551301
chr2	204584563	204584637	15	275518
chr17	63352203	63352277	7	3166.87
chr3	119769516	119769590	7	91751.1
chr4	116777010	116777084	10	550507
chr4	173982617	173982691	8	39321.9
chr17	47109704	47109778	10	550507
chrX	54127495	54127569	7	550507
chr2	19635555	19635629	9	550242
chr1	40123406	40123480	8	137494
chr5	172253946	172254020	10	1368.1
chr6	47121910	47121984	8	549977
chr8	120792463	120792537	8	549713
chr11	84051946	84052020	9	549713
chr12	103949304	103949378	10	168.93
chr17	49500467	49500541	7	783.07
chr3	56679764	56679838	10	274724
chr6	144234855	144234929	7	137296
chr1	197946882	197946956	8	548919
chr5	27258162	27258236	7	548919
chr3	55168284	55168358	11	274327
chr11	132812568	132812642	7	274327
chr11	10527834	10527908	8	1311.94
chr12	103973385	103973459	7	548389
chr19	12336037	12336111	11	527.3
chr6	106331942	106332016	8	548125
chr1	205004730	205004804	7	547860
chr5	13583802	13583876	8	68482.5
chr15	27966353	27966427	10	612.82
chr1	42617211	42617285	10	547331
chr1	167513480	167513554	7	547331
chr8	127971460	127971534	12	547331
chr13	66416851	66416925	9	547331
chr15	91761128	91761202	11	547331
chr12	53047657	53047731	7	12433.3
chr13	95564857	95564931	8	547066
chr5	225368	225442	8	273401
chr18	39424281	39424355	10	1445.86
chr16	71966522	71966596	13	273004
chr21	38758316	38758390	9	21000.3
chr5	169934926	169935000	10	545743
chr16	86873931	86874005	9	8527.23
chr1	49435748	49435822	13	545478
chr11	69796175	69796249	6	545478
chrX	45092606	45092680	9	545213
chr3	88992422	88992496	8	544949
chr5	13981561	13981635	10	17029.7
chr8	134404916	134404990	7	544949
chr20	43036916	43036990	8	418.34
chr3	68623169	68623243	12	211.24
chr8	94619210	94619284	8	4690.99
chr11	65026004	65026078	12	544155
chr5	129287758	129287832	7	543625
chr18	18519834	18519908	11	40.97
chr14	28749954	28750028	10	543361
chr5	122055282	122055356	9	543096
chr3	106887253	106887327	8	542567
chr5	7882643	7882717	9	45213.9
chr1	80503644	80503718	6	542302
chr18	34571757	34571831	7	8216.7
chr21	33706479	33706553	10	542302
chr1	155240367	155240441	9	879.93
chr5	106277050	106277124	9	542037
chr10	18628022	18628096	8	542037
chr18	69742071	69742145	9	542037
chrX	18851170	18851244	9	542037
chr10	77911930	77912004	6	541773
chr12	101482360	101482434	8	270886
chr2	41892330	41892404	10	135377
chr2	84875017	84875091	10	180.5
chr2	198949170	198949244	9	541508
chr2	224177845	224177919	6	541508
chr6	14756321	14756395	7	270754
chr6	71906833	71906907	10	541508
chr1	226118939	226119013	8	194.97
chr2	14810781	14810855	12	541243
chr14	92391806	92391880	11	541243
chr3	16222652	16222726	8	540714
chr22	43730710	43730784	9	540714
chrX	55171899	55171973	6	540714
chr2	121916275	121916349	8	540449
chr5	82156229	82156303	11	540449
chr5	110499684	110499758	8	133.58
chr9	99779959	99780033	8	233.73
chr13	107438531	107438605	8	539920
chr19	24406117	24406191	11	539920
chr6	104781125	104781199	10	539655
chr17	66330935	66331009	11	539655
chr1	34852164	34852238	9	539391
chr4	75600421	75600495	10	538861
chr10	113689193	113689267	8	269431
chr11	46489891	46489965	10	2342.88
chrUn_gl000225	39158	39232	11	184.92
chr3	16873909	16873983	8	538597
chr8	38078021	38078095	10	269298
chr15	56469309	56469383	8	538597
chr1	39967251	39967325	9	134583
chr1	87651602	87651676	7	299.74
chr18	7981255	7981329	8	141.74
chr1	50743725	50743799	10	538067
chr13	74516256	74516330	13	538067
chr1	239260835	239260909	6	537803
chr3	194096481	194096555	9	537538
chr5	39179713	39179787	7	537538
chr20	43012058	43012132	8	134384
chr1	157102594	157102668	8	537273
chr8	10903009	10903083	10	537273
chr10	53773544	53773618	7	537273
chr16	27010133	27010207	12	537273
chrX	30337006	30337080	8	537273
chr6	132495250	132495324	8	536744
chr8	123518401	123518475	8	134186
chr5	43050032	43050106	9	161.79
chr8	144295826	144295900	9	261.44
chr4	8714634	8714708	8	133921
chr11	68907095	68907169	8	7436.4
chr3	102329079	102329153	12	535156
chr8	23967628	23967702	9	535156
chr4	183419300	183419374	8	534891
chr6	92818537	92818611	9	534891
chr9	140870900	140870974	8	66861.4
chr2	101842043	101842117	8	2104.83
chr10	95999388	95999462	9	618.78
chr3	12714303	12714377	8	133590
chr1	36729365	36729439	9	534097
chr6	156446324	156446398	11	2934.6
chr17	34222971	34223045	9	534097
chr6	144083448	144083522	10	533833
chr2	107160647	107160721	14	533568
chr13	28746054	28746128	10	533568
chr19	29485288	29485362	7	266784
chr15	58446716	58446790	9	533303
chr3	41141484	41141558	7	533039
chr3	83281290	83281364	9	533039
chr9	118375469	118375543	12	533039
chr9	133917526	133917600	9	947.53
chr1	94951579	94951653	7	532245
chr3	18877607	18877681	9	1162.11
chr3	32940647	32940721	7	185.45
chr3	135188377	135188451	10	159.93
chr8	9079199	9079273	7	1261.24
chr8	76818595	76818669	9	88707.4
chr11	109833349	109833423	7	532245
chrX	62543283	62543357	10	532245
chr16	8289869	8289943	9	88663.3
chr17	60879163	60879237	9	132995
chr15	27935609	27935683	10	99.78
chr1	77374085	77374159	7	531186
chr2	16116376	16116450	7	144.5
chr4	38476673	38476747	10	531186
chr5	85453178	85453252	8	531186
chr6	106012566	106012640	8	531186
chr20	7442865	7442939	7	531186
chr2	152599570	152599644	6	169.3
chr6	77140492	77140566	8	530921
chr13	68890373	68890447	8	530921
chr13	108691129	108691203	7	530921
chr6	73134512	73134586	8	530392
chr6	80664011	80664085	9	530392
chr8	50652213	50652287	9	44199.3
chr12	9031032	9031106	9	530392
chr5	34860630	34860704	8	530127
chr7	152754731	152754805	10	66232.8
chr17	4970996	4971070	6	529863
chr21	17018482	17018556	8	529863
chr2	34370744	34370818	8	268.56
chr8	18524303	18524377	7	2647.99
chr11	44769034	44769108	9	529598
chr18	6192840	6192914	8	529598
chr3	184063774	184063848	7	11507.2
chr10	42396868	42396942	15	17.54
chr7	24607578	24607652	8	529069
chr9	87022504	87022578	9	529069
chr17	36209362	36209436	7	9797.57
chr3	162502783	162502857	7	2471.05
chr5	54821278	54821352	10	528804
chr7	122557877	122557951	9	528804
chr3	150644605	150644679	9	528539
chr9	6077681	6077755	12	171.83
chr16	50518898	50518972	10	528275
chr16	82300290	82300364	8	528275
chr17	53276226	53276300	7	335.63
chr2	100248708	100248782	8	528010
chr7	135842471	135842545	8	528010
chr11	79374234	79374308	7	3384.68
chr6	106719486	106719560	7	52774.5
chr9	84455472	84455546	8	527745
chr17	9917096	9917170	8	16492
chr7	54731294	54731368	8	6593.51
chr4	122071695	122071769	10	527216
chr6	123605631	123605705	7	527216
chr8	106407976	106408050	10	106.55
chr11	122193687	122193761	7	527216
chr16	56496022	56496096	11	2662.71
chr3	3249150	3249224	7	526951
chr10	110506142	110506216	10	526951
chr20	12718110	12718184	10	12546.5
chr20	47689963	47690037	9	526951
chr2	29140662	29140736	8	526687
chr2	210626291	210626365	11	263343
chr3	10885197	10885271	8	7524.1
chr4	10037441	10037515	9	263343
chr16	65024878	65024952	7	526687
chr7	126708353	126708427	10	526422
chr10	35165221	35165295	9	449.17
chr2	118071828	118071902	8	526157
chr8	113908371	113908445	10	526157
chr3	42160412	42160486	13	525893
chr8	96999494	96999568	9	525893
chr11	70874336	70874410	11	8764.88
chr17	43263317	43263391	9	525893
chr2	62948555	62948629	6	525628
chr3	4208091	4208165	10	525628
chr5	96005031	96005105	10	525628
chr11	125447553	125447627	12	525628
chr2	113312366	113312440	7	525363
chr2	236257484	236257558	9	124.2
chr1	116636033	116636107	15	525099
chr7	14923616	14923690	7	525099
chr7	136779029	136779103	8	525099
chr12	80813780	80813854	11	525099
chr1	116338675	116338749	9	232.02
chr2	145024730	145024804	9	524834
chr5	69603037	69603111	6	524834
chr11	35144357	35144431	9	262417
chr12	88061770	88061844	8	524834
chr8	133546527	133546601	9	87428.2
chr2	137659459	137659533	9	7490.07
chr13	28666728	28666802	7	1040.29
chr20	38525486	38525560	9	524305
chr1	66757682	66757756	9	615.07
chr5	160971373	160971447	8	5240.4
chr6	143241895	143241969	8	524040
chr9	5436276	5436350	7	10917.5
chr17	61424198	61424272	21	524040
chr2	71100568	71100642	10	248.71
chr4	113997081	113997155	11	523775
chr15	78818985	78819059	8	334.73
chr6	134356065	134356139	9	2515.61
chr7	133660663	133660737	7	523246
chr1	165286675	165286749	10	522981
chr5	15834465	15834539	7	210.54
chr8	110821573	110821647	7	52298.1
chr8	131402804	131402878	10	168.05
chr14	65319897	65319971	10	522981
chr1	87919481	87919555	7	522717
chr1	161094384	161094458	9	261358
chr11	79355113	79355187	7	522717
chr5	34945523	34945597	8	6371.37
chr6	16719677	16719751	6	522452
chr16	53464070	53464144	9	522452
chr7	114075033	114075107	8	277.46
chr19	56905321	56905395	8	394.4
chr8	87310964	87311038	12	521923
chr6	5304361	5304435	8	521658
chr18	27492545	27492619	10	521658
chr9	124593431	124593505	11	1296.34
chr21	47137380	47137454	10	521129
chr6	40176135	40176209	8	299.69
chr8	141366535	141366609	8	552.93
chr10	12087690	12087764	8	130216
chr11	99483864	99483938	9	520864
chrUn_gl000226	7082	7156	8	43405.3
chr1	191564687	191564761	9	10412
chr7	130675346	130675420	10	520335
chr10	104539000	104539074	12	32520.9
chr8	138085577	138085651	8	503.94
chr12	109310847	109310921	8	2476.52
chr5	1304665	1304739	12	4559.7
chr5	103268103	103268177	6	519805
chr11	63162756	63162830	15	519805
chr21	32264104	32264178	8	519805
chr1	85480282	85480356	7	220.52
chr3	29597101	29597175	8	519541
chr6	27263199	27263273	11	519541
chr8	110485400	110485474	9	519276
chr2	238918813	238918887	10	564.14
chr4	82764356	82764430	9	519011
chr6	97368086	97368160	11	519011
chr9	38088554	38088628	8	519011
chr12	61334654	61334728	6	518747
chr21	46855316	46855390	9	2074.99
chr9	139293281	139293355	10	106.07
chr14	56225697	56225771	8	161.52
chr21	23715063	23715137	9	518482
chr1	60764114	60764188	8	518217
chr1	99601149	99601223	10	28789.8
chr11	100543001	100543075	9	518217
chr16	73441028	73441102	7	518217
chr19	40438722	40438796	14	517688
chr2	190254689	190254763	11	517423
chr6	146679319	146679393	11	517423
chr3	24289709	24289783	9	517159
chr10	24682424	24682498	9	517159
chr5	169332823	169332897	8	516629
chr12	109549462	109549536	7	516629
chr13	81494767	81494841	10	516629
chr1	192367312	192367386	6	516365
chr7	8521357	8521431	14	516100
chr16	79094043	79094117	11	710.88
chr22	44501226	44501300	7	516100
chrX	75449246	75449320	16	516100
chr12	52959957	52960031	9	515835
chr15	61192243	61192317	7	927.76
chr15	69083187	69083261	9	409.39
chr2	34530620	34530694	12	515571
chr5	170206514	170206588	10	515571
chr2	227733087	227733161	11	515306
chr9	40611893	40611967	10	515306
chr2	56012936	56013010	9	515041
chr5	9945800	9945874	8	510.95
chr6	151616505	151616579	8	515041
chr4	110834766	110834840	8	514777
chr5	54195040	54195114	11	514777
chr12	3659976	3660050	10	8870.9
chr8	28339703	28339777	13	28569.3
chr9	138365663	138365737	9	1849.81
chr14	101663272	101663346	9	857.08
chr12	120492970	120493044	8	256991
chr2	183837126	183837200	6	64214.8
chr4	145753688	145753762	9	513718
chr11	117491093	117491167	9	513718
chr2	104935456	104935530	9	513453
chr11	131248816	131248890	8	259.32
chr7	56782049	56782123	10	256594
chr9	97704814	97704888	9	513189
chr12	51765499	51765573	11	513189
chr5	76889564	76889638	7	512924
chr8	28121044	28121118	8	512924
chr11	69159805	69159879	9	512924
chr1	106592212	106592286	9	234.52
chr14	26414820	26414894	10	512659
chr1	79986288	79986362	8	512395
chr8	133489412	133489486	9	340.06
chr2	207848122	207848196	10	3119.52
chr6	34763652	34763726	8	31975
chr12	65467021	65467095	9	511601
chr6	53272666	53272740	13	1183.65
chr9	73089685	73089759	8	511336
chr11	128360169	128360243	9	28407.6
chr2	137090735	137090809	10	63883.9
chr6	159651377	159651451	9	511071
chr7	57712312	57712386	8	36505.1
chr16	9711185	9711259	10	511071
chr19	49594754	49594828	8	4056.12
chr5	71351683	71351757	7	510807
chr15	37120946	37121020	7	510807
chr16	49846623	49846697	9	28378.2
chr8	105448264	105448338	8	510542
chr10	76665601	76665675	10	510542
chr2	85551007	85551081	9	510277
chr19	32207410	32207484	9	510277
chr1	53128329	53128403	9	85002.1
chr6	34256416	34256490	7	510013
chr1	9677130	9677204	9	509748
chr3	55028729	55028803	6	509748
chr4	42675342	42675416	10	509748
chr7	152745052	152745126	9	12743.7
chr19	45707750	45707824	7	215.99
chr7	29246270	29246344	9	509483
chr7	103287312	103287386	7	509483
chr9	7756207	7756281	7	178.77
chr12	117407998	117408072	8	509483
chr13	28134114	28134188	8	1326.78
chr2	75011660	75011734	9	509219
chr10	28430637	28430711	16	509219
chr21	37009544	37009618	10	509219
chr8	10485257	10485331	6	317.7
chr8	59425334	59425408	8	12723.9
chr9	13482218	13482292	7	252.46
chr10	124557197	124557271	9	508954
chr12	8227987	8228061	11	508954
chr17	67584506	67584580	8	238.05
chr7	143682805	143682879	6	508689
chr12	72821072	72821146	9	508425
chr5	123881098	123881172	14	254080
chr2	214301873	214301947	8	507895
chr1	178883360	178883434	10	507631
chr1	238192429	238192503	10	507631
chr7	54012896	54012970	8	507366
chr8	97015059	97015133	11	507366
chr8	126734496	126734570	9	524.14
chr10	53639987	53640061	18	507366
chr10	82220627	82220701	9	132.82
chr15	63120327	63120401	11	258.33
chrUn_gl000220	137130	137204	10	4.3
chr2	199061062	199061136	12	507101
chr6	142466984	142467058	7	507101
chr7	31470170	31470244	9	253551
chr10	15089433	15089507	6	507101
chr9	90409197	90409271	8	5068.37
chr15	74301964	74302038	10	506837
chr19	39921755	39921829	7	31677.3
chrUn_gl000220	138021	138095	13	4.3
chr12	117679241	117679315	9	253286
chr1	53680986	53681060	10	126577
chr1	119831776	119831850	7	506307
chr5	68221648	68221722	11	318.43
chr6	99738263	99738337	9	506043
chr6	149033080	149033154	7	506043
chr17	3587206	3587280	8	506043
chr20	54342374	54342448	7	506043
chr10	102268805	102268879	14	126444
chr16	86966362	86966436	9	190.43
chr1	23489884	23489958	8	295.97
chr3	178515533	178515607	7	505513
chr9	16919650	16919724	8	318.73
chr11	78428199	78428273	11	505513
chr17	54404524	54404598	8	505513
chr1	235668405	235668479	8	13296
chr5	114858923	114858997	8	14034.7
chr15	77880625	77880699	7	198.6
chr19	8771713	8771787	21	505249
chr6	22957538	22957612	8	504719
chr18	19101580	19101654	10	63089.9
chr6	79470552	79470626	8	504455
chr8	98386088	98386162	9	343.63
chr10	16084888	16084962	9	504455
chr11	116249718	116249792	9	252227
chr2	32740160	32740234	9	504190
chr8	16730255	16730329	9	679.5
chr3	29066332	29066406	10	503925
chr6	39240547	39240621	8	20996.9
chr6	57206571	57206645	8	188.59
chr6	124382863	124382937	9	503925
chr9	132487289	132487363	8	322.62
chr13	91497351	91497425	9	503925
chr9	125860179	125860253	11	41971.7
chr16	83389197	83389271	9	251830
chr2	119487459	119487533	10	62924.5
chr8	85982467	85982541	8	503396
chr6	159848462	159848536	7	251566
chr13	108634666	108634740	8	503131
chr19	41200043	41200117	8	325.02
chr2	79650714	79650788	9	502867
chr2	128851202	128851276	9	502867
chr2	166915765	166915839	11	502867
chr3	16685800	16685874	10	502867
chr17	52936643	52936717	8	524.91
chr3	3118498	3118572	6	19330.8
chr3	64171648	64171722	11	251301
chr10	95112515	95112589	9	251301
chr5	101923712	101923786	7	502337
chr21	45303920	45303994	10	376
chr1	113158593	113158667	9	7844.89
chr15	70746201	70746275	7	502073
chr20	37094766	37094840	10	83678.8
chrUn_gl000220	127603	127677	11	4.62
chr4	19073327	19073401	7	501808
chr6	154638358	154638432	7	501808
chr2	98461236	98461310	7	501543
chr7	61968769	61968843	7	17.4
chrX	106154583	106154657	7	2755.73
chr6	14823073	14823147	11	501279
chr11	32660908	32660982	8	501279
chr18	45481463	45481537	6	501014
chr8	87579422	87579496	7	162.58
chr8	91494861	91494935	8	500749
chr10	116759585	116759659	9	207.95
chr15	87579356	87579430	9	500749
chr6	58778758	58778832	10	5.56
chr2	160027209	160027283	6	261.35
chr7	140339419	140339493	9	6759.73
chr12	63049939	63050013	8	178.27
chr3	13829875	13829949	7	124989
chr6	43377188	43377262	12	109.83
chr13	19348794	19348868	8	249978
chr19	27736856	27736930	13	14.04
chr22	47351919	47351993	7	593.77
chr2	96340139	96340213	8	148.1
chr2	242878444	242878518	9	1236.86
chr7	137897482	137897556	9	124856
chr8	52841586	52841660	9	499426
chr11	108016368	108016442	6	499426
chr16	69290180	69290254	9	249713
chr22	29153031	29153105	9	249713
chr2	8021966	8022040	10	249581
chr13	38885303	38885377	9	499161
chr8	105083067	105083141	11	498897
chr3	68700627	68700701	11	498632
chr5	3132158	3132232	9	142.96
chr5	41955569	41955643	7	498632
chr8	69361768	69361842	14	498632
chr9	3776156	3776230	10	498632
chr1	42666427	42666501	7	498367
chr1	65051215	65051289	6	249184
chr8	75069759	75069833	9	889.94
chr9	94627900	94627974	7	20765.3
chrUn_gl000220	141002	141076	13	4.2
chr3	9194061	9194135	10	124526
chr6	165293426	165293500	8	498103
chr17	67806945	67807019	7	756.99
chr19	22419849	22419923	6	124526
chr2	9211758	9211832	10	497838
chr3	139604162	139604236	8	497573
chr4	3220468	3220542	7	150.69
chr8	112966208	112966282	11	128.04
chr9	82610279	82610353	10	497573
chr20	35578979	35579053	6	497573
chr1	65647765	65647839	9	10811.1
chr1	162622920	162622994	7	497309
chr5	39826973	39827047	8	31081.8
chr8	43573053	43573127	8	497309
chr12	68289161	68289235	8	497309
chr4	119732837	119732911	11	1039.84
chr4	154309229	154309303	7	5917.19
chr7	16774031	16774105	10	497044
chr9	93143293	93143367	10	497044
chr8	67477933	67478007	8	496779
chr10	122126832	122126906	11	107.2
chr12	28680423	28680497	8	4435.53
chr13	109050581	109050655	6	496779
chr17	45465106	45465180	7	496779
chr2	220551162	220551236	8	99.58
chr6	114498323	114498397	10	496515
chr7	42901691	42901765	8	496515
chr6	158082813	158082887	7	4865.2
chr9	14889896	14889970	9	1285.62
chr13	92437561	92437635	8	496250
chr1	41324504	41324578	6	85.02
chr6	144791257	144791331	14	495721
chr15	84620391	84620465	7	495721
chr1	119962208	119962282	9	113.95
chr8	126882554	126882628	9	258.05
chr9	122737599	122737673	9	247728
chr10	134047516	134047590	8	5161
chr11	62036548	62036622	11	495191
chr1	237085202	237085276	8	494927
chr5	31135192	31135266	15	247463
chr5	172522037	172522111	9	247463
chr1	75495353	75495427	18	494662
chr16	19833109	19833183	8	494662
chr3	63045032	63045106	9	494397
chr6	78877063	78877137	11	494397
chr9	116235801	116235875	12	494397
chr22	19045630	19045704	10	622.33
chr5	35026619	35026693	7	493868
chr8	65391582	65391656	7	97.87
chr13	38057859	38057933	7	493868
chrUn_gl000220	137525	137599	19	4.52
chr2	178520023	178520097	12	493603
chr8	54573048	54573122	7	13711.2
chr8	90121170	90121244	7	2419.62
chr2	32148165	32148239	6	282.88
chr7	36623196	36623270	8	13703.9
chr19	41090742	41090816	9	49333.9
chr3	129790856	129790930	10	493074
chr4	58286635	58286709	9	493074
chr8	36661502	36661576	8	1290.77
chr1	153540291	153540365	8	1600.03
chr5	43699784	43699858	8	209.71
chr6	164975720	164975794	9	492809
chr11	74235751	74235825	7	492809
chr3	19628862	19628936	7	492545
chr9	114114607	114114681	9	14486.6
chr15	63625506	63625580	8	846.3
chr18	71774736	71774810	10	492545
chr10	44481369	44481443	7	492280
chr22	42221672	42221746	8	5469.78
chr1	9707421	9707495	9	492015
chr1	89391286	89391360	9	246008
chr5	1706981	1707055	9	92.9
chr6	149565949	149566023	9	18923.7
chr13	65196979	65197053	9	492015
chr3	86388753	86388827	7	491751
chr4	68195210	68195284	7	491751
chr4	103093690	103093764	6	491751
chr8	101399468	101399542	8	9835.01
chr9	30120350	30120424	9	491751
chr10	92452738	92452812	9	491751
chr20	33140203	33140277	7	295.88
chr5	8416179	8416253	11	491486
chr16	22219364	22219438	7	491486
chr19	33392438	33392512	7	275.81
chr21	27689658	27689732	9	491486
chrX	67920923	67920997	12	491486
chr1	110710864	110710938	8	3837.67
chr6	122366160	122366234	7	491221
chr11	31724577	31724651	9	318.56
chr12	71987244	71987318	8	530.48
chr15	60826890	60826964	9	491221
chr4	87951465	87951539	13	17534.2
chr14	71688646	71688720	6	490957
chr16	24766883	24766957	10	490957
chr2	92269468	92269542	8	18872.8
chr3	48568429	48568503	12	13630.3
chr4	155944937	155945011	8	490427
chr2	9225252	9225326	9	490163
chr7	128875879	128875953	10	122541
chr9	525496	525570	9	490163
chr13	57588618	57588692	7	490163
chr14	19887137	19887211	9	10655.7
chr1	160619969	160620043	12	244949
chr1	186189825	186189899	7	244949
chr3	8905982	8906056	7	129.81
chr4	101142133	101142207	11	489898
chr7	2927495	2927569	13	30618.6
chr8	59059820	59059894	8	244949
chr4	22799865	22799939	9	422.1
chr6	27674926	27675000	6	489633
chr6	87017002	87017076	9	244817
chr9	86284709	86284783	7	489633
chr11	22767538	22767612	14	489633
chr13	81181070	81181144	10	489633
chr17	46818142	46818216	14	244817
chr1	109675874	109675948	8	244.2
chr2	95993323	95993397	12	231.05
chr2	227635932	227636006	9	489369
chr6	88299111	88299185	9	81561.4
chr1	220564965	220565039	9	489104
chr3	5279859	5279933	7	48910.4
chr4	104702307	104702381	8	473.02
chr5	53359745	53359819	10	489104
chr7	16499942	16500016	7	489104
chr22	37421520	37421594	12	123.26
chr8	101508441	101508515	7	15276.2
chr9	3638373	3638447	9	488839
chr19	28352835	28352909	10	488839
chrX	117125078	117125152	8	488839
chr4	12444874	12444948	11	488575
chr5	31227178	31227252	8	598.74
chr6	51834219	51834293	9	244287
chr6	147268418	147268492	7	488575
chr11	41800182	41800256	6	488575
chr18	73084371	73084445	9	4697.83
chr3	96629342	96629416	10	488310
chr4	43772839	43772913	8	488310
chr8	72394692	72394766	10	244155
chr16	55881916	55881990	8	488310
chr17	78275178	78275252	8	48831
chr17	80659286	80659360	9	488310
chr2	66953792	66953866	10	488045
chr4	167296440	167296514	10	148.25
chr3	53603491	53603565	9	987.41
chr12	8964454	8964528	13	487781
chr1	14020205	14020279	9	487516
chr2	10499710	10499784	8	81252.7
chr2	75840150	75840224	13	6250.21
chr15	41091990	41092064	19	487251
chr16	67752350	67752424	7	121813
chr19	3298520	3298594	8	487251
chr6	167130616	167130690	12	577
chr8	49361743	49361817	8	5180.71
chr9	133612508	133612582	8	486987
chr11	67233487	67233561	9	486987
chr12	73562675	73562749	10	486987
chr13	95102219	95102293	8	486987
chr14	78648155	78648229	8	599.74
chr1	92754096	92754170	7	486722
chr2	165835162	165835236	14	2115.03
chr3	168564420	168564494	9	486457
chr3	190620390	190620464	9	486457
chr15	82390851	82390925	9	486457
chr2	16113245	16113319	6	121.12
chr4	116523144	116523218	13	486193
chr5	119561678	119561752	8	486193
chr8	117373242	117373316	11	486193
chr8	140939780	140939854	7	83.48
chr1	164284739	164284813	8	485928
chr2	125735938	125736012	8	6393.79
chr20	46544975	46545049	11	485928
chr2	87882982	87883056	8	485663
chr2	175230465	175230539	8	485663
chr7	70813487	70813561	13	485663
chr8	62108281	62108355	10	485663
chr11	101047401	101047475	8	317.01
chr12	124798362	124798436	7	485663
chr1	120279862	120279936	12	236.65
chr14	87994617	87994691	10	485134
chr6	69926572	69926646	8	484869
chr6	129649419	129649493	11	484869
chr8	40866241	40866315	8	296.74
chr6	58776804	58776878	10	5.38
chr12	121853106	121853180	7	484605
chr8	120758684	120758758	11	484340
chr12	19704419	19704493	12	121085
chr6	57471216	57471290	10	484075
chr6	161027145	161027219	8	484075
chr8	9306871	9306945	9	338.04
chr10	121015442	121015516	9	484075
chr13	57215948	57216022	8	484075
chr2	44600831	44600905	9	834.16
chr2	60207480	60207554	8	483811
chr5	128857468	128857542	8	483811
chr8	49886994	49887068	9	483811
chr7	127254885	127254959	9	483546
chr12	107118966	107119040	8	60443.2
chr13	64500076	64500150	8	483546
chr13	41623450	41623524	9	483281
chr13	109072579	109072653	8	918.79
chr15	97328069	97328143	8	228.61
chr20	46476968	46477042	10	866.1
chr2	203077900	203077974	17	483017
chr6	75820103	75820177	9	483017
chr6	131874375	131874449	10	483017
chr8	49670281	49670355	11	20125.7
chr10	19424369	19424443	12	483017
chr11	17162568	17162642	14	483017
chr16	25409014	25409088	6	13417.1
chr19	50520909	50520983	12	483017
chr5	12912119	12912193	9	482752
chr10	87014070	87014144	9	241376
chr10	132561787	132561861	7	1122.68
chr14	41995383	41995457	8	241376
chr16	78794361	78794435	11	482752
chrX	27649101	27649175	7	482752
chr1	150796881	150796955	9	34463.4
chr8	70397536	70397610	10	93.32
chr13	67726526	67726600	9	482487
chr14	28681347	28681421	7	241244
chr1	160895297	160895371	8	1786.01
chr3	114032349	114032423	6	482223
chr4	146244944	146245018	8	482223
chr7	103803151	103803225	8	241111
chr8	42827449	42827523	6	411.45
chr1	51153144	51153218	8	274.15
chr5	2690989	2691063	9	270.46
chr14	77524430	77524504	8	481958
chr17	63066139	63066213	8	481958
chr18	29505758	29505832	7	30122.4
chr1	208090723	208090797	8	481693
chr14	75702468	75702542	8	605.14
chr6	112350644	112350718	8	427.56
chr7	126681805	126681879	15	481429
chr12	123566163	123566237	7	9258.24
chrX	147715424	147715498	9	481429
chr8	33040453	33040527	8	481164
chr9	111951874	111951948	7	921.77
chr12	45647944	45648018	11	481164
chr14	40255793	40255867	10	18506.3
chr22	32937816	32937890	8	213.47
chr1	204327044	204327118	9	301.32
chr2	50557118	50557192	10	480899
chr8	34258109	34258183	7	480899
chrUn_gl000220	143768	143842	45	5.58
chr5	31380767	31380841	10	7282.34
chr6	13590489	13590563	7	137.56
chr18	56129089	56129163	9	480635
chr18	57521725	57521799	7	480635
chr4	43374856	43374930	15	480370
chr6	40110521	40110595	7	169.38
chr20	37965047	37965121	7	480370
chr2	1369596	1369670	9	117.04
chr7	84926484	84926558	7	480105
chr7	139327072	139327146	11	948.82
chr11	129310725	129310799	10	162.53
chr14	69222522	69222596	8	60013.2
chr19	14162541	14162615	8	428.67
chr1	55061697	55061771	8	239920
chr20	35007287	35007361	9	971.34
chr12	58749502	58749576	8	479576
chr1	246015697	246015771	8	363.67
chr2	175973530	175973604	8	479311
chr12	52169730	52169804	15	479311
chr13	101997787	101997861	6	479311
chr8	133772984	133773058	8	479047
chr1	109728207	109728281	8	119696
chr1	118501876	118501950	10	913.71
chr9	122712074	122712148	6	4127.43
chr11	19140147	19140221	10	1098.12
chr17	58376241	58376315	10	239391
chr2	23748229	23748303	9	478517
chr2	212533956	212534030	12	478517
chr3	66835098	66835172	9	478517
chr7	61967578	61967652	8	16.55
chr2	88498496	88498570	10	478253
chr4	54512746	54512820	8	478253
chr7	97259455	97259529	8	478253
chr11	109360327	109360401	7	129.19
chr18	38030923	38030997	10	478253
chr3	177639333	177639407	10	477988
chr4	84434503	84434577	8	477988
chr20	3513393	3513467	13	1200.97
chr1	150649080	150649154	10	11374.4
chr2	231572550	231572624	7	477723
chr3	11785474	11785548	8	47772.3
chr9	96776782	96776856	6	4048.5
chr12	97243764	97243838	7	477723
chr6	35823925	35823999	7	477459
chr6	107181267	107181341	8	266.14
chr17	73344662	73344736	8	477459
chr18	9559483	9559557	8	3060.63
chr4	175807452	175807526	12	238465
chr6	78695202	78695276	8	476929
chr9	138380151	138380225	8	3456.01
chr10	81484266	81484340	9	476929
chr11	134114608	134114682	8	238465
chr16	11301182	11301256	8	190.92
chr17	18367481	18367555	11	476929
chr3	162432461	162432535	7	476665
chr4	139559899	139559973	10	476665
chr5	173279727	173279801	10	133.37
chr10	132850668	132850742	14	476665
chr15	69582744	69582818	10	119166
chr16	88507895	88507969	7	476665
chr17	53358282	53358356	8	623.91
chr18	923419	923493	11	476665
chrX	121747572	121747646	7	476665
chr1	222391157	222391231	10	476400
chr6	84132021	84132095	9	476400
chr6	167110384	167110458	9	238200
chr7	155124895	155124969	8	196.37
chr8	139861560	139861634	8	119100
chr10	34480199	34480273	8	476400
chr11	56772760	56772834	9	119100
chr8	128124660	128124734	7	476135
chr2	182641315	182641389	9	475871
chr5	1622120	1622194	11	1081.52
chr5	123212642	123212716	6	587.49
chr6	101406999	101407073	6	475871
chr9	33277835	33277909	7	475871
chr1	212304555	212304629	7	475606
chr2	36640798	36640872	8	475606
chr2	172685461	172685535	8	475606
chr3	60771487	60771561	7	237803
chr5	85158352	85158426	6	475606
chr6	7271325	7271399	7	475606
chr11	33068439	33068513	8	475606
chr12	33079418	33079492	9	475606
chr1	189065519	189065593	7	475341
chr2	29457633	29457707	5	237671
chr2	141358883	141358957	7	475341
chr7	137790592	137790666	20	475341
chr10	106870920	106870994	8	475341
chr13	48051525	48051599	6	475341
chr13	77353949	77354023	6	475341
chr6	45686787	45686861	8	180.77
chr9	13401307	13401381	6	237538
chr14	51773102	51773176	7	475077
chr14	79262086	79262160	7	475077
chr16	85775694	85775768	7	2219.98
chr1	184050554	184050628	9	474812
chr1	200430457	200430531	10	474812
chr5	31908943	31909017	7	177.7
chr5	165312601	165312675	7	474812
chr6	87432140	87432214	6	474812
chr6	127376939	127377013	6	474812
chr10	122143386	122143460	6	1199.02
chr12	133466391	133466465	8	882.55
chr18	39559170	39559244	8	474812
chrX	83740694	83740768	9	474812
chr2	159898809	159898883	6	474547
chr2	209530755	209530829	6	474547
chr3	51295667	51295741	7	3889.73
chr3	66053978	66054052	6	474547
chr5	27964386	27964460	5	474547
chr6	111715898	111715972	6	474547
chr20	12555451	12555525	5	3650.36
chr1	233907258	233907332	9	474283
chr7	41986731	41986805	6	474283
chr7	80731904	80731978	7	474283
chr15	42175951	42176025	15	7649.72
chr17	32407150	32407224	9	14821.3
chr20	30530005	30530079	8	1976.18
chr2	228287563	228287637	25	474018
chr3	165903647	165903721	7	474018
chr4	107890454	107890528	7	474018
chr4	183111032	183111106	10	474018
chr7	19527363	19527437	9	474018
chr8	4342820	4342894	7	237009
chr11	82282469	82282543	8	474018
chr12	29212662	29212736	7	474018
chr16	86510606	86510680	7	474018
chr16	89013673	89013747	12	9875.38
chrX	61894908	61894982	8	237009
chr2	220480497	220480571	8	473753
chr3	6662728	6662802	9	473753
chr15	87272759	87272833	6	473753
chrX	78784168	78784242	12	473753
chr1	16043229	16043303	9	473489
chr1	93663674	93663748	8	118372
chr1	228852813	228852887	6	391.31
chr3	131371641	131371715	7	463.3
chr8	47552719	47552793	6	473489
chr14	100523134	100523208	6	473489
chr15	33446811	33446885	7	473489
chr3	76824074	76824148	10	473224
chr5	28170209	28170283	6	473224
chr8	65861042	65861116	9	473224
chr16	78899745	78899819	10	213.16
chrX	105651961	105652035	6	473224
chr5	173281458	173281532	7	131.3
chr7	123676393	123676467	7	472959
chr10	87842309	87842383	7	472959
chr16	80117763	80117837	7	472959
chrX	130206343	130206417	6	472959
chr3	184260120	184260194	9	472695
chr6	88971213	88971287	11	472695
chr7	50547345	50547419	5	757.52
chr8	91960400	91960474	7	472695
chr9	5300501	5300575	7	472695
chr22	34929534	34929608	6	144.03
chr2	4281480	4281554	7	472430
chr2	196334326	196334400	10	472430
chr15	22309394	22309468	10	472430
chr17	54584087	54584161	8	472430
chr1	108669488	108669562	8	300.74
chr4	114914956	114915030	9	472165
chr4	130738335	130738409	8	472165
chr5	101443802	101443876	9	472165
chr9	112616841	112616915	8	472165
chr10	83231923	83231997	5	472165
chr10	112919888	112919962	6	472165
chr13	75974315	75974389	7	137.98
chr14	75103258	75103332	6	11804.1
chr4	15481160	15481234	12	632.57
chr6	10051718	10051792	8	471901
chr13	22507430	22507504	8	147.47
chr18	47698372	47698446	10	6939.72
chr20	31167825	31167899	6	1552.3
chr3	60288489	60288563	6	235818
chr6	138860483	138860557	5	4449.4
chr10	54129987	54130061	7	471636
chr12	12815070	12815144	6	235818
chr14	96720099	96720173	8	471636
chr15	37188971	37189045	9	471636
chr15	58562360	58562434	6	156.27
chr19	16566417	16566491	6	33688.3
chr1	101999987	102000061	8	471371
chr3	156755935	156756009	7	471371
chr4	2679506	2679580	9	471371
chr5	60916588	60916662	8	607.44
chr5	123783893	123783967	6	471371
chr6	54091027	54091101	6	39280.9
chr8	27191883	27191957	7	13863.9
chr8	117211323	117211397	8	471371
chr13	37113739	37113813	6	5014.59
chr13	69578329	69578403	7	471371
chrX	102166705	102166779	12	471371
chr3	160850388	160850462	7	471107
chr5	30260543	30260617	8	809.46
chr7	64728839	64728913	7	471107
chr13	108821810	108821884	7	249.79
chr15	35246082	35246156	10	235553
chr15	92637172	92637246	9	235553
chr16	72931119	72931193	6	317.46
chr17	48393065	48393139	18	512.07
chr18	2641554	2641628	8	471107
chr1	89992887	89992961	7	235421
chr1	208170955	208171029	6	552.63
chr2	224103680	224103754	7	470842
chr6	35867399	35867473	7	496.67
chr6	156863803	156863877	7	470842
chr16	17933802	17933876	10	470842
chrX	46461093	46461167	6	470842
chr1	245558288	245558362	5	470577
chr6	109603652	109603726	8	470577
chr11	93302127	93302201	11	513.73
chr15	68783413	68783487	12	8113.4
chr17	25851722	25851796	11	235289
chr19	20186526	20186600	9	78429.6
chrX	78564083	78564157	7	470577
chr1	12006672	12006746	7	182.57
chr1	157918418	157918492	7	9798.18
chr2	153402253	153402327	7	295.79
chr3	9911890	9911964	6	311.88
chr3	100591335	100591409	7	470313
chr5	5976160	5976234	11	470313
chr6	1218836	1218910	6	136.16
chr11	124750224	124750298	9	168.81
chr12	98855029	98855103	6	470313
chr17	5341118	5341192	8	235156
chrX	98087034	98087108	7	470313
chr4	140348180	140348254	6	235024
chr8	60395832	60395906	6	235024
chr9	135982658	135982732	7	165.98
chr11	61113640	61113714	7	983.36
chr13	88192445	88192519	7	470048
chr15	75336898	75336972	8	860.89
chr15	101468307	101468381	8	5341.45
chr3	88385871	88385945	7	469783
chr6	107957399	107957473	6	137.44
chr9	80164772	80164846	10	469783
chr10	102056948	102057022	6	469783
chr11	17853635	17853709	7	469783
chr1	214722415	214722489	8	469519
chr2	60993716	60993790	9	46951.9
chr2	220267458	220267532	7	234759
chr4	189394134	189394208	6	469519
chr7	101282888	101282962	11	294.55
chr10	71601356	71601430	8	8384.26
chr15	63604719	63604793	7	469519
chr15	93690960	93691034	5	72.61
chr16	76208521	76208595	7	469519
chr1	15225824	15225898	7	58656.8
chr4	6428501	6428575	5	232.3
chr7	15946499	15946573	5	469254
chr8	22757164	22757238	6	237.72
chr12	84293113	84293187	7	469254
chr12	99059425	99059499	6	469254
chr13	54870366	54870440	6	469254
chr7	1763351	1763425	9	115.12
chr7	54276272	54276346	8	468989
chr13	93845095	93845169	8	468989
chr18	77569863	77569937	8	117247
chr2	33070635	33070709	7	468725
chr2	235169036	235169110	7	117181
chr3	182343888	182343962	9	468725
chr7	37780702	37780776	8	468725
chr8	119255860	119255934	5	468725
chr10	43544358	43544432	6	242.36
chr12	62975259	62975333	8	468725
chr13	21785299	21785373	10	468725
chr20	60705336	60705410	6	1273.71
chr2	217118772	217118846	7	468460
chr2	230686856	230686930	5	468460
chr7	73386813	73386887	7	1844.33
chr7	98198857	98198931	17	468460
chr9	43854201	43854275	9	468460
chr12	53588053	53588127	7	5576.9
chr17	58013888	58013962	7	468460
chrUn_gl000220	127863	127937	14	4.25
chr1	116627718	116627792	7	468195
chr1	200229166	200229240	6	33442.5
chr1	206295079	206295153	28	436.75
chr5	103347146	103347220	8	468195
chr6	4522242	4522316	5	1393.44
chr6	145317665	145317739	7	1361.03
chr9	13678625	13678699	15	468195
chr12	111318345	111318419	10	468195
chr13	38772577	38772651	7	468195
chr19	17460817	17460891	6	16721.3
chr22	49990148	49990222	7	71.37
chr2	28501578	28501652	5	467931
chr8	98087269	98087343	6	467931
chr10	99694910	99694984	6	233965
chr12	133202054	133202128	6	2316.49
chr13	41847920	41847994	9	467931
chr18	39438760	39438834	8	38994.2
chrX	76524369	76524443	7	467931
chr1	240735087	240735161	6	467666
chr2	66124036	66124110	8	108.81
chr3	188054688	188054762	7	467666
chr5	26148847	26148921	8	16702.4
chr10	119445350	119445424	5	467666
chr11	34041161	34041235	8	467666
chr11	72354760	72354834	9	374.13
chr13	21565826	21565900	6	467666
chr20	1513767	1513841	7	467666
chrX	81562284	81562358	14	233833
chr1	42193415	42193489	6	207.55
chr1	192925328	192925402	12	467401
chr8	17610250	17610324	6	2540.22
chr12	130867933	130868007	6	467401
chr14	49845309	49845383	5	467401
chr1	170715396	170715470	6	233568
chr4	128669531	128669605	7	467137
chr5	54666127	54666201	8	467137
chr7	104457181	104457255	7	233568
chr8	88950953	88951027	7	1117.55
chr9	20190089	20190163	6	100.72
chr9	120726036	120726110	7	467137
chr10	97212699	97212773	8	233568
chr11	76918167	76918241	6	372.52
chr11	123938319	123938393	7	467137
chr11	126301705	126301779	8	7077.83
chr18	34221587	34221661	7	467137
chrUn_gl000220	128465	128539	13	4.06
chr1	228330827	228330901	7	131.96
chr4	36524401	36524475	6	236.51
chr4	188922963	188923037	6	466872
chr7	16939768	16939842	11	466872
chr12	62073479	62073553	7	466872
chr14	61772972	61773046	7	466872
chr1	41178934	41179008	6	5184.53
chr1	100164419	100164493	9	116652
chr1	220658069	220658143	8	193.93
chr6	150935002	150935076	8	466607
chr11	78508632	78508706	6	466607
chr16	7204333	7204407	7	77767.9
chr16	26691135	26691209	14	466607
chr18	44068148	44068222	6	204.47
chr20	45177581	45177655	10	466607
chr2	75099616	75099690	6	285.05
chr3	76970614	76970688	5	157.44
chr3	130258105	130258179	9	241.88
chr4	80580362	80580436	12	466343
chr6	42062619	42062693	10	466343
chr8	48178458	48178532	9	253.45
chr9	133712431	133712505	8	4239.48
chr18	3505559	3505633	6	466343
chr4	137527841	137527915	14	466078
chr5	121344017	121344091	14	466078
chr7	68620104	68620178	9	466078
chr8	72346816	72346890	8	466078
chr8	16676891	16676965	8	465813
chr8	116788907	116788981	8	4313.09
chr21	10797177	10797251	5	1182.27
chr2	17082398	17082472	7	232774
chr2	162334594	162334668	9	465549
chr3	170190175	170190249	8	232774
chr5	16502464	16502538	10	16626.7
chr6	52655452	52655526	5	232774
chr6	133362362	133362436	10	137.57
chr6	150712504	150712578	7	25863.8
chr7	93576592	93576666	8	465549
chr13	21366172	21366246	7	465549
chr15	40142661	40142735	7	465549
chr22	30538128	30538202	10	205.81
chrX	94805731	94805805	7	465549
chr1	214639591	214639665	10	465284
chr3	64214315	64214389	7	465284
chr4	101330655	101330729	9	465284
chr8	115705046	115705120	6	465284
chr11	128539623	128539697	6	465284
chr6	35506652	35506726	9	465019
chr6	150159397	150159471	7	232510
chr8	11759684	11759758	5	520.16
chr8	22985171	22985245	10	197.54
chr8	104242738	104242812	8	465019
chr15	92069598	92069672	8	465019
chr18	28986417	28986491	6	465019
chr18	31247235	31247309	8	465019
chr20	346307	346381	6	58127.4
chrUn_gl000220	117911	117985	7	13.57
chr3	97620530	97620604	11	464755
chr11	112496189	112496263	6	232377
chr1	170396668	170396742	9	464490
chr5	145564885	145564959	7	606.38
chr16	79970882	79970956	5	464490
chr1	185709521	185709595	5	464225
chr1	233145635	233145709	10	25790.3
chr4	62561561	62561635	5	464225
chr7	134224231	134224305	9	6447.57
chr11	87911099	87911173	8	464225
chr12	101766528	101766602	7	464225
chr19	34430224	34430298	6	464225
chr19	43714465	43714539	9	464225
chr1	232814995	232815069	6	463961
chr2	7965068	7965142	8	463961
chr3	51511419	51511493	6	463961
chr4	1584619	1584693	6	463961
chr6	139441626	139441700	9	463961
chr8	6105068	6105142	11	463961
chr8	25333191	25333265	8	38663.4
chr10	7006455	7006529	7	463961
chr10	63231304	63231378	6	463961
chr12	14450778	14450852	6	231980
chr12	49430580	49430654	6	190.93
chr15	38419081	38419155	6	463961
chr16	6190650	6190724	7	463961
chr1	11261490	11261564	9	463696
chr1	97831176	97831250	9	463696
chr1	243700209	243700283	9	463696
chr6	76087055	76087129	9	463696
chr6	95300258	95300332	8	208.68
chr10	118478561	118478635	7	231848
chr11	30398365	30398439	8	463696
chr13	27440624	27440698	7	463696
chr3	165153001	165153075	7	463431
chr6	113352300	113352374	10	463431
chr9	20146108	20146182	11	463431
chr11	118909743	118909817	6	38619.3
chr15	61991874	61991948	9	463431
chr20	55927427	55927501	8	186.27
chr1	234762738	234762812	6	94.79
chr2	160900470	160900544	10	463167
chr2	226456944	226457018	8	463167
chr8	90028491	90028565	9	463167
chr11	121491036	121491110	11	463167
chr14	77795040	77795114	5	4210.61
chr2	26391517	26391591	5	8901.96
chr2	74492813	74492887	7	462902
chr7	125450971	125451045	9	462902
chr12	15410011	15410085	6	462902
chr13	28728077	28728151	10	462902
chr14	54830647	54830721	5	9258.04
chr2	153755683	153755757	5	11015.2
chr3	139283203	139283277	8	28914.8
chr4	24421266	24421340	8	462637
chr11	26242884	26242958	5	462637
chr15	79880472	79880546	8	462637
chr17	26144585	26144659	6	462637
chr18	25503913	25503987	7	462637
chr1	245729345	245729419	8	7457.62
chr3	49844862	49844936	8	194.44
chr4	94166511	94166585	8	462373
chr5	15307295	15307369	6	529.03
chr9	126145544	126145618	6	462373
chr13	28476317	28476391	14	575.09
chr19	17913023	17913097	12	921.06
chr3	112115964	112116038	9	462108
chr7	154668146	154668220	7	231054
chr9	18795072	18795146	8	462108
chr9	71912508	71912582	7	598.59
chr9	138294258	138294332	8	7001.64
chr13	33370345	33370419	6	153.52
chr3	4687953	4688027	10	461843
chr5	153753181	153753255	12	461843
chr6	130105209	130105283	7	5498.13
chr8	24911556	24911630	6	461843
chr8	67357871	67357945	9	461843
chr8	86410127	86410201	8	461843
chr15	81971224	81971298	6	230922
chr19	56777767	56777841	9	288.65
chr21	41460393	41460467	7	461843
chr1	168842788	168842862	5	461579
chr2	123908128	123908202	7	380.21
chr3	40403687	40403761	9	57697.3
chr5	3135101	3135175	8	122.5
chr6	38808998	38809072	7	139.87
chr6	48667179	48667253	11	461579
chr8	123715362	123715436	12	461579
chr9	121916107	121916181	8	461579
chr11	131078405	131078479	8	461579
chr12	101620370	101620444	9	461579
chr15	86155679	86155753	6	461579
chr1	66509832	66509906	7	461314
chr1	181359727	181359801	8	461314
chr1	231081064	231081138	6	461314
chr5	170100792	170100866	6	452.27
chr7	63725121	63725195	8	461314
chr8	48969933	48970007	7	461314
chr11	113140447	113140521	8	115328
chr15	67438048	67438122	6	230657
chrX	43075360	43075434	9	461314
chr5	143883262	143883336	6	230525
chr6	25401745	25401819	8	230525
chr7	27495213	27495287	6	461049
chr7	98356190	98356264	8	327.45
chr17	74641496	74641570	7	4433.17
chrX	43327926	43328000	7	461049
chr1	4104279	4104353	7	460785
chr1	54004078	54004152	9	828.75
chr3	94849157	94849231	9	460785
chr5	15201782	15201856	9	3544.5
chr5	36615802	36615876	6	265.43
chr5	164312000	164312074	5	460785
chr8	81728453	81728527	10	460785
chr9	36533802	36533876	7	5759.81
chr10	116433152	116433226	7	460785
chr11	7424717	7424791	8	460785
chr13	40064201	40064275	15	187.46
chr13	99174178	99174252	10	12125.9
chr20	46827744	46827818	9	146.1
chr1	50768871	50768945	7	2398.54
chr2	81403918	81403992	8	460520
chr5	32320573	32320647	7	545.64
chr6	45557252	45557326	7	4899.15
chr7	91627538	91627612	6	460520
chr9	19935981	19936055	6	133.79
chr11	84492014	84492088	9	460520
chr11	121912753	121912827	6	460520
chr21	31145806	31145880	7	617.32
chr22	22382808	22382882	5	115130
chr2	19702930	19703004	5	460255
chr3	38578190	38578264	6	6219.67
chr3	73088392	73088466	12	230128
chr7	22906489	22906563	6	173.42
chr12	6465754	6465828	8	460255
chr5	62943529	62943603	7	229995
chr5	111579745	111579819	9	459991
chr6	93684057	93684131	9	229995
chr6	127725032	127725106	8	644.24
chr7	76217617	76217691	6	459991
chr7	98014632	98014706	8	459991
chr8	102018537	102018611	5	459991
chr11	64662271	64662345	5	101.1
chr12	124410864	124410938	7	459991
chr17	32105595	32105669	8	459991
chr17	60303362	60303436	7	459991
chr1	37437578	37437652	8	381.2
chr3	1552168	1552242	8	459726
chr3	34277740	34277814	7	459726
chr3	181565907	181565981	6	2148.25
chr4	139163580	139163654	16	459726
chr5	13997247	13997321	12	459726
chr5	162288830	162288904	9	459726
chr7	123574401	123574475	6	459726
chr7	142470643	142470717	11	229863
chr8	81351228	81351302	7	459726
chrX	19307707	19307781	7	459726
chr4	76736185	76736259	8	1093.96
chr8	39798193	39798267	8	165.99
chr8	128288833	128288907	8	1617.82
chr12	30291773	30291847	5	459461
chr14	36301078	36301152	16	459461
chr16	7515766	7515840	8	459461
chr17	66025962	66026036	9	418.45
chr20	2465594	2465668	5	459461
chr2	149018203	149018277	6	474.38
chr3	133118800	133118874	7	459197
chr5	29640656	29640730	7	459197
chr7	44791722	44791796	19	199.13
chr8	39828200	39828274	7	478.33
chr10	15705790	15705864	6	459197
chr12	241589	241663	7	6957.53
chr15	93796856	93796930	8	459197
chrX	95449802	95449876	10	468.57
chr1	225925810	225925884	6	123.9
chr2	1969007	1969081	9	101.53
chr2	119238982	119239056	6	8825.62
chr3	26221229	26221303	15	458932
chr6	88048111	88048185	6	458932
chr7	43588401	43588475	8	458932
chr7	123055145	123055219	8	458932
chr8	124783584	124783658	7	458932
chr9	133811560	133811634	10	354.66
chr12	21540316	21540390	7	458932
chr13	19531803	19531877	11	458932
chr13	56128138	56128212	7	458932
chr16	29195155	29195229	9	513.35
chr5	143577014	143577088	7	458667
chr6	41313550	41313624	7	185.25
chr8	38298021	38298095	8	3276.2
chr11	34503259	34503333	5	458667
chr13	103491450	103491524	10	458667
chr4	12538928	12539002	6	458403
chr5	34970635	34970709	9	38200.2
chr6	36093653	36093727	6	458403
chr6	46900987	46901061	8	458403
chr8	91700669	91700743	8	227.38
chr9	33271667	33271741	6	229201
chr11	62448615	62448689	8	458403
chr11	125899032	125899106	10	458403
chr12	111036901	111036975	7	458403
chr21	22213403	22213477	11	458403
chrX	2819929	2820003	6	458403
chr3	172269419	172269493	11	458138
chr4	41556839	41556913	7	8181.04
chr4	68016352	68016426	6	114534
chr5	117425141	117425215	10	458138
chr6	7998630	7998704	9	458138
chr6	128431376	128431450	7	458138
chr9	12577674	12577748	13	458138
chr16	6238822	6238896	9	458138
chr1	81909807	81909881	7	457873
chr1	178834100	178834174	8	457873
chr5	35136923	35136997	6	76312.2
chr5	112301815	112301889	6	28617.1
chr8	42736726	42736800	8	457873
chr12	46813070	46813144	9	457873
chr14	89360101	89360175	7	335.68
chr16	23726572	23726646	5	457873
chr2	31330802	31330876	11	304.67
chr4	29810547	29810621	7	457609
chr4	34596633	34596707	8	457609
chr4	149632487	149632561	7	1345.91
chr4	185973279	185973353	7	6537.27
chr7	36974661	36974735	8	457609
chr11	125759834	125759908	11	377.56
chr12	111673650	111673724	10	797.23
chr16	81993444	81993518	11	457609
chr1	30149446	30149520	7	457344
chr3	183398027	183398101	7	457344
chr5	30277917	30277991	12	457344
chr7	139773356	139773430	7	457344
chr7	155733269	155733343	8	1814.86
chr8	41026671	41026745	8	457344
chr10	73741449	73741523	10	457344
chr10	96693687	96693761	5	20788.4
chr11	27307348	27307422	10	457344
chr14	87309449	87309523	6	457344
chr17	59976991	59977065	9	457344
chr21	33320889	33320963	7	10394.2
chr1	53196135	53196209	7	209.67
chr8	66144993	66145067	7	457079
chr10	2892577	2892651	6	4081.07
chr12	47224457	47224531	5	816.21
chr12	124186709	124186783	8	457079
chr13	39001548	39001622	6	457079
chr15	54128047	54128121	6	457079
chr17	36251786	36251860	7	457079
chr4	65511323	65511397	7	228407
chr5	86084415	86084489	10	456815
chr9	37713706	37713780	10	172.77
chr11	19464023	19464097	8	220.9
chr12	54432434	54432508	6	456815
chr16	48170945	48171019	9	456815
chr17	56108363	56108437	6	16314.8
chr19	57909591	57909665	6	456815
chr20	32982372	32982446	6	456815
chr22	39515829	39515903	19	456815
chr1	21717572	21717646	8	228275
chr1	40804452	40804526	9	211.14
chr2	39097350	39097424	8	1444.78
chr8	120062312	120062386	5	456550
chr10	34995625	34995699	7	456550
chr10	50380987	50381061	5	363.5
chr12	44396277	44396351	6	456550
chr17	71606812	71606886	10	228275
chr20	40741354	40741428	5	456550
chr20	51617415	51617489	6	456550
chr1	151678346	151678420	5	277.21
chr1	223676725	223676799	7	239.65
chr2	10998727	10998801	6	456285
chr4	10001003	10001077	9	19011.9
chr5	113276516	113276590	5	1023.06
chr10	133626401	133626475	8	681.02
chr12	133760868	133760942	6	228143
chr16	7961323	7961397	6	456285
chr2	177740019	177740093	11	1688.97
chr5	8615016	8615090	8	456021
chr5	33197154	33197228	10	456021
chr11	8640163	8640237	6	8769.63
chr7	9609036	9609110	7	455756
chr9	8662555	8662629	5	455756
chr15	74087944	74088018	6	133.03
chr20	57573961	57574035	9	68.43
chrX	39844273	39844347	7	455756
chr1	58254465	58254539	6	455491
chr3	193027545	193027619	7	925.8
chr5	5351822	5351896	13	227746
chr5	52218871	52218945	10	455491
chr8	67375828	67375902	10	227746
chr16	16316693	16316767	6	455491
chr16	30413576	30413650	6	572.23
chr21	40367909	40367983	5	183.67
chr1	10582357	10582431	7	455227
chr2	15676061	15676135	9	455227
chr2	63740818	63740892	7	25290.4
chr4	150877313	150877387	10	455227
chr8	6544790	6544864	10	455227
chr8	56161237	56161311	8	408.64
chr8	64265301	64265375	7	455227
chr9	20340610	20340684	5	455227
chr10	103744272	103744346	11	1308.12
chr20	39117526	39117600	5	455227
chr22	49875277	49875351	12	455227
chr1	181639786	181639860	9	454962
chr2	17800950	17801024	6	227481
chr4	90448529	90448603	7	454962
chr4	108890798	108890872	6	454962
chr6	49695178	49695252	6	454962
chr7	4209060	4209134	6	131.64
chr10	39027558	39027632	6	227481
chr12	10345914	10345988	6	454962
chr20	53618624	53618698	7	454962
chr1	236229200	236229274	7	164.03
chr3	25660342	25660416	5	454697
chr4	63583036	63583110	8	454697
chr6	160790937	160791011	6	3114.37
chr7	57353657	57353731	10	454697
chr8	102335406	102335480	7	1361.37
chr10	45305209	45305283	6	227349
chr10	109070275	109070349	6	454697
chr11	1121683	1121757	8	100.55
chr15	70277041	70277115	6	454697
chr17	29761928	29762002	6	153.1
chr22	32216304	32216378	7	359.16
chr2	67117827	67117901	6	454433
chr3	63153097	63153171	5	454433
chr4	164538874	164538948	13	454433
chr5	167667680	167667754	6	1136.08
chr7	40625000	40625074	7	454433
chr20	6408223	6408297	7	4544.33
chr21	29482500	29482574	8	454433
chrX	122871224	122871298	7	454433
chr1	30155393	30155467	8	2045.8
chr3	127556807	127556881	6	454168
chr5	156829822	156829896	12	5406.76
chr6	20801156	20801230	11	454168
chr6	146450400	146450474	7	454168
chr13	80879102	80879176	5	454168
chr14	47178628	47178702	5	454168
chr20	31890606	31890680	7	309.38
chr2	208151527	208151601	8	148.43
chr8	3852225	3852299	7	281.23
chr8	82301192	82301266	7	37825.3
chr8	139726610	139726684	6	2638.97
chr17	80715280	80715354	7	453903
chr18	3161422	3161496	7	453903
chr1	154472069	154472143	11	226819
chr6	16957827	16957901	9	453639
chr6	46371669	46371743	7	241.55
chr7	55683713	55683787	6	5670.48
chr8	58688860	58688934	9	6480.55
chr16	7231864	7231938	10	453639
chr2	59580373	59580447	9	113344
chr5	180205802	180205876	6	113344
chr8	74858916	74858990	8	226687
chr10	112541965	112542039	5	453374
chr15	57638895	57638969	6	5151.98
chr1	46965026	46965100	7	226555
chr2	49309072	49309146	7	226555
chr3	191324508	191324582	7	453109
chr5	55387436	55387510	8	453109
chr5	72014714	72014788	7	37759.1
chr6	45938318	45938392	6	453109
chr6	76126819	76126893	6	453109
chr6	166342045	166342119	8	453109
chr8	125598057	125598131	19	111.6
chr9	77535773	77535847	5	453109
chr9	90673971	90674045	7	453109
chr11	86404176	86404250	6	75518.2
chr17	7043580	7043654	7	45310.9
chr18	38399171	38399245	9	453109
chr18	61004993	61005067	6	453109
chr21	11186589	11186663	29	58.15
chr2	165178865	165178939	6	452845
chr3	36482318	36482392	10	452845
chr5	11767229	11767303	7	151.86
chr6	149798562	149798636	6	111.7
chr6	164001749	164001823	7	269.23
chr10	22331894	22331968	7	452845
chr10	90369739	90369813	8	452845
chr10	126585538	126585612	5	466.85
chr12	80655330	80655404	7	452845
chr13	46517155	46517229	11	452845
chr13	75979194	75979268	7	126.92
chr16	65422802	65422876	7	452845
chr17	36517022	36517096	6	211.81
chr1	6095351	6095425	9	1243.35
chr3	165042791	165042865	6	452580
chr4	79703001	79703075	5	452580
chr5	24315597	24315671	10	28286.2
chr6	165769579	165769653	8	452580
chr12	6165645	6165719	5	175.15
chr13	111982891	111982965	6	16163.6
chr14	40471619	40471693	11	452580
chr15	93689659	93689733	8	68.55
chr16	27298692	27298766	6	123.12
chr20	11196833	11196907	8	452580
chr20	33430803	33430877	8	226290
chr20	61690760	61690834	7	226290
chr2	136556955	136557029	8	452315
chr6	90505175	90505249	7	234.6
chr8	79887923	79887997	9	452315
chr10	98847591	98847665	9	439.14
chr11	19103692	19103766	8	452315
chr11	119786919	119786993	7	2217.23
chr14	72927432	72927506	8	452315
chr16	18921456	18921530	7	452315
chr4	10255734	10255808	6	226025
chr5	59484392	59484466	8	452051
chr6	160069338	160069412	8	452051
chr6	165712449	165712523	8	32289.3
chr10	80488620	80488694	6	452051
chr10	101737147	101737221	7	452051
chr10	126803364	126803438	7	56506.3
chr13	64084856	64084930	6	452051
chr6	73535053	73535127	10	451786
chr6	170450542	170450616	9	842.88
chr10	29685375	29685449	12	225893
chr14	61478695	61478769	7	451786
chr17	35321614	35321688	7	132.41
chr17	36357933	36358007	6	125.15
chr18	47861339	47861413	11	451786
chr20	31833954	31834028	6	451786
chr20	51784575	51784649	6	451786
chr21	25853569	25853643	8	451786
chr1	81996449	81996523	7	451521
chr2	13977768	13977842	19	451521
chr3	32444765	32444839	9	2687.63
chr5	177597223	177597297	12	225761
chr7	74260150	74260224	12	225761
chr12	41613674	41613748	5	451521
chr4	5079049	5079123	6	7050.89
chr4	82142209	82142283	12	370.49
chr6	161957655	161957729	7	222.73
chr10	132699017	132699091	7	159.45
chr12	111917032	111917106	8	225628
chr16	68860509	68860583	9	451257
chr3	131589190	131589264	6	450992
chr4	25014124	25014198	5	11868.2
chr5	59788113	59788187	7	1138.87
chr6	101190226	101190300	11	450992
chr8	139223815	139223889	9	916.65
chr8	140417335	140417409	5	450992
chr11	65747620	65747694	9	225496
chr12	59404876	59404950	6	171.74
chr16	86117134	86117208	6	32213.7
chr1	12729831	12729905	9	450727
chr3	9229439	9229513	6	1554.23
chr3	46391664	46391738	8	56340.9
chr5	73553111	73553185	7	16097.4
chr8	31879057	31879131	6	450727
chr8	113667033	113667107	8	450727
chr11	115110657	115110731	8	1587.07
chr12	109155174	109155248	9	450727
chr16	25400075	25400149	6	450727
chr1	110475405	110475479	5	523.79
chr2	213471964	213472038	7	1324.89
chr9	124721248	124721322	9	225231
chr11	78007304	78007378	5	450463
chr12	15433922	15433996	9	450463
chr12	94629663	94629737	6	450463
chr18	48622581	48622655	7	450463
chr22	24903323	24903397	9	3817.48
chr2	204381734	204381808	12	450198
chr4	83411172	83411246	8	450198
chr12	131091073	131091147	7	564.16
chr13	31051713	31051787	8	225099
chr17	41695425	41695499	5	467.98
chr1	61764132	61764206	6	449933
chr2	54016830	54016904	11	449933
chr3	67100552	67100626	9	449933
chr4	34818329	34818403	11	449933
chr5	50796396	50796470	7	449933
chr5	52652234	52652308	6	449933
chr6	162645551	162645625	8	449933
chr8	98706989	98707063	7	449933
chr8	132791063	132791137	9	449933
chr10	50862743	50862817	7	449933
chr12	86093387	86093461	6	449933
chr12	98463793	98463867	6	44993.3
chr13	29524176	29524250	8	449933
chr13	109097589	109097663	8	449933
chr17	74036895	74036969	7	317.75
chr3	103853065	103853139	6	449669
chr5	3543371	3543445	7	267.02
chr17	48094138	48094212	7	3685.81
chr17	78047438	78047512	8	3626.36
chr19	42481095	42481169	10	179.29
chr4	43863982	43864056	7	449404
chr6	143861529	143861603	8	449404
chr7	63828892	63828966	6	449404
chr10	15492556	15492630	7	449404
chr18	75240219	75240293	7	224702
chr18	75649025	75649099	6	449404
chr3	3104198	3104272	8	112285
chr3	179290080	179290154	11	366.35
chr6	44015602	44015676	9	183.92
chr7	94164607	94164681	6	224570
chr8	129267759	129267833	8	449139
chr19	53493410	53493484	5	935.71
chr22	31264469	31264543	6	506.93
chr1	31638978	31639052	7	122.64
chr1	239843306	239843380	8	3740.62
chr2	74150583	74150657	7	224437
chr4	49514037	49514111	10	295.7
chr4	82677029	82677103	9	448875
chr5	36266966	36267040	7	488.97
chr5	162644173	162644247	5	448875
chr8	73014353	73014427	5	448875
chr12	81605041	81605115	7	448875
chr17	72832006	72832080	9	90.06
chr18	40095271	40095345	5	448875
chr20	22387923	22387997	7	448875
chr2	8060628	8060702	8	448610
chr6	168620343	168620417	6	448610
chr8	16857837	16857911	10	448610
chr8	77820854	77820928	7	448610
chr9	14851747	14851821	8	448610
chr9	102438430	102438504	6	448610
chr17	80742632	80742706	6	5470.85
chr19	8284873	8284947	7	448610
chr21	20283210	20283284	5	448610
chr3	114620088	114620162	13	448345
chr7	70151021	70151095	7	448345
chr16	72277273	72277347	6	448345
chr22	24485081	24485155	9	448345
chr22	27332509	27332583	6	448345
chr2	32650564	32650638	11	448081
chr3	16071031	16071105	6	448081
chr8	46852775	46852849	8	124.4
chr8	126671356	126671430	5	448081
[truncated: 41,150 more rows]
