# Supplementary material for: Molecular and clinical analyses of PHF6 mutant myeloid neoplasia provide their pathogenesis and therapeutic targeting
Source: Nat Commun. 2024 Feb 28;15:1832. doi: 10.1038/s41467-024-46134-w (PMC10901781; doi:10.1038/s41467-024-46134-w)
Supplement: Supplementary file 8 — Supplementary Data 5 [file 41467_2024_46134_MOESM8_ESM.xlsx]

## Sheet: Supplementary Data 5
Supplementary Data 5: Peaks in ChIPseq with RUNX1 antibody
Chr	Start	End	findPeaks Score	Fold Change
chr1	121485040	121485376	772.5	34.07
chr7	61968896	61969232	679	14.13
chr10	42384922	42385258	516	10.83
chrUn_gl000220	141758	142094	705.5	6.01
chr6	58779009	58779345	686.5	4.99
chr19	27731923	27732259	543.5	24.37
chr10	42599612	42599948	476.5	13.65
chr10	42596827	42597163	409.5	7.66
chrUn_gl000220	123060	123396	663.5	4.32
chrUn_gl000220	117757	118093	578	4.61
chr21	11186460	11186796	188	157.95
chr1	40915764	40916100	481	20.05
chr19	27738331	27738667	237.5	7.7
chr1	40399976	40400312	480	12.37
chr1	145129785	145130121	360.5	137.56
chr10	42400305	42400641	370.5	5.2
chr1	40505466	40505802	390	8.37
chr10	113987371	113987707	345.5	138.03
chrY	58855908	58856244	223	91.62
chr1	95067957	95068293	366	98.07
chr1	40887716	40888052	354.5	10.54
chr1	41326427	41326763	365	9.93
chr1	42193089	42193425	314.5	23.76
chrM	1	220	303	14.85
chr1	40530545	40530881	330.5	10.34
chr1	40420004	40420340	327.5	9.62
chr11	51580457	51580793	194.5	24.12
chr1	40851233	40851569	325.5	9.15
chr10	7088207	7088543	311	92.2
chr18	18517971	18518307	146	6.43
chr8	142046170	142046506	263	61.38
chr7	852513	852849	292.5	91
chr1	40562833	40563169	303.5	8.85
chr1	40355980	40356316	296	12.06
chr4	51558	51894	290.5	23.15
chr19	46294288	46294624	254	62.19
chrY	58827182	58827518	171.5	114.72
chr16	57578198	57578534	272	75.23
chr1	234658295	234658631	274.5	48.93
chr1	40817853	40818189	279	8.38
chr16	46403432	46403768	263.5	4.16
chr6	109158620	109158956	279	52.89
chr1	121258468	121258804	272.5	49.06
chr15	95990115	95990451	254	174.42
chr11	121287858	121288194	275	51.58
chr1	40805673	40806009	277	5.28
chr8	22562436	22562772	272.5	61.24
chr9	15422457	15422793	253.5	62.71
chr17	76320576	76320912	257.5	57.52
chrUn_gl000226	104	440	182.5	58.82
chr11	51591026	51591362	157	79.82
chr11	70244628	70244964	244.5	56.89
chr1	40780904	40781240	259	6.64
chr5	544102	544438	261.5	64.69
chr8	22573199	22573535	263.5	48.45
chr13	107116453	107116789	239	102.02
chr18	18518828	18519164	189	4.83
chr9	129748148	129748484	257.5	96.8
chr1	43396942	43397278	255.5	11.28
chr1	150583974	150584310	238.5	39.15
chr1	40516567	40516903	240	8.51
chr10	42529293	42529629	204.5	10.73
chr14	104073401	104073737	241.5	70.9
chr16	77756978	77757314	241.5	70.6
chr1	120685393	120685729	202	93.6
chr9	36842589	36842925	230.5	67.75
chr2	92320274	92320610	203.5	5.34
chr6	147092151	147092487	229	68.85
chr8	109683693	109684029	220.5	67.19
chr1	224691301	224691637	244	38.57
chr5	38453691	38454027	210	86.78
chrM	16101	16437	221	6.56
chr6	43979896	43980232	223.5	30.28
chr1	40525120	40525456	242	7.03
chr8	17773706	17774042	232	57.86
chr11	11438119	11438455	212.5	65.41
chr2	8443682	8444018	210.5	40.59
chr3	52278837	52279173	203	37.32
chr9	899512	899848	229	31.04
chr16	58460071	58460407	212.5	76.44
chr8	17207335	17207671	219	54.13
chr4	57976874	57977210	218	38.19
chr10	497124	497460	217	120.46
chr2	232410238	232410574	215	66.84
chr1	40974189	40974525	212.5	6.47
chr6	138167946	138168282	209.5	43.51
chr17	22253041	22253377	161.5	24.16
chr4	3374632	3374968	209.5	48.72
chr1	41157777	41158113	216.5	5.47
chr1	160675055	160675391	206.5	19.28
chr19	54711922	54712258	215.5	27.7
chr21	36237874	36238210	206.5	35.55
chr1	25360473	25360809	206.5	44.29
chr15	91396092	91396428	202	69.7
chr6	51138045	51138381	203	72.06
chr1	41150340	41150676	204.5	6.11
chr16	66558726	66559062	192.5	36.17
chr6	134832126	134832462	186.5	75.15
chr12	26493613	26493949	198	75.46
chr8	102149320	102149656	205	51.2
chr16	68504305	68504641	202	56.76
chr8	93537303	93537639	189.5	62.99
chr17	47592483	47592819	200.5	41.12
chr6	45649604	45649940	198.5	39.92
chr4_gl000193_random	86331	86667	194.5	12.84
chr16	50315893	50316229	197	38.14
chr22	45948515	45948851	188.5	64.45
chr1	145281674	145282010	176.5	42.15
chr1	40341012	40341348	193.5	8.32
chr1	198650946	198651282	187.5	112.38
chr1	61623263	61623599	189	88.39
chrY	58862714	58863050	105	157.26
chr1	41740488	41740824	196.5	15.01
chr15	38422945	38423281	179	61.8
chr18	74767024	74767360	190.5	30.59
chr17	22261416	22261752	154.5	17.85
chr11	125384427	125384763	191.5	33.06
chr1	164689940	164690276	186.5	28.15
chr2	92296678	92297014	120.5	24.58
chr10	77809786	77810122	181	81.53
chr8	102387460	102387796	185	46.24
chr1	98789558	98789894	188.5	53.47
chr17	38478808	38479144	191.5	18.39
chr8	144194142	144194478	186.5	41.22
chr15	52429980	52430316	183	28.14
chr18	56554864	56555200	183	71.82
chr7	139952702	139953038	188.5	61.46
chr8	66922236	66922572	178.5	55.73
chr3	112486035	112486371	183	62.32
chr4	36984	37320	186	19.25
chr16	377329	377665	190	37.47
chr16	85863297	85863633	185.5	60.55
chr8	37757898	37758234	173	28.27
chr15	51369253	51369589	179.5	62.03
chr22	29351821	29352157	173	63.05
chr8	11716194	11716530	180	32.71
chr8	142012279	142012615	182	18.23
chr20	36932349	36932685	185.5	47.78
chr1	40942834	40943170	180	5.9
chr1	158218599	158218935	184.5	19.29
chr7	102795	103131	163.5	30.63
chr1	160104660	160104996	170.5	53.69
chr8	37739397	37739733	175.5	28.47
chr1	46988018	46988354	175.5	40.45
chr3	128322553	128322889	176	42.98
chr13	99796611	99796947	174	65.22
chr1	157565176	157565512	178	45.67
chr1	202585146	202585482	179	22.42
chr1	40426344	40426680	178	6
chr8	61863554	61863890	179	23.68
chr6	146917136	146917472	177	27.48
chr1	121478496	121478832	117	8.72
chr11	120215073	120215409	169.5	65.35
chr15	75445919	75446255	175.5	57.82
chr13	107145916	107146252	179.5	103.65
chr19	13957372	13957708	172	19.8
chr3	100240036	100240372	173.5	43.84
chr6	37018004	37018340	172.5	35.76
chr1	165362254	165362590	166.5	29.71
chr4	3064302	3064638	174	23.42
chr16	29757282	29757618	164.5	45.06
chr9_gl000199_random	168210	168546	138.5	18.87
chrUn_gl000212	40535	40871	108	36.54
chr8	62644084	62644420	168	33.6
chrX	47489652	47489988	172.5	57.83
chr12	124864902	124865238	180	44.15
chr8	17765183	17765519	172.5	30.83
chr8	143111342	143111678	163.5	26.1
chr8	49433757	49434093	164.5	38.66
chr6	48503255	48503591	163	83.34
chr8	46841507	46841843	142.5	7.1
chr8	134258157	134258493	177	33.62
chr8	21715900	21716236	168	24.6
chr7	91763026	91763362	166.5	46.87
chr8	59075085	59075421	164.5	44.11
chr3	52532761	52533097	174	41.15
chr6	168408240	168408576	164.5	80.09
chr1	234914086	234914422	173	12.83
chr7	101784444	101784780	164.5	53.1
chr13	28605698	28606034	168	29.33
chr8	118893822	118894158	165.5	54.63
chr19	11708590	11708926	170.5	43.75
chr1	236117994	236118330	169.5	19.39
chr22	43525717	43526053	160	30.38
chr3	72213057	72213393	174.5	46.12
chr1	182585246	182585582	164	35.45
chr11	58984298	58984634	170	39.88
chr2	92269452	92269788	103	25.45
chr3	72149911	72150247	168.5	24.96
chr6	35337890	35338226	162.5	20.13
chr1	42217728	42218064	162.5	12.61
chr7	99915595	99915931	162	97.46
chr8	6149363	6149699	161.5	28.04
chr1	144989492	144989828	165	18.21
chr1	40865680	40866016	163	4.8
chr9	137821055	137821391	158.5	56.87
chr10	45849712	45850048	163	61.81
chr13	41137132	41137468	163	53.04
chr11	127909584	127909920	163.5	39.19
chr8	116068556	116068892	159	62.07
chr13	99698531	99698867	163	49.53
chr9_gl000199_random	92447	92783	107	13.57
chr1	2222087	2222423	163.5	37.94
chr8	143122517	143122853	154	35.35
chr19	13901199	13901535	154	29.37
chr3	150887765	150888101	157	24.97
chr6	33476215	33476551	159.5	28.34
chr6	43891973	43892309	159	22.36
chr2	92305591	92305927	96	5.97
chr11	51579450	51579786	76	6.4
chr19	52068149	52068485	151	28.51
chr8	22437676	22438012	151	33.37
chr8	26466963	26467299	164	26.83
chr9	139514242	139514578	162.5	17.1
chr1	40373234	40373570	144	6.43
chr1	44173208	44173544	161.5	11.42
chr9	137828620	137828956	148.5	62.01
chr9_gl000199_random	34294	34630	94.5	40.29
chr9	104340622	104340958	152	46.9
chr15	59691663	59691999	145	48.08
chr10	74056983	74057319	158.5	44.56
chr13	110492940	110493276	157	57.18
chr18	48737987	48738323	159.5	53.62
chr1	160674033	160674369	157.5	11.47
chr1	41518976	41519312	157	14
chr8	133907731	133908067	159	24.74
chr1	40968403	40968739	153.5	4.16
chr8	23424941	23425277	151.5	41.36
chr9_gl000199_random	72797	73133	118	19.6
chr1	41178708	41179044	150.5	5.5
chr8	144107684	144108020	148.5	49.31
chr2	112761830	112762166	143.5	21.29
chr5	176906845	176907181	146	21.59
chr6	41907166	41907502	153	12.86
chr6	43692869	43693205	155.5	30.67
chr7	97501379	97501715	153	78.42
chr8	56756995	56757331	149.5	18.31
chr21	40388889	40389225	150.5	28.76
chr16	46432578	46432914	123.5	6.67
chr6	134954123	134954459	148.5	32.68
chr11	46358337	46358673	142.5	27.22
chr15	26038540	26038876	153	49.55
chr1	42204667	42205003	150	11.76
chr8	86572666	86573002	142.5	26.27
chr8	142337487	142337823	154	33.41
chr1	42234211	42234547	154	8.63
chr6	141218909	141219245	150.5	36.39
chr1	42149729	42150065	156	13.28
chr11	69064803	69065139	153	20.67
chr19	51631036	51631372	141.5	50.29
chr1	111746459	111746795	143.5	25.79
chr4	49151621	49151957	91	13.54
chr6	137476969	137477305	150.5	33.48
chr6	37668935	37669271	143.5	26.22
chr11	77160052	77160388	140.5	73.08
chr21	9826896	9827232	139	19.38
chr1	41341385	41341721	151	5.16
chr1	156096973	156097309	145	13.17
chr6	53488327	53488663	144	26.53
chr22	40832627	40832963	152	18.99
chr1	43834066	43834402	146.5	11.52
chr12	81725885	81726221	146	86.01
chr1	233248702	233249038	146	34.09
chr5	6645566	6645902	141.5	65.41
chr6	55911415	55911751	138	49.61
chr2	92290639	92290975	120.5	19.01
chr9	38672461	38672797	147.5	45.13
chr9	98846573	98846909	145	37.77
chr8	59956414	59956750	142	52.22
chr2	47299866	47300202	143	16.78
chr1	182453742	182454078	142.5	54.63
chr6	43945241	43945577	140	33.8
chr2	234074541	234074877	142	43.5
chr6	148525157	148525493	146	35.95
chr6	161966467	161966803	141	28.29
chr8	81209293	81209629	141	32.95
chrUn_gl000226	5938	6274	115.5	17.77
chr16	81514996	81515332	137.5	16.64
chr16	85812559	85812895	140	28.29
chr1	89894678	89895014	136	91.85
chr11	120078784	120079120	138	16.89
chr16	66961021	66961357	142	55.64
chr20	35586323	35586659	134.5	30.08
chr4	2414790	2415126	140.5	58.52
chr8	61824203	61824539	144.5	11.19
chr5	169720340	169720676	130	23.55
chr16	85325128	85325464	141.5	51.39
chr11	72452525	72452861	132	27.81
chr3	170074878	170075214	138.5	19.69
chr4	102711680	102712016	137	72.15
chr19	2085307	2085643	138	25.13
chr22	36801733	36802069	134.5	27.44
chr1	159880231	159880567	135	45.09
chr2	150751325	150751661	141	73.17
chr5	139991614	139991950	136.5	37.07
chr8	43826909	43827245	112	10.73
chr8	47321697	47322033	129.5	46.86
chr5	125402511	125402847	134.5	71.66
chr7	75247216	75247552	137	21.53
chr10	23012263	23012599	135	55.22
chr11	61771984	61772320	138	40.02
chr11	118085020	118085356	134.5	43.22
chr12	113652781	113653117	140.5	39.5
chr1	9299742	9300078	131.5	28.07
chr1	235098935	235099271	139.5	12.89
chr6	52217093	52217429	136.5	36.89
chr19_gl000208_random	90516	90852	127.5	11.44
chr16	46427351	46427687	138.5	4.95
chr1	41005010	41005346	146	4.95
chr3	124860360	124860696	138.5	35.36
chr8	55181480	55181816	133	37.13
chr21	48042210	48042546	137.5	42.11
chr6	88617300	88617636	135	47.6
chr7	23507767	23508103	135	45.47
chr11	122519853	122520189	132	26.01
chr1	40466646	40466982	135.5	5
chr2	92281202	92281538	97	41.81
chr6	91851078	91851414	130	43.37
chr9_gl000199_random	113733	114069	128.5	11.6
chr1	46839467	46839803	136	32.07
chr2	239869786	239870122	133.5	43.45
chr5	158789223	158789559	140	30.73
chr13	81447744	81448080	129	134.7
chr2	43437673	43438009	136.5	24.33
chr2	97202862	97203198	131.5	23.9
chr5	141736534	141736870	131.5	55.54
chr7	16973531	16973867	130	50.97
chr9	74262149	74262485	133	59.22
chr16	21620327	21620663	129.5	49.11
chr1	42928727	42929063	138	15.86
chr1	100512911	100513247	127	36.48
chr5	171577539	171577875	132.5	32.23
chr12	46611824	46612160	131.5	19.34
chr1	17340359	17340695	128.5	37.54
chr3	128135680	128136016	131	49.05
chr7	55601936	55602272	133.5	21.44
chr8	9756801	9757137	133	32.64
chr19	50456617	50456953	128.5	23.8
chr21	40357018	40357354	129.5	30.64
chrX	52949970	52950306	129	78.88
chr1	156462383	156462719	131	16.07
chr1	159893454	159893790	130.5	19.6
chr1	167570645	167570981	134.5	25.61
chr11	125757350	125757686	131	26.55
chr2	127493979	127494315	133	35.31
chr7	97767083	97767419	126.5	15.27
chr1	95205226	95205562	132	20.85
chr2	7913547	7913883	131.5	47.47
chr3	172230202	172230538	130	44.78
chr13	62483066	62483402	123.5	88.55
chr1	150132622	150132958	131.5	20.94
chr6	166796800	166797136	133	26.98
chr14	67954894	67955230	131	20.39
chr16	87814321	87814657	133	19.44
chr19	10380979	10381315	128	31.79
chr3	193852111	193852447	131.5	21.32
chr6	41691234	41691570	129.5	39.91
chr1	221219513	221219849	133	35.75
chr6	37247584	37247920	132	22.86
chr12	113646324	113646660	131	18.3
chr22	23864049	23864385	131.5	35.99
chr1	158255586	158255922	127	25.61
chr8	145086191	145086527	121.5	16.44
chr3	153309656	153309992	123	103.39
chr8	22411389	22411725	125.5	28.87
chr10	121545637	121545973	124.5	18.71
chr1	43404047	43404383	129	5.41
chr1	235116733	235117069	130.5	9.39
chr1	247598749	247599085	124	26.84
chr2	27011633	27011969	128.5	38.11
chr6	137710265	137710601	127	36.82
chr7	142903070	142903406	124.5	38.49
chr9	2583411	2583747	126.5	37.92
chr12	28736907	28737243	125.5	34.65
chr18	42313412	42313748	132.5	34.65
chr19	16250603	16250939	130	18.1
chr1	42627776	42628112	130	13.05
chr1	116270568	116270904	124.5	34.51
chr6	170532689	170533025	129	16.26
chr8	71227842	71228178	127	42.66
chr3	196359224	196359560	127.5	23.42
chr13	30332906	30333242	124.5	52.9
chr17	80581622	80581958	127	29.09
chr19	4543171	4543507	128.5	17.47
chr9	132175896	132176232	128.5	37.87
chr20	42381153	42381489	124.5	24.71
chr1	44247306	44247642	126	9.18
chr2	219757497	219757833	125.5	44.16
chr6	35455840	35456176	128	31.96
chr7	20259545	20259881	126	26.9
chr21	46529713	46530049	126	40.42
chr1	40266153	40266489	125	5.88
chr1	113383219	113383555	117	19.6
chr5	964020	964356	122	45.98
chr6	143276017	143276353	122	48.69
chr8	25991659	25991995	127	38.2
chr22	39337581	39337917	127	45.7
chr1	234977495	234977831	122.5	26.89
chr5	400047	400383	120	18.88
chr20	58298118	58298454	122.5	19.84
chr1	41267875	41268211	127.5	5.63
chr1	154379782	154380118	124	6.66
chr9	19230343	19230679	120	26.78
chr1	42268618	42268954	127	11.19
chr1	243418101	243418437	121	23.01
chr2	227001494	227001830	124	42.81
chr6	74363890	74364226	125	27.79
chr7	6464082	6464418	125	20.98
chr9	138951876	138952212	126	35.74
chr10	45463587	45463923	124	25.57
chr14	69784522	69784858	124.5	21.53
chr15	70755470	70755806	122	24.96
chr6	45709267	45709603	125	24.61
chr7	73686929	73687265	121.5	35.78
chr21	44819464	44819800	119.5	21.14
chr6	64093808	64094144	120.5	43.49
chr1	31341916	31342252	118.5	57.3
chr6	159460307	159460643	113	23.4
chr8	86565858	86566194	112	34.32
chr9	38046641	38046977	120.5	26.27
chr9	95993632	95993968	119	40.43
chr1	41131377	41131713	123.5	4.07
chr5	142814834	142815170	120	56.63
chr8	56798154	56798490	121	15.96
chr8	142218843	142219179	123	14.13
chr10	121544190	121544526	121.5	17.55
chr14	69208553	69208889	121	55.33
chr17	76588532	76588868	124	30.84
chr19	823696	824032	121	15.86
chr20	47388974	47389310	120.5	11.54
chr3	188513880	188514216	119	58.22
chr4	186434648	186434984	118	79.33
chr20	23106261	23106597	121.5	21.36
chr21	39661691	39662027	117.5	50.84
chr22	17587872	17588208	122	28.65
chr1	21660730	21661066	121	38.04
chr2	19673903	19674239	117.5	71.19
chr3	18024687	18025023	119	26.73
chr4	152328911	152329247	118.5	45.51
chr7	36323288	36323624	122	26.93
chr9	78781525	78781861	125	42.3
chr11	122588273	122588609	121	18.2
chr15	75079813	75080149	118	13.47
chrX	61717680	61718016	106.5	9.55
chr7	73015053	73015389	118.5	47.43
chr7	92268880	92269216	121.5	25.49
chr8	132329696	132330032	118.5	34.27
chr9	67320548	67320884	81.5	48.39
chr19	41833372	41833708	123	15.64
chr1	154377569	154377905	117.5	6.33
chr2	242908209	242908545	123.5	33.97
chr19	2282039	2282375	122	35.66
chr1	153358960	153359296	118	19.79
chr2	115158466	115158802	112.5	47.36
chr1	92925494	92925830	121.5	22.53
chr1	226595596	226595932	125	27.11
chr6	99464215	99464551	119	48.13
chr8	27685172	27685508	116.5	49.48
chr11	102980035	102980371	117	58.96
chr22	17579335	17579671	117.5	33.85
chr1	22094748	22095084	119.5	21.82
chr1	49082930	49083266	116	32.78
chr9	113637516	113637852	119	58.24
chr19	46018383	46018719	116	39.81
chr21	36421328	36421664	116.5	13.22
chr9_gl000199_random	51207	51543	101.5	9.87
chr3	177552784	177553120	117.5	38.77
chr10	42534965	42535301	82	5.01
chr12	124875275	124875611	115	27.63
chr2	101925269	101925605	117.5	28.88
chr5	138855040	138855376	121	28.3
chr6	154555270	154555606	118.5	34.09
chrY	58838467	58838803	120.5	22.19
chr1	85245667	85246003	116	50.44
chr1	161053321	161053657	118.5	34.8
chr5	73155462	73155798	117	38.46
chr6	88466602	88466938	115	22.75
chr10	129862923	129863259	119.5	14.47
chr16	28505454	28505790	118.5	29.25
chr11	47416272	47416608	118.5	13.38
chr19	11434924	11435260	118.5	18.94
chr7	140090656	140090992	113.5	37.52
chr9	132539536	132539872	117	38.56
chr20	47338664	47339000	118.5	13.95
chr1	1306667	1307003	120.5	23.79
chr1	41392290	41392626	117.5	12.1
chr2	136765855	136766191	117.5	27.72
chr4	3060831	3061167	114.5	12.02
chr6	164177166	164177502	107	35.62
chr10	104405628	104405964	117.5	18.04
chr17	62403955	62404291	120	30.96
chr1	40242028	40242364	114.5	15.01
chr11	134136611	134136947	120.5	19.84
chr16	46435196	46435532	107.5	9.03
chrX	7002048	7002384	116	54.33
chr2	23720000	23720336	109	37.05
chr3	185828754	185829090	116	25.06
chr1	42216944	42217280	114.5	7.35
chr2	129271486	129271822	118	33.27
chr6	33824448	33824784	115.5	18.5
chr10	134388814	134389150	115.5	16.44
chr13	114634059	114634395	114	43.79
chr16	17436955	17437291	111	24.77
chr3	107818857	107819193	112.5	26.4
chr5	72602653	72602989	113	57.28
chr8	21763172	21763508	111.5	17.98
chr12	76566372	76566708	111	40.96
chr12	112195563	112195899	113.5	27.59
chr16	56553860	56554196	110	30.45
chr20	44633823	44634159	112.5	35.2
chr1	8487619	8487955	113	26.5
chr1	39975243	39975579	111.5	13.62
chr1	156096031	156096367	113	8.91
chr3	15313336	15313672	115.5	33.82
chr7	97762539	97762875	108.5	8.33
chr3	39257732	39258068	109	37.44
chr16	84390954	84391290	109	42.68
chr1	11025127	11025463	115	24.18
chr10	26721924	26722260	113	24.71
chr12	125336907	125337243	113.5	26.27
chr1	156066856	156067192	112	34.6
chr10	45875636	45875972	113	25.36
chr12	109232165	109232501	113	26.26
chr15	70785135	70785471	111.5	19.04
chr20	47329040	47329376	112	23.48
chr1	45137943	45138279	113.5	14.83
chr1	161155066	161155402	112.5	10.7
chr6	44566461	44566797	107.5	16.33
chr6	56235653	56235989	112	29.66
chr8	134511546	134511882	110	13.53
chr9	129233293	129233629	110.5	29.93
chr10	115263695	115264031	108	27.22
chr12	52226485	52226821	110	27.68
chr12	53759663	53759999	113	28.15
chr15	58624055	58624391	112.5	26.36
chr19	33740138	33740474	112	33.75
chr20	56078359	56078695	109	35
chr8	24207233	24207569	110.5	62.73
chr3	47388714	47389050	111.5	40.48
chr4	110911863	110912199	112.5	29.15
chr11	46661026	46661362	110.5	34.51
chr15	70779041	70779377	113.5	22.15
chr16	30470057	30470393	113.5	24.84
chr22	18596695	18597031	110.5	45.23
chr8	126268062	126268398	108	31.39
chr9	137295786	137296122	111.5	12.58
chr1	205257391	205257727	111	24.81
chr3	9821499	9821835	108.5	20.06
chr6	35461955	35462291	109	22.89
chr8	134143048	134143384	107	15.01
chr11	124588109	124588445	106.5	32.83
chr16	46416894	46417230	111	8.28
chr19	39888960	39889296	107.5	27.54
chr22	22171210	22171546	111.5	22.57
chr1	231748431	231748767	110.5	19.73
chr3	10886917	10887253	110.5	14.58
chr15	89929120	89929456	110.5	40.7
chr3	13050810	13051146	108.5	20.13
chr8	102528152	102528488	106.5	28.38
chr8	124695576	124695912	111.5	29.42
chr9	139924991	139925327	107.5	10.51
chr19	8565030	8565366	105.5	26.51
chr20	62199143	62199479	109.5	30.11
chr4	110955147	110955483	108.5	25.86
chr7	100767866	100768202	110	16.12
chr9	15510987	15511323	109.5	28.51
chr12	34279772	34280108	111	38.18
chr1	39995848	39996184	108	11.09
chr1	41275094	41275430	109.5	4.96
chr1	224390942	224391278	107.5	21.28
chr8	6801187	6801523	110	19.59
chr3	194212745	194213081	104	19.74
chr7	2903322	2903658	109	41.28
chr9	2657429	2657765	109.5	26.48
chr10	88632659	88632995	109	33.63
chr10	114612021	114612357	108.5	39
chr9_gl000199_random	73596	73932	70.5	11.73
chr2	173302497	173302833	105	42.75
chr4	72204884	72205220	108	44.88
chr5	131802408	131802744	110.5	17.38
chr8	121869608	121869944	111	22.93
chr11	70270231	70270567	105.5	56.5
chr14	61220509	61220845	106.5	41.09
chr15	42260019	42260355	105	28
chr16	85558481	85558817	109	26.81
chr17	54864516	54864852	106.5	61.43
chr18	32733837	32734173	109	33.13
chrX	61720928	61721264	72.5	7.48
chr9_gl000199_random	91717	92053	79	7.53
chr2	110450028	110450364	100	44.05
chr5	169923655	169923991	106	33.33
chr8	142013541	142013877	106.5	7.74
chr15	70920574	70920910	108	22.58
chr22	44568303	44568639	107	31.81
chr1	154375940	154376276	109	5.45
chr1	221881367	221881703	107	21.85
chr1	226854404	226854740	107	29.3
chr6	154490626	154490962	108	18.72
chr17	45150235	45150571	103	30.44
chr19	17249243	17249579	103.5	44.47
chr2	37621451	37621787	106	38.29
chr2	47298606	47298942	106.5	10.44
chr2	112758971	112759307	105	11.6
chr3	128393609	128393945	108	31.84
chr6	52549962	52550298	103.5	46.23
chr10	73535081	73535417	106	23.03
chr11	64158558	64158894	105	25.68
chr16	84931436	84931772	105	20
chr1	41040589	41040925	104.5	4.38
chr1	247579250	247579586	106.5	13.25
chr5	115790154	115790490	108	27.61
chr6	36171857	36172193	103	32.87
chr8	8203995	8204331	108	18.54
chr10	105517533	105517869	105.5	30.76
chr15	58540556	58540892	105.5	29.73
chr9_gl000199_random	155839	156175	101	10.46
chr1	224567718	224568054	104.5	27.48
chr3	127453619	127453955	107.5	27.12
chr4	78014198	78014534	104	38.89
chr14	67890175	67890511	103	30.77
chr16	55873081	55873417	104	28.9
chr17	22259907	22260243	74.5	6.88
chr17	72776092	72776428	103.5	23.51
chr17	79300410	79300746	108.5	16.9
chr20	48385102	48385438	107	19.95
chr21	21665193	21665529	100	98.16
chrX	61691650	61691986	98	19.69
chr9	136039222	136039558	102.5	40.76
chr17	76170311	76170647	105.5	19.42
chr19	39074158	39074494	105.5	20.52
chr2	243027959	243028295	104	30.63
chr3	128564628	128564964	104	27.85
chr8	129263473	129263809	104.5	26.87
chr13	22560018	22560354	106	42.84
chr17	60729734	60730070	105	27.23
chr4	170873736	170874072	103.5	35.25
chr8	56832098	56832434	101	22.67
chr10	134045959	134046295	103.5	25.09
chr11	268803	269139	104	27.47
chr18	10058277	10058613	102	21.1
chr19	56782032	56782368	107.5	37.87
chr22	42793290	42793626	104.5	27.97
chr4	40623714	40624050	99.5	28.9
chr6	45665397	45665733	103	30.5
chr6	53063988	53064324	101.5	21.29
chr6	139496543	139496879	101	25.5
chr7	50424264	50424600	100.5	38.17
chr22	22764528	22764864	101.5	65.26
chr1	17758157	17758493	103.5	43.77
chr5	142382258	142382594	104	24.06
chr6	85291599	85291935	103.5	35.32
chr11	66791969	66792305	103.5	37.28
chr11	129194009	129194345	99.5	22.21
chr19	33751703	33752039	102.5	17.36
chr9_gl000199_random	57120	57456	96.5	16.59
chr1	40264762	40265098	102.5	4.59
chr1	153918463	153918799	100.5	16.51
chr1	231596386	231596722	99	31.64
chr8	66894337	66894673	103.5	17.22
chr8	86157985	86158321	103	32.49
chr8	134141963	134142299	103.5	12.9
chr8	142129771	142130107	101	16.2
chr12	102898092	102898428	101.5	26.25
chr12	124016668	124017004	100.5	25.15
chr3	194457974	194458310	102	25.9
chr4	189697522	189697858	98.5	45.67
chr8	42482745	42483081	99	26.12
chr9	136925182	136925518	100.5	29.91
chr17	63366977	63367313	104.5	25.46
chr19	54333292	54333628	102.5	36.48
chr1	43202893	43203229	100.5	11.07
chr2	233949250	233949586	99	16.36
chr6	159141517	159141853	103	18.15
chr6	164133215	164133551	100	19.14
chr7	25654653	25654989	100	22.3
chr7	80267674	80268010	101	55.13
chr11	7533801	7534137	101.5	26.94
chr19	35658275	35658611	99.5	41.35
chr3	12229190	12229526	106	15.8
chr3	72870335	72870671	96.5	53.86
chr4	47176017	47176353	101.5	61.08
chr8	111686145	111686481	99.5	40.58
chr19	43949125	43949461	98.5	39.5
chr2	206963555	206963891	99	37.56
chr2	219670997	219671333	99.5	42.42
chr4	19731544	19731880	104.5	41.82
chr6	152269521	152269857	99.5	32.04
chr8	42658503	42658839	98.5	23.03
chr8	66547407	66547743	100	16.94
chr9	98224879	98225215	103	34.48
chr9	139512978	139513314	99	8.93
chr12	47609338	47609674	102	14.28
chr12	90647565	90647901	101	51.27
chr15	77296574	77296910	96.5	15.64
chr1	118581879	118582215	98.5	43.14
chr1	170690759	170691095	97.5	55.88
chr8	27820435	27820771	99	21.11
chr8	134094644	134094980	99	19.96
chr9	4620074	4620410	98	30.88
chr17	4110273	4110609	98.5	58.67
chr17	6330796	6331132	98	81.49
chr17	32569621	32569957	104	17.11
chr20	55157647	55157983	97.5	41.03
chr1	31229402	31229738	98	17.59
chr1	223903037	223903373	100.5	12.72
chr3	53204193	53204529	96.5	10.56
chr3	149341642	149341978	99.5	31.91
chr5	14575238	14575574	96.5	31.06
chr5	75698667	75699003	99.5	24.95
chr12	54697978	54698314	101	22.2
chr15	67383628	67383964	100.5	22.46
chr18	33389691	33390027	101	23.45
chr1	28499161	28499497	98.5	26.17
chr1	36626446	36626782	95	24.21
chr1	44299982	44300318	100.5	8.66
chr1	234911319	234911655	100	5.3
chr9	139131806	139132142	95.5	21.68
chr11	64215667	64216003	101.5	25.26
chr14	25142264	25142600	96	42.41
chr16	46692852	46693188	99.5	53.8
chr16	79033137	79033473	98	32.28
chr20	47388130	47388466	97	9.02
chr22	32971452	32971788	98.5	18.1
chr1	94374906	94375242	103.5	24.29
chr1	165840615	165840951	96.5	31.42
chr2	131903865	131904201	98.5	35.69
chr7	47560009	47560345	98.5	37.06
chr9	27352454	27352790	94.5	26.28
chr10	134402151	134402487	101	20.5
chr11	124351576	124351912	98.5	21.73
chr16	48351570	48351906	96.5	26.16
chr2	89028923	89029259	96.5	52.29
chr2	220090120	220090456	97.5	30.93
chr5	139043828	139044164	98	16.82
chr6	164529895	164530231	99.5	24.07
chr8	97900194	97900530	97	25.91
chr12	53602718	53603054	97.5	17.22
chr16	10864781	10865117	97.5	45.65
chr17	34105144	34105480	91.5	33.64
chr17	55415953	55416289	98	43.91
chr19_gl000208_random	91352	91688	98	7.28
chr1	232791252	232791588	99.5	30.77
chr5	96270710	96271046	99.5	24.89
chr6	90031310	90031646	95	30.61
chr8	29495078	29495414	95.5	12.34
chr8	130501537	130501873	97.5	32.89
chr15	65393701	65394037	97.5	39.75
chr16	23799943	23800279	94.5	37.9
chr4	6940004	6940340	95	12.46
chr5	17713580	17713916	97	38.48
chr6	152908646	152908982	94.5	53.22
chr9	32906255	32906591	97.5	40.97
chr1	112050167	112050503	97.5	14.13
chr1	119107055	119107391	97	43.92
chr1	165506631	165506967	95	27.37
chr1	225438188	225438524	96.5	42.92
chr2	43336515	43336851	96.5	16.57
chr3	49910318	49910654	96	23.51
chr4	15780535	15780871	98.5	20.53
chr5	172199345	172199681	94.5	34.98
chr6	16986254	16986590	97.5	53.96
chr8	37448935	37449271	97	18.04
chr8	121848993	121849329	99.5	15.52
chr12	96514493	96514829	97.5	17.6
chr12	112578560	112578896	97.5	33.33
chr14	55249341	55249677	93.5	31.48
chr14	65675324	65675660	96.5	16.05
chr15	63771880	63772216	94.5	31.48
chr17	41400500	41400836	100	8.81
chr18	52385384	52385720	93	51.05
chr22	46988482	46988818	95.5	18.52
chr1	151129670	151130006	96.5	12.81
chr1	157373982	157374318	97	17.62
chr6	39185253	39185589	97.5	19.64
chr7	2439612	2439948	95.5	23.99
chr7	47267400	47267736	95	29.06
chr15	77306793	77307129	94	40.85
chr15	90602726	90603062	97	30.47
chr20	49067881	49068217	96.5	17.51
chr21	9825779	9826115	91.5	10.52
chr1	120539284	120539620	91.5	36.66
chr2	86643249	86643585	95.5	39.5
chr3	72806112	72806448	95	48.77
chr7	139325381	139325717	98.5	35.05
chr8	26429641	26429977	95.5	23.47
chr8	104626289	104626625	93.5	25.26
chr10	129861308	129861644	97.5	10.37
chr11	129973250	129973586	96	22.71
chr12	118613850	118614186	94	38.41
chr14	54515093	54515429	94.5	40.94
chr14	71353403	71353739	94	15.49
chr15	54442554	54442890	95.5	44.87
chr16	29184788	29185124	96.5	44.87
chr16	68390332	68390668	97	43.82
chr2	76977028	76977364	96.5	48.1
chr3	195313594	195313930	94.5	36
chr9	4760168	4760504	94.5	15.81
chr10	20292669	20293005	95	29.06
chr15	66683015	66683351	95	28.61
chr15	91204493	91204829	95.5	9.44
chr16	126201	126537	93.5	30
chr16	89922300	89922636	95.5	53.65
chr17	42357023	42357359	95.5	30.83
chr19	45256571	45256907	93.5	23.44
chr20	6681684	6682020	96.5	70.63
chr20	36618946	36619282	94	39.29
chr1	41356434	41356770	96.5	4.27
chr6	170404825	170405161	93.5	14.57
chr10	35285817	35286153	95	23.62
chr12	108173220	108173556	96.5	15.51
chr13	52219366	52219702	95	25.7
chr15	20558515	20558851	95	20.11
chr19	8633988	8634324	94.5	12.39
chr20	23636451	23636787	94.5	34.69
chr2	1999697	2000033	91.5	49.75
chr7	30199251	30199587	95	27.75
chr11	61792980	61793316	95.5	29.22
chr19	3098852	3099188	92.5	16.53
chr1	46253607	46253943	91	22.51
chr6	44002171	44002507	93	21.8
chr8	21754751	21755087	93.5	23.78
chr10	75713471	75713807	94	24.75
chr19	43057492	43057828	93	35.67
chr1	236105717	236106053	93	9.05
chr3	71493270	71493606	96.5	21.1
chr5	53906354	53906690	95	30.7
chr6	152289900	152290236	93.5	28.91
chr10	49842325	49842661	92.5	33.32
chr11	122534505	122534841	91	19.45
chr15	55700527	55700863	93.5	29.7
chr1	4796371	4796707	91.5	24.6
chr1	145208935	145209271	88.5	19.41
chr1	155733820	155734156	93.5	25.89
chr1	159037804	159038140	95.5	18.74
chr2	70351165	70351501	94.5	30.2
chr4	68265297	68265633	90	6.06
chr5	140887320	140887656	93.5	19.99
chr15	74838503	74838839	93.5	26.65
chr16	12895562	12895898	92	23.03
chr20	46356180	46356516	92	29.87
chr21	34571017	34571353	95	23.63
chr1	33899315	33899651	92.5	28.61
chr6	47102219	47102555	92.5	24.69
chr6	68599083	68599419	91	24.8
chr6	74824192	74824528	92	14.69
chr6	170363903	170364239	92.5	23.61
chr14	75725743	75726079	92.5	32.19
chr16	12667202	12667538	95	47.43
chr16	75367598	75367934	93	33.38
chr19	17634078	17634414	91	15.32
chr21	34805729	34806065	91.5	25.39
chr1	114582973	114583309	95.5	18.11
chr3	148869654	148869990	92	39.84
chr4	43467	43803	91.5	7.26
chr5	139631094	139631430	89.5	31.64
chr8	27747616	27747952	90	21.69
chr8	29492547	29492883	93	12.11
chr8	86786284	86786620	71	92.73
chr8	131449848	131450184	91.5	22.6
chr9	101820206	101820542	91	19.77
chr9	135472509	135472845	93.5	31.45
chr10	100993767	100994103	90	47.6
chr11	44883780	44884116	92	36.34
chr13	28921967	28922303	88.5	39.84
chr15	22798711	22799047	95	14.08
chr18	21547408	21547744	91	29.55
chr1	16629132	16629468	91	27.29
chr1	185308334	185308670	89.5	19.96
chr1	219262269	219262605	89	66.87
chr3	126630289	126630625	94	29.56
chr6	110093190	110093526	90.5	17.04
chr6	149079611	149079947	89.5	20.58
chr6	150311752	150312088	94	22.48
chr7	111721039	111721375	92	39.05
chr8	9872810	9873146	92.5	32.82
chr8	146226866	146227202	91	18.84
chr9	116286054	116286390	97	17.48
chr11	107711310	107711646	92	25.47
chr14	91708219	91708555	91	17.54
chr14	100999582	100999918	89.5	27.72
chr15	90368518	90368854	90.5	29.56
chr20	40072239	40072575	89.5	39.92
chr2	9371020	9371356	92	21.37
chr2	44327529	44327865	90	32.25
chr3	184428972	184429308	91.5	21.54
chr4	124339633	124339969	89	22.36
chr6	40687353	40687689	90	23.86
chr9	116766564	116766900	93.5	27.86
chr12	7062923	7063259	94.5	28.92
chr12	82204869	82205205	90	29.08
chr15	68301593	68301929	90.5	29.56
chr19	6891978	6892314	89.5	24.75
chr22	45683936	45684272	89.5	24.98
chr2	74433517	74433853	92	19.31
chr6	149387167	149387503	91.5	23.11
chr8	41521222	41521558	87.5	19.24
chr9	108435137	108435473	91	28.3
chr12	27217507	27217843	91	29.24
chr12	112211757	112212093	90.5	17.07
chr17	72627949	72628285	88	42.34
chr2	38633739	38634075	90	33.74
chr5	65121765	65122101	89.5	28.76
chr5	179496860	179497196	90.5	31.14
chr8	102702501	102702837	89.5	20.72
chr8	134228761	134229097	90	21.75
chr14	89970975	89971311	91.5	31.52
chr16	89024584	89024920	94.5	19.64
chr3	13040949	13041285	88.5	20.29
chr8	51765398	51765734	85	42.91
chr11	63399019	63399355	89	30.43
chr11	72865296	72865632	90.5	22.56
chr19	2263647	2263983	89.5	20.06
chr1	169574116	169574452	91.5	32.74
chr3	55194583	55194919	90	32.14
chr4	2836869	2837205	89	28.45
chr5	1555548	1555884	89	44.12
chr5	10854664	10855000	90	26.83
chr5	119017399	119017735	88	65.07
chr11	78517387	78517723	87.5	23.66
chr15	92404457	92404793	89.5	35.18
chr17	64464777	64465113	91	23.24
chr18	42087978	42088314	87.5	43.02
chr19	10483458	10483794	87.5	14.38
chr1	17956532	17956868	90	31.19
chr1	178062795	178063131	92	26.28
chr3	40665122	40665458	86	47.06
chr6	127624461	127624797	88.5	37.25
chr6	166672422	166672758	88	17.79
chr7	25934968	25935304	86	34.75
chr8	29630992	29631328	89.5	11.35
chr8	29970537	29970873	89	30.28
chr18	75929484	75929820	87	44.25
chr21	34633916	34634252	86.5	19.25
chr1	107419044	107419380	88	34.1
chr3	121951899	121952235	85.5	21.63
chr4	84161619	84161955	88.5	30.65
chr6	146919885	146920221	87.5	8.82
chr11	67770858	67771194	87.5	22.78
chr14	34604719	34605055	87	22.68
chr15	89939232	89939568	88	27.24
chr18	60482668	60483004	90	34.32
chr9_gl000199_random	84702	85038	86.5	11.22
chr1	9764802	9765138	82	35.07
chr1	42680220	42680556	88	10.22
chr1	119405116	119405452	86.5	13.62
chr2	73261759	73262095	88.5	24.5
chr5	59544841	59545177	88	62.43
chr5	75244276	75244612	85	40.31
chr6	137106474	137106810	85.5	10.49
chr11	34290528	34290864	86.5	28.29
chr13	51252631	51252967	87	30.12
chr16	692578	692914	87	27.23
chr17	41466004	41466340	84.5	28.76
chr17	73224468	73224804	88.5	25.99
chr17	78193208	78193544	86.5	40
chr1	101757242	101757578	90	13.87
chr1	109189466	109189802	86	19.28
chr1	154465777	154466113	86.5	22.33
chr6	84144131	84144467	86.5	22.83
chr8	142238022	142238358	88.5	22.93
chr9	109071380	109071716	91.5	30.3
chr10	46977350	46977686	86.5	18.45
chr12	105368427	105368763	86	26.51
chr13	29101820	29102156	86.5	20.78
chr16	28996173	28996509	89	23.57
chr21	33619814	33620150	87.5	29.43
chr2	62266468	62266804	88	33.75
chr2	138464621	138464957	88.5	37.22
chr3	160519584	160519920	88.5	36.16
chr4	124542491	124542827	87.5	21.27
chr7	104002	104338	77.5	8.79
chr8	6811149	6811485	86.5	29.09
chr10	114745806	114746142	85.5	26.5
chr11	36735275	36735611	86	49.15
chr11	120095599	120095935	86.5	23.99
chr15	44350346	44350682	88	35.15
chr19	40447738	40448074	88	30.13
chr21	45795097	45795433	87	30.31
chr22	36008047	36008383	90.5	18.34
chr1	21005194	21005530	86	24.43
chr1	43299625	43299961	84	6.51
chr2	42979523	42979859	86.5	24.92
chr2	121037228	121037564	87	39.32
chr3	42234218	42234554	86	31.26
chr3	126249013	126249349	87.5	34.01
chr6	64062637	64062973	88	24.92
chr6	84152493	84152829	85.5	32.68
chr9	107753321	107753657	84	20.71
chr11	85913814	85914150	84.5	23.3
chr22	47170140	47170476	87	25.42
chrUn_gl000216	1661	1997	54.5	16.56
chr2	74247846	74248182	85.5	31.67
chr5	10173865	10174201	85	23.83
chr6	110742972	110743308	84.5	14.14
chr9	4939106	4939442	85.5	22.54
chr9	117805397	117805733	85	36.53
chr10	122728731	122729067	83	36.8
chr13	25884269	25884605	86	29.61
chr14	77428058	77428394	86	36.8
chr15	31115568	31115904	83	36
chr19	3094241	3094577	87	14.22
chr21	26543786	26544122	83	33.14
chr9_gl000199_random	110315	110651	64.5	7.49
chr1	93441187	93441523	88.5	20.99
chr1	156895993	156896329	86	29.27
chr2	174129439	174129775	84.5	30.91
chr6	39303924	39304260	81	23.47
chr8	102667175	102667511	84.5	27.95
chr11	115580089	115580425	86	21.73
chr11	117881696	117882032	86	17.34
chr17	72427221	72427557	86	26.9
chr19	2974511	2974847	85	18.78
chr2	74412538	74412874	86.5	17.24
chr2	85632725	85633061	84	13.52
chr2	227565916	227566252	85.5	38.05
chr3	29195288	29195624	85.5	58.2
chr3	194663611	194663947	83.5	21.79
chr4	84540133	84540469	85.5	39.26
chr5	73875028	73875364	86.5	24.01
chr6	143234741	143235077	84.5	33.43
chr6	148878898	148879234	86	17.24
chr8	46850630	46850966	69	4.75
chr8	143330776	143331112	83.5	29.45
chr15	86018615	86018951	86.5	36.64
chr16	84760244	84760580	85	26.45
chr1	109246075	109246411	84	20.32
chr1	153347993	153348329	86	21.11
chr1	225167924	225168260	82.5	43.14
chr1	249219429	249219765	88	16.67
chr3	72151254	72151590	85	8.18
chr5	142178029	142178365	86	15.42
chr5	180230815	180231151	85	13.08
chr6	341194	341530	83.5	16.39
chr8	77529706	77530042	82.5	26.16
chr10	3239896	3240232	82.5	36.98
chr10	5894374	5894710	81	26.3
chr10	73648488	73648824	86	19.36
chr11	67044996	67045332	80.5	18.92
chr12	78427851	78428187	89.5	46.84
chr1	114483317	114483653	84	21.64
chr1	235147527	235147863	84.5	11.95
chr2	85115962	85116298	84.5	27.47
chr4	3287850	3288186	86.5	26.29
chr7	105752077	105752413	85	26.01
chr8	43838376	43838712	71.5	30
chr8	96099883	96100219	85.5	19.4
chr12	111844832	111845168	82.5	12.87
chr13	44453024	44453360	82.5	33.04
chr13	51258526	51258862	82.5	40.41
chr14	64366682	64367018	82	22.85
chr14	75690427	75690763	83	23.51
chr14	81882534	81882870	83.5	33.49
chr17	41381941	41382277	86	16.35
chr18	42380019	42380355	84	48.9
chr22	39632480	39632816	85	30.95
chr1	12203858	12204194	83	18.7
chr1	41370742	41371078	89	7.3
chr1	52608069	52608405	85	18
chr1	94169631	94169967	82	16.31
chr1	152010494	152010830	84	6.77
chr1	238640213	238640549	83	37.11
chr2	8405145	8405481	83	33.07
chr2	11694265	11694601	84	36.27
chr2	71291873	71292209	84.5	11.55
chr6	38411146	38411482	86	22.09
chr6	77144850	77145186	84.5	28.43
chr10	135072731	135073067	85	19.06
chr16	47425996	47426332	83	57.19
chr17	47865192	47865528	82	27.46
chr20	45173654	45173990	85.5	30
chrX	61719474	61719810	78.5	5.82
chr1	1695663	1695999	84	16.32
chr1	42237061	42237397	85	4.84
chr1	85421183	85421519	82.5	33.32
chr1	151254646	151254982	83.5	12.49
chr1	156089685	156090021	84.5	10.6
chr2	228683451	228683787	82.5	24.16
chr3	48955702	48956038	85	27.15
chr8	28300171	28300507	84.5	14.91
chr9	20990041	20990377	82.5	29.28
chr14	93540571	93540907	83	15.39
chr17	64434166	64434502	82	24.78
chr19	39250198	39250534	80.5	29.28
chr19	41834720	41835056	78.5	9.86
chr1	59280891	59281227	82	20.79
chr1	96828245	96828581	83	20.27
chr1	111162074	111162410	84.5	24.26
chr1	186587603	186587939	81	24.51
chr1	222142668	222143004	81.5	33.36
chr1	226347888	226348224	83.5	19.21
chr3	138561257	138561593	83	22.03
chr3	167659394	167659730	82.5	40.71
chr6	41254347	41254683	81	26.68
chr8	18704426	18704762	81.5	21.16
chr8	67435252	67435588	80.5	10.65
chr10	70835220	70835556	83	14.13
chr11	67055844	67056180	83.5	13.92
chr15	40569697	40570033	82	17.59
chr15	74649817	74650153	80	34.81
chr17	6580762	6581098	79	50.56
chr19	36400189	36400525	81.5	18.26
chr21	48026002	48026338	83	25.28
chr22	45820123	45820459	82	22.45
chr1	17962247	17962583	81	22.84
chr1	42421138	42421474	84	9.23
chr1	160833549	160833885	81	9.04
chr1	226862763	226863099	80	12.97
chr6	70604499	70604835	84	23.99
chr6	150559990	150560326	79	25.81
chr7	89817599	89817935	82.5	64.52
chr8	6899842	6900178	82.5	23.64
chr8	97746351	97746687	82.5	20.58
chr11	128565780	128566116	81.5	15.06
chr14	68734984	68735320	82.5	31.41
chr16	79485137	79485473	81.5	45.04
chr22	50246918	50247254	82	20.32
chr2	38405313	38405649	78.5	15.46
chr2	135810004	135810340	80	36.23
chr4	95406699	95407035	82.5	60.07
chr4	97994310	97994646	80.5	20.63
chr5	130560311	130560647	81	30.62
chr6	41903971	41904307	82.5	5.56
chr8	21721364	21721700	82.5	18.04
chr8	27192109	27192445	82	11.57
chr9	34123756	34124092	77.5	14.29
chr9	86187490	86187826	82.5	28.42
chr10	11205115	11205451	83	25.51
chr10	90552499	90552835	81.5	53.93
chr14	65676764	65677100	81	12.04
chr14	69895289	69895625	80.5	33.42
chr16	17267202	17267538	81.5	18.47
chr16	87441229	87441565	80	42
chr19	7413827	7414163	85	16.54
chr19	7537803	7538139	80.5	27.75
chr1	47060848	47061184	77.5	18.14
chr2	4149578	4149914	79	16.91
chr5	146816915	146817251	84	29.48
chr6	43978574	43978910	81.5	5.54
chr6	125698835	125699171	80	28.94
chr8	43827886	43828222	68	6.18
chr8	103250795	103251131	81	14.04
chr8	145010600	145010936	81.5	17.15
chr11	116218979	116219315	78.5	36.85
chr14	91696095	91696431	79	25.36
chr16	15684814	15685150	81	23.82
chr16	57440846	57441182	83	25.92
chr18	74716839	74717175	82	20.96
chrUn_gl000220	101659	101995	72	8.58
chr1	147790732	147791068	80	18.03
chr3	56790171	56790507	82	15.12
chr3	185972509	185972845	83	23.8
chr5	149461395	149461731	81.5	17.76
chr6	104774296	104774632	81.5	15.89
chr7	97760983	97761319	84	7.81
chr10	5083363	5083699	82.5	19.78
chr10	126300376	126300712	82.5	32.11
chr11	45879563	45879899	84	28.59
chr15	81589087	81589423	81.5	25.48
chr19	4051851	4052187	83	16.92
chr19	47114624	47114960	82	31.46
chr22	18883661	18883997	62.5	4.68
chr1	162392815	162393151	80.5	21.67
chr1	207140810	207141146	81.5	16.41
chr2	75102376	75102712	79	29.49
chr3	31275700	31276036	81	16.18
chr3	107723573	107723909	81	25.46
chr4	8037134	8037470	80.5	36.12
chr6	36337310	36337646	80	22.62
chr6	107992074	107992410	79	22.19
chr6	155641007	155641343	79	30.86
chr8	30583372	30583708	78.5	9.53
chr8	143112234	143112570	82	7.71
chr10	6333141	6333477	79	34.51
chr14	28295375	28295711	79	89.6
chr21	46285564	46285900	79.5	25.74
chr1	109704966	109705302	78	19.13
chr1	121150193	121150529	80	44.53
chr1	209823888	209824224	79	17.61
chr3	104240828	104241164	80	32.38
chr6	43855695	43856031	79.5	9.96
chr6	53489310	53489646	77.5	9.47
chr7	158622538	158622874	81	22.48
chr8	38662802	38663138	79.5	18.75
chr8	134087121	134087457	81	9.35
chr8	142288616	142288952	80.5	19.54
chr9	35647087	35647423	80	17.81
chr9	114774637	114774973	78	22.16
chr10	22725974	22726310	80.5	18.6
chr10	42365005	42365341	48.5	8.61
chr10	70326759	70327095	77.5	27.9
chr12	59579101	59579437	81.5	73.5
chr13	32888771	32889107	83	21.14
chr16	53124772	53125108	79	18.09
chr17	71287641	71287977	81.5	25.87
chr19	3141914	3142250	80.5	15.54
chr19	44269641	44269977	81.5	15.86
chr1	27443174	27443510	77.5	17.43
chr1	28189729	28190065	81.5	18.63
chr2	133046669	133047005	80	23.72
chr3	51602052	51602388	79	32.18
chr4	40309707	40310043	80.5	20.18
chr5	1313072	1313408	80.5	20.92
chr5	14809829	14810165	81.5	30.28
chr5	93881651	93881987	80.5	18.71
chr6	36720893	36721229	78	13.34
chr6	71123094	71123430	80.5	22.56
chr7	148470455	148470791	78	31.52
chr13	43948776	43949112	77.5	33.35
chr15	96585911	96586247	85.5	25.29
chr17	4340184	4340520	78	27.72
chr20	23342300	23342636	79	18.12
chr20	61359576	61359912	80	15.71
chrY	13458278	13458614	42.5	14.89
chr1	229163419	229163755	78	11.02
chr2	153468413	153468749	78.5	20.33
chr3	133972670	133973006	76.5	27.89
chr3	134759633	134759969	82	34.38
chr6	42565395	42565731	78	31.32
chr7	148325693	148326029	77	21.27
chr8	33391078	33391414	79	20.98
chr9	73178592	73178928	77.5	27.89
chr11	72915729	72916065	78	22.42
chr15	64184961	64185297	80	10.32
chr18	47002954	47003290	78	21.07
chr19	15698513	15698849	76.5	30.69
chr1	2487458	2487794	78	33.17
chr1	46789649	46789985	77	15.72
chr2	43040902	43041238	76.5	20.2
chr3	40341279	40341615	78.5	33.41
chr3	151163100	151163436	77	28.76
chr5	60921540	60921876	78.5	32.23
chr8	24151349	24151685	76.5	32.23
chr9	36151885	36152221	77	10.57
chr10	14701690	14702026	80	17.15
chr10	30316247	30316583	81.5	21.34
chr10	92537465	92537801	78.5	20.11
chr11	10457756	10458092	79.5	38.51
chr11	72526741	72527077	77.5	15.35
chr11	130865213	130865549	84.5	23.79
chr15	70013783	70014119	80	19.09
chr16	10847001	10847337	78	40.22
chr17	74045867	74046203	78	17.48
chr18	21242347	21242683	79	26.27
chr19	8759562	8759898	79.5	11.93
chr19	40864669	40865005	78	13.57
chr20	56025455	56025791	80	19.34
chr1	114525217	114525553	79.5	14.02
chr1	246378239	246378575	76.5	19.63
chr1	249153241	249153577	77	15.57
chr2	38122327	38122663	77	16.13
chr3	58457117	58457453	77.5	20.53
chr4	68266313	68266649	65.5	4.82
chr7	13889828	13890164	80.5	26.25
chr8	95731918	95732254	80	16.79
chr9	38008130	38008466	77.5	24.28
chr10	8175106	8175442	77.5	35.28
chr16	81512539	81512875	79	6.76
chr19	7402688	7403024	76.5	17.64
chr2	38355846	38356182	75	17.13
chr2	197104931	197105267	77	18.39
chr3	39291592	39291928	75	21.78
chr3	50280303	50280639	79	13.68
chr3	87723996	87724332	77	37.7
chr3	196415136	196415472	77.5	24.25
chr6	18115604	18115940	77	59.82
chr6	43885191	43885527	78.5	21.57
chr6	43894384	43894720	81	7.17
chr6	107431406	107431742	76.5	13.43
chr7	88501030	88501366	76	50.99
chr8	22931843	22932179	78.5	14.47
chr9	755752	756088	78.5	12.6
chr9	91651822	91652158	77.5	33.48
chr10	31025701	31026037	78.5	21.89
chr10	87993877	87994213	76	30.73
chr17	61742900	61743236	76.5	25.64
chr1	21614437	21614773	78	18.27
chr1	117337375	117337711	76	21.54
chr1	154355616	154355952	74.5	16.76
chr1	236122620	236122956	77.5	5.99
chr2	149303912	149304248	78.5	34.83
chr3	169846350	169846686	79.5	34.03
chr5	88123012	88123348	77	45.03
chr6	149321387	149321723	80	14.06
chr6	163775943	163776279	78	12.45
chr7	47514813	47515149	75.5	26.07
chr7	75601283	75601619	76.5	13.07
chr7	104652977	104653313	77	24.23
chr8	26453130	26453466	78	12.18
chr8	46852629	46852965	54.5	4.07
chr8	131321622	131321958	74	21.75
chr10	14650510	14650846	74	27.52
chr11	34360800	34361136	76	36.54
chr11	121445919	121446255	79	14.86
chr14	75655372	75655708	79	21.33
chr15	79133057	79133393	74.5	29.72
chr19	1361179	1361515	76	18.5
chr19	7741691	7742027	76.5	10.49
chr20	35965024	35965360	76.5	20.93
chr1	41707282	41707618	76.5	5.35
chr1	66717299	66717635	76.5	31.19
chr1	226309440	226309776	79	14.96
chr1	231939214	231939550	79.5	14.81
chr2	89878961	89879297	49	8.37
chr2	99421904	99422240	78.5	23.31
chr2	146169066	146169402	75.5	24.07
chr3	59717642	59717978	75.5	33.3
chr3	110533354	110533690	77	38.85
chr3	188139679	188140015	73	46.14
chr4	169802470	169802806	75	29.14
chr6	134304589	134304925	75.5	30.97
chr8	42074577	42074913	74	17.04
chr9	2570622	2570958	76.5	33.3
chr9	119311612	119311948	76.5	21.19
chr14	90187127	90187463	76	19.95
chr17	71258270	71258606	78.5	23.44
chr19	41283102	41283438	74.5	20.6
chr1	47697450	47697786	77	26.35
chr1	53102816	53103152	76.5	11.77
chr1	77404796	77405132	75	32.12
chr2	232186357	232186693	77	15.83
chr6	46740498	46740834	74	13.1
chr6	53106796	53107132	76	13.02
chr10	17272436	17272772	77	8.06
chr10	78066673	78067009	75	24.45
chr11	2323118	2323454	74	25
chr14	93170701	93171037	76	14.24
chr15	59949468	59949804	75	23.53
chr17	48225837	48226173	76	13.5
chr19	48825224	48825560	76	16.48
chr20	48622183	48622519	75	17.12
chr22	27006322	27006658	70.5	24.45
chr1	33565104	33565440	74.5	19.34
chr1	177447551	177447887	76	20.72
chr2	109228670	109229006	72	38.69
chr3	15689108	15689444	75.5	25.72
chr3	46968642	46968978	78	10.59
chr7	1500363	1500699	76	22.89
chr7	61982808	61983144	38	14.43
chr7	117432278	117432614	75.5	37.69
chr13	47325894	47326230	73	41.24
chr16	27338285	27338621	76	19.87
chr16	75351049	75351385	77.5	20.72
chr1	33458129	33458465	76	15.03
chr1	117057761	117058097	75.5	20.78
chr1	170683289	170683625	75.5	37.77
chr1	244417819	244418155	73	22.16
chr2	145461490	145461826	74.5	28.57
chr3	129312774	129313110	75	13.12
chr5	10632162	10632498	74.5	15.51
chr5	79418450	79418786	71	9.1
chr5	82602487	82602823	74	45.24
chr5	176921266	176921602	75.5	12.23
chr6	38678462	38678798	73.5	12
chr7	29359633	29359969	73.5	31.02
chr7	107383414	107383750	74.5	24.13
chr8	77366981	77367317	73.5	44.32
chr8	96225436	96225772	70.5	12.27
chr8	126539924	126540260	75	15.35
chr8	135989069	135989405	76.5	15.4
chr10	71333073	71333409	76.5	23.86
chr10	73454348	73454684	78	23.22
chr11	36112816	36113152	75.5	37.77
chr14	75743827	75744163	75	10.03
chr15	93842090	93842426	76	23.73
chr16	85089019	85089355	75	23.1
chr17	1100690	1101026	74.5	13.74
chr18	77405620	77405956	77	26.64
chr19	17517108	17517444	73.5	17.17
chr19	50848163	50848499	77	13.7
chr21	39238380	39238716	73.5	34.74
chr1	42601163	42601499	75.5	6.54
chr1	156474651	156474987	75	10.5
chr3	53283927	53284263	73	10.27
chr6	170785509	170785845	75.5	19.52
chr9	7121132	7121468	76.5	31.04
chr10	11653567	11653903	75	26.63
chr10	125532689	125533025	76	15.63
chr11	118753214	118753550	76	16.72
chr12	122154928	122155264	74	23.97
chr13	88546300	88546636	73.5	39.22
chr20	39135216	39135552	75.5	32.44
chr21	36280680	36281016	74.5	16.66
chrX	19884113	19884449	74	27.66
chr1	109499313	109499649	75.5	23.42
chr4	14878944	14879280	71.5	31.05
chr4	54499777	54500113	73.5	40.81
chr5	149060314	149060650	73	14.73
chr6	109775970	109776306	76	12.49
chr6	169512983	169513319	76.5	13.87
chr8	23416698	23417034	73.5	20.03
chr11	35105022	35105358	75	13.65
chr11	77223198	77223534	72.5	35.42
chr12	51640056	51640392	74.5	21.11
chr15	98044578	98044914	73.5	62.11
chr20	58327383	58327719	73.5	25.06
chr9_gl000199_random	118125	118461	74	7.23
chr1	158534383	158534719	73	30.85
chr1	249099071	249099407	75.5	12.9
chr2	25524429	25524765	74.5	13.73
chr2	146016770	146017106	72	48.37
chr3	41013088	41013424	71	32.01
chr3	52155812	52156148	75.5	12.06
chr3	194723746	194724082	73.5	23.65
chr5	134817115	134817451	72	18.04
chr6	41153984	41154320	73.5	16.56
chr6	106328075	106328411	73.5	20.66
chr8	145733970	145734306	74	9.52
chr11	33915221	33915557	74	16.06
chr12	101092996	101093332	73	39.41
chr15	51921874	51922210	71.5	42.15
chr15	78653512	78653848	73.5	23.13
chr17	32579087	32579423	72.5	17.23
chr17	55970278	55970614	73.5	25.8
chr17	76628028	76628364	73	35.18
chr17	80175570	80175906	73	14.24
chr19	51964993	51965329	74	16.76
chr21	43885510	43885846	75	10.38
chr22	37681022	37681358	75	18.11
chr1	35734230	35734566	71.5	24.87
chr1	42157629	42157965	73.5	6.71
chr1	111764354	111764690	74	15.15
chr1	145454652	145454988	73.5	11.84
chr2	26991856	26992192	71	26.59
chr3	56727828	56728164	70	23.49
chr4	27793274	27793610	75	21.68
chr4	116702933	116703269	73.5	42.28
chr6	43351492	43351828	72.5	23.89
chr6	44494925	44495261	71	20.13
chr6	117819349	117819685	72	20.33
chr6	159088138	159088474	73.5	19.48
chr6	160374297	160374633	73	17.26
chr6	165597835	165598171	74.5	11.1
chr7	30224729	30225065	74	29.36
chr8	32432724	32433060	74	22.61
chr8	48486875	48487211	72.5	20.33
chr8	48513265	48513601	72	24.87
chr10	89798057	89798393	74.5	20.83
chr10	98411702	98412038	74.5	19.39
chr11	77344904	77345240	72.5	20.93
chr12	116997218	116997554	73.5	12.47
chr13	31613412	31613748	72	14.43
chr14	24300863	24301199	71.5	21.68
chr16	56945761	56946097	72.5	13.13
chr16	81554337	81554673	73	15.6
chr17	30603248	30603584	72.5	33.03
chr20	46627552	46627888	73	22.25
chr20	48077413	48077749	76.5	33.03
chr1	40254270	40254606	76	5.35
chr1	94224534	94224870	72.5	19.62
chr1	154346494	154346830	73.5	16.34
chr1	165665185	165665521	73	11.47
chr2	223969045	223969381	73	27.81
chr3	152314256	152314592	75.5	20.69
chr4	11482436	11482772	73.5	28.96
chr4	37948113	37948449	69.5	21.65
chr5	135372814	135373150	71.5	14.38
chr6	76318752	76319088	72	12.8
chr6	76884431	76884767	73	28.96
chr6	164088724	164089060	73.5	19.35
chr7	130903611	130903947	71.5	29.16
chr8	101676694	101677030	72.5	22.22
chr8	125259709	125260045	73.5	11.73
chr8	144630399	144630735	71.5	15.05
chr9	130150633	130150969	69.5	28.96
chr11	1861120	1861456	68.5	36.52
chr11	46681499	46681835	71.5	30.21
chr14	69444407	69444743	72	13.42
chr19	50347449	50347785	71	17.5
chr1	6562470	6562806	70.5	17.67
chr1	151918194	151918530	72.5	19.04
chr1	183925769	183926105	71	32.08
chr2	60666532	60666868	70.5	28.56
chr2	136893443	136893779	74.5	10.22
chr3	45589689	45590025	72.5	15.68
chr4	48049402	48049738	72	24.11
chr6	36634847	36635183	73	19.67
chr8	20004409	20004745	73.5	16.23
chr8	77493767	77494103	73	31.59
chr8	124615952	124616288	75	15.68
chr9	74909279	74909615	72.5	26.56
chr9	107917138	107917474	72	31.84
chr9	126980944	126981280	72.5	6.22
chr11	102417882	102418218	72	33.63
chr12	56963935	56964271	72.5	17.75
chr13	114830815	114831151	71.5	6.99
chr15	31556251	31556587	73	10.27
chr15	63795390	63795726	70	12.3
chr17	28431700	28432036	71	36.27
chr19	14494780	14495116	70.5	10.43
chr20	46364477	46364813	75	22.54
chr20	57582803	57583139	72	9.91
chr1	172715423	172715759	71.5	27.8
chr1	218550698	218551034	71	19.09
chr2	89853061	89853397	33.5	18.25
chr2	113881731	113882067	70.5	15.17
chr3	53203364	53203700	73.5	6.79
chr4	183730311	183730647	71.5	21.57
chr5	175116448	175116784	73.5	17.78
chr6	127503700	127504036	73.5	26.21
chr7	1980079	1980415	72	29.58
chr7	73809430	73809766	73	29.8
chr7	77167982	77168318	71	11.73
chr8	26447026	26447362	70.5	22.03
chr8	103820681	103821017	71.5	5.54
chr10	11712547	11712883	72.5	19.72
chr11	15659939	15660275	74	18.83
chr14	20895901	20896237	73	14.84
chr16	29695992	29696328	73.5	10.96
chr21	26569633	26569969	69.5	36.33
chr21	40340765	40341101	71.5	26.21
chr22	36864034	36864370	71	25.41
chr1	95297259	95297595	66.5	23.77
chr2	28582192	28582528	70	29.38
chr2	139705619	139705955	69.5	34.56
chr3	48264644	48264980	70	22.98
chr3	151814345	151814681	72.5	34.86
chr4	74628137	74628473	71.5	24.48
chr5	72608309	72608645	72.5	35.46
chr9	112729903	112730239	71.5	17
chr11	129994073	129994409	72	14.96
chr13	59527827	59528163	70.5	49.55
chr13	99934188	99934524	72.5	13.06
chr15	34339778	34340114	71	25.39
chr18	74777411	74777747	75.5	10.55
chr19	34709189	34709525	70.5	30.92
chr20	34203941	34204277	70.5	17.43
chr22	30663113	30663449	72.5	12.77
chr1	26868691	26869027	73.5	9.52
chr1	43847227	43847563	71.5	8.28
chr1	112019555	112019891	69	15.24
chr2	242383338	242383674	71.5	20.02
chr4	187644668	187645004	69	13.57
chr6	136931376	136931712	70.5	27.41
chr7	41855710	41856046	70	36.79
chr8	71306307	71306643	70	19.64
chr8	91243474	91243810	71.5	27.05
chr8	144272720	144273056	69	32.67
chr9	33290145	33290481	72	13.99
chr9	80811214	80811550	69	22.2
chr9	137299192	137299528	72	6.39
chr10	12154797	12155133	71	26.18
chr11	68823620	68823956	71	41.25
chr11	130335226	130335562	70.5	16.14
chr14	77186847	77187183	70.5	20.63
chr15	70051404	70051740	70	16.02
chr16	79127598	79127934	72	11.7
chr22	32935915	32936251	71.5	17.83
chr1	159894335	159894671	71	7.48
chr1	211763474	211763810	72.5	23.44
chr3	105086723	105087059	70	24.88
chr5	109624520	109624856	71	27.4
chr5	172753516	172753852	69	19.78
chr5	176784726	176785062	69.5	18.95
chr6	107979006	107979342	71	16.35
chr6	135644357	135644693	71	20.9
chr6	158507374	158507710	71	9.84
chr7	36429053	36429389	70.5	26.86
chr7	127234532	127234868	67	29.82
chr9	137118040	137118376	69.5	12.25
chr10	87923397	87923733	71.5	27.97
chr11	35061719	35062055	70	15.36
chr11	78738141	78738477	70	21.57
chr11	117841394	117841730	69.5	13.61
chr12	42449952	42450288	70	33.24
chr13	46400910	46401246	71.5	16.69
chr15	41805226	41805562	70	25.51
chr1	40283024	40283360	70.5	5.58
chr1	249100115	249100451	69.5	11.22
chr3	14439076	14439412	69	22.75
chr4	26219725	26220061	72.5	14.64
chr6	161796559	161796895	70.5	19.93
chr7	6215266	6215602	69	30.97
chr7	73002221	73002557	69.5	17.98
chr7	97831761	97832097	69.5	27.39
chr7	100884976	100885312	69	22.75
chr8	19553896	19554232	68	10.74
chr8	48281917	48282253	71	17.82
chr8	97657778	97658114	69.5	14.23
chr8	139204335	139204671	73	12.7
chr9	110523220	110523556	73	18.06
chr9	134473503	134473839	69.5	25.49
chr10	85749922	85750258	68.5	13.33
chr10	95332801	95333137	70	20.97
chr11	2402285	2402621	70.5	16.85
chr11	128604343	128604679	69	16.24
chr12	27389502	27389838	70.5	18.56
chr12	90127385	90127721	70	26.49
chr15	90358229	90358565	71.5	14.97
chr16	54784232	54784568	69	35.32
chr16	66907242	66907578	73	18.56
chr17	71329537	71329873	70	33.01
chr19	45959350	45959686	70	14.91
chr9_gl000199_random	154287	154623	69.5	7.77
chr1	32532163	32532499	70	21.15
chr1	58570622	58570958	70.5	26.13
chr3	41722961	41723297	69.5	40.38
chr3	46014035	46014371	68	30.75
chr3	52407143	52407479	70.5	30.29
chr4	145259405	145259741	68	27.96
chr5	35665199	35665535	69	33.04
chr5	79421794	79422130	68.5	8.38
chr6	3024067	3024403	69	20.61
chr6	149567919	149568255	68.5	11.76
chr8	37431865	37432201	70	20.71
chr9	6412823	6413159	68.5	11.55
chr9	126985606	126985942	67.5	9.8
chr10	61996688	61997024	70.5	30.06
chr10	89824517	89824853	70.5	12.23
chr10	95462113	95462449	69.5	36.68
chr11	59952764	59953100	69	16.59
chr11	118055563	118055899	67.5	14.54
chr12	50092963	50093299	68.5	38.08
chr13	87776338	87776674	69.5	58.79
chr14	94000281	94000617	68	25.3
chr15	95127978	95128314	70.5	32.77
chr16	4233009	4233345	68	16.19
chr17	66576465	66576801	70.5	24.83
chr19	2475723	2476059	69	11.04
chr19	8747703	8748039	67	16.25
chr19	47234325	47234661	67.5	12.15
chr20	55297196	55297532	68.5	22.98
chr21	34587878	34588214	70.5	11.36
chr1	11800887	11801223	68	21
chr1	24793182	24793518	69	14.65
chr1	28441821	28442157	70	9.85
chr1	33527518	33527854	69	15.03
chr2	25502075	25502411	68.5	22.3
chr2	29539822	29540158	68.5	21.34
chr2	174896875	174897211	68	24.2
chr3	46130809	46131145	68.5	18.46
chr4	25970131	25970467	70	17.03
chr5	50149057	50149393	69.5	31.01
chr5	114193801	114194137	68.5	32.8
chr5	126248287	126248623	66.5	21.23
chr6	56797725	56798061	69	19.65
chr11	12688456	12688792	67.5	29.62
chr11	126262555	126262891	69	18.99
chr15	31645682	31646018	71	18.63
chr15	70318034	70318370	68	16.33
chr15	85268214	85268550	67.5	18.29
chr17	7959507	7959843	69	38.54
chr17	33814118	33814454	70	21.93
chr17	34417505	34417841	70.5	15.94
chr17	47753629	47753965	68.5	21
chr17	75461676	75462012	69	23.21
chr19	35939617	35939953	69.5	19.95
chr19	38539102	38539438	70.5	27.37
chr20	21081214	21081550	69.5	11.09
chr20	43071365	43071701	68.5	22.55
chr22	30675436	30675772	69	22.3
chr1	42800811	42801147	70	6.22
chr1	161039537	161039873	67.5	14.43
chr2	8784649	8784985	69.5	25.75
chr2	98643687	98644023	69.5	23.88
chr2	225786991	225787327	67	19.51
chr3	10887941	10888277	70	7.39
chr5	76528808	76529144	68	27.18
chr5	133268399	133268735	68.5	23.32
chr5	179219720	179220056	68.5	9.98
chr6	145884431	145884767	66.5	34.56
chr8	36360446	36360782	68	25.92
chr10	69644113	69644449	70	26.1
chr11	34647147	34647483	67.5	30.08
chr12	3837806	3838142	68	26.81
chr12	66563605	66563941	69.5	16.35
chr14	93143467	93143803	68	18.5
chr15	43541865	43542201	68	22.78
chr15	45848427	45848763	64	27.56
chr19	4369112	4369448	69	13.18
chr19	41739633	41739969	68.5	27.95
chr19	54327555	54327891	69.5	18.33
chr20	39637000	39637336	68.5	11.01
chr20	58160893	58161229	67	24.03
chr22	32928561	32928897	67.5	16.91
chr22	37806258	37806594	69.5	21.18
chrX	46039703	46040039	66.5	57.95
chrUn_gl000225	67261	67597	63	11.49
chr1	22366278	22366614	67.5	26.79
chr1	77879291	77879627	68.5	18.28
chr1	114709903	114710239	68	18.36
chr1	156121143	156121479	69.5	10.32
chr1	167596866	167597202	67	9.49
chr1	201684851	201685187	71	11.85
chr1	221340254	221340590	68	18.45
chr2	84428315	84428651	67	39.12
chr2	208288571	208288907	66.5	39.91
chr2	213680189	213680525	66.5	50.15
chr2	216764997	216765333	68.5	21.49
chr5	150531419	150531755	67	20.06
chr6	106603341	106603677	67.5	17.62
chr6	134744067	134744403	67.5	24.3
chr6	135627868	135628204	67.5	20.81
chr7	141660726	141661062	69.5	24.3
chr8	145743266	145743602	69	17.46
chr9	75058235	75058571	65.5	13.04
chr9	84862222	84862558	70	33.15
chr9	115571644	115571980	67.5	17.62
chr9	139098473	139098809	69.5	19.96
chr10	75667697	75668033	67	12.15
chr11	27255665	27256001	69	29.63
chr11	60720038	60720374	67.5	16.16
chr11	95104340	95104676	67	25.24
chr11	119075763	119076099	67.5	12.26
chr12	124916991	124917327	67.5	24.6
chr13	44663298	44663634	68.5	17.78
chr16	88856080	88856416	67	12.91
chr17	72635751	72636087	67.5	18.99
chr17	80358727	80359063	66	22.48
chr19	41328793	41329129	67.5	20.27
chr22	33119612	33119948	68.5	26.08
chr1	115641980	115642316	67	20.88
chr2	202507426	202507762	67.5	44.63
chr2	224330536	224330872	67.5	22.06
chr2	224890590	224890926	66	25.05
chr3	46233320	46233656	69.5	24.89
chr3	194290922	194291258	66	19.61
chr4	114276855	114277191	67.5	24.73
chr5	131762251	131762587	67.5	11.91
chr6	47210212	47210548	68	16.59
chr6	106967883	106968219	68	10.67
chr6	109081425	109081761	69.5	13.07
chr6	143023627	143023963	66.5	14.99
chr7	29124465	29124801	66	22.57
chr8	22271578	22271914	68	16.31
chr8	95874646	95874982	67	19.71
chr9	90094645	90094981	67.5	22.06
chr10	121631481	121631817	69	19.32
chr11	42107298	42107634	66.5	38.44
chr12	22403787	22404123	67	24.27
chr12	31985846	31986182	67.5	14.93
chr12	98833824	98834160	69	18.32
chr13	77900987	77901323	67.5	13.39
chr15	57107505	57107841	67.5	17.98
chr16	73187911	73188247	69.5	20.01
chr16	84063288	84063624	67.5	30.1
chr18	60103891	60104227	66	19.22
chr19	1038060	1038396	66.5	15.53
chr19	7268394	7268730	67	11.06
chr19	7721991	7722327	70.5	12.81
chr19	18402347	18402683	67	12.99
chr19	42315094	42315430	66	23.53
chr22	49895825	49896161	68.5	20.65
chr1	27328373	27328709	70	24.55
chr1	46009506	46009842	66	15.11
chr1	152008876	152009212	67.5	5.36
chr1	153571405	153571741	67	13.57
chr1	160174244	160174580	67.5	12.43
chr1	220875299	220875635	66.5	18.18
chr2	43046362	43046698	65.5	25.52
chr2	89875147	89875483	53.5	5
chr2	234094673	234095009	67	20.5
chr3	13455507	13455843	67.5	13.48
chr3	53286633	53286969	66	7.83
chr3	171847663	171847999	68.5	17.68
chr4	16198124	16198460	66.5	33.51
chr4	129439026	129439362	66	26.4
chr4	142169215	142169551	66.5	37.79
chr5	16976405	16976741	66	26.04
chr5	108992540	108992876	66.5	34.11
chr5	134773165	134773501	68.5	12.6
chr5	178204575	178204911	67	21.18
chr6	43603424	43603760	67	14.6
chr6	108582419	108582755	70	14.43
chr9	3012852	3013188	66	20.95
chr11	47429673	47430009	66.5	17.44
chr13	49153308	49153644	65.5	20.72
chr13	51904883	51905219	66.5	27.53
chr13	76079467	76079803	66.5	17.21
chr14	88512013	88512349	64	28.13
chr16	59101166	59101502	64.5	44.82
chr20	30423968	30424304	65.5	19.27
chr20	43160381	43160717	67.5	26.04
chr20	51291920	51292256	66.5	25.52
chr1	9470804	9471140	67	17.55
chr1	96088098	96088434	65	20.03
chr1	97629843	97630179	66.5	15.49
chr2	7005770	7006106	66	21.86
chr2	46414200	46414536	68	26.94
chr3	109251716	109252052	66.5	27.72
chr4	40603673	40604009	66.5	14.27
chr5	165209033	165209369	67	42.5
chr6	106611790	106612126	66	11.81
chr6	154676165	154676501	65.5	10.39
chr6	164117386	164117722	65	22.5
chr8	42150596	42150932	67.5	13.71
chr8	43018264	43018600	67	16.85
chr8	98610608	98610944	65.5	16.63
chr9	222048	222384	67	12.14
chr10	73513299	73513635	65.5	10.57
chr14	50470314	50470650	68.5	10.66
chr18	5709732	5710068	66.5	30.36
chr18	10213547	10213883	66	30.85
chr19	2032320	2032656	66.5	13.57
chr19	51641841	51642177	65.5	11.84
chr20	38968724	38969060	64.5	37.14
chr1	10544585	10544921	66.5	20.86
chr1	92951488	92951824	66.5	8.59
chr1	145414325	145414661	66.5	23.88
chr2	211035920	211036256	66.5	25.83
chr2	220221642	220221978	66.5	22.46
chr3	19972804	19973140	63.5	23.29
chr7	19444603	19444939	64	53.47
chr7	76868055	76868391	67	21.69
chr7	130598139	130598475	65	25.65
chr8	17780318	17780654	66	12.21
chr8	101225136	101225472	67	20.19
chr8	133288628	133288964	67.5	14.6
chr8	134584760	134585096	67	7.26
chr8	142305084	142305420	67	18.52
chr9	2321555	2321891	64.5	20.3
chr15	50647344	50647680	63	18.79
chr17	73334865	73335201	68	15.69
chr17	75877624	75877960	64.5	18.79
chr1	41819444	41819780	65.5	7.2
chr1	46946774	46947110	66.5	18.56
chr1	154459311	154459647	66	14.66
chr1	161510039	161510375	64	15.63
chr1	178036055	178036391	67.5	13.7
chr1	202363669	202364005	67	27.11
chr1	218520298	218520634	65.5	13.95
chr1	221051664	221052000	64.5	5.2
chr1	234509102	234509438	64.5	25.46
chr2	101840293	101840629	66.5	14.06
chr2	143453018	143453354	66.5	34.57
chr3	12990691	12991027	63	20.82
chr3	134571838	134572174	66	22.03
chr3	183595949	183596285	65	12.48
chr4	187549242	187549578	67	32.76
chr6	71021863	71022199	66	27.11
chr6	74825395	74825731	65.5	8.95
chr7	82244862	82245198	63.5	30.88
chr7	149249937	149250273	63	38.06
chr8	119985550	119985886	65.5	32.76
chr10	99077849	99078185	63.5	14.01
chr11	46692552	46692888	65	15.76
chr14	70169745	70170081	63	16.75
chr14	74981313	74981649	65.5	23.85
chr15	90442532	90442868	65.5	25.29
chr16	9155372	9155708	67.5	17.61
chr16	30177576	30177912	66.5	20.7
chr17	79023984	79024320	66.5	19.73
chr18	3247572	3247908	67	19.83
chr20	10653316	10653652	66	26.72
chr21	43887313	43887649	66.5	8.54
chrX	35509007	35509343	64.5	64.96
chrY	7592326	7592662	66.5	38.84
chr1	25174842	25175178	64	25.09
chr1	31385819	31386155	62.5	20.32
chr1	54715730	54716066	67.5	12.51
chr1	119866210	119866546	64.5	20.89
chr1	182228549	182228885	64	16.4
chr2	160761488	160761824	64	26.71
chr3	11120854	11121190	64	16.19
chr3	128420426	128420762	63	20.43
chr5	79422878	79423214	64	7.68
chr5	112265662	112265998	64.5	21.99
chr5	156994169	156994505	66	13.26
chr6	137579249	137579585	64.5	17.31
chr6	158452409	158452745	64.5	13.7
chr7	55601086	55601422	64	7.3
chr8	23020089	23020425	67	12.72
chr8	91017998	91018334	64.5	18.15
chr8	145597867	145598203	65.5	11.1
chr10	21738253	21738589	65	26.15
chr10	81113947	81114283	64.5	15.14
chr11	63861925	63862261	64.5	15.64
chr11	75051709	75052045	65	17.8
chr13	109783938	109784274	63	24.76
chr14	24782398	24782734	62	13.45
chr14	74210334	74210670	61	20.77
chr17	40340747	40341083	63.5	18.42
chr19	38778218	38778554	65	22.66
chr19	54751910	54752246	65.5	22.66
chr19	54882076	54882412	62.5	14.66
chr22	37703144	37703480	64	10.65
chr1	6803698	6804034	66.5	14.11
chr1	16449441	16449777	67	17.84
chr1	25291470	25291806	66.5	16.56
chr1	61606413	61606749	63.5	22.76
chr1	92037578	92037914	64	17.26
chr1	167424619	167424955	64.5	18.55
chr1	217200765	217201101	66.5	12.29
chr1	236144240	236144576	65	19.32
chr2	23710664	23711000	63.5	31.71
chr2	65245284	65245620	63	19.03
chr3	134204994	134205330	64	21.95
chr4	38763222	38763558	62	18.28
chr4	68070156	68070492	64.5	28.11
chr5	10270916	10271252	65	19.22
chr6	90008356	90008692	64	10.42
chr6	111896713	111897049	63	21.08
chr8	33412288	33412624	63.5	13.3
chr8	37259389	37259725	65.5	18.1
chr8	56903631	56903967	64	19.03
chr8	130678668	130679004	65	16.42
chr9	66971044	66971380	61.5	218.25
chr10	7513953	7514289	64	20.5
chr11	3174793	3175129	66.5	15.14
chr11	67909416	67909752	65	17.92
chr11	76479584	76479920	65	27.48
chr11	118575755	118576091	65	11.67
chr11	125105298	125105634	66	15.02
chr12	108726784	108727120	64.5	13.16
chr13	43619587	43619923	65	27.08
chr16	11405069	11405405	64	9.92
chr16	58916234	58916570	64	29.21
chr17	34223278	34223614	67	11.28
chr20	56010746	56011082	64.5	11.28
chr21	40123641	40123977	63.5	20.96
chr22	42316600	42316936	64.5	13.11
chr1	6088197	6088533	64	13.58
chr1	94282459	94282795	65	19.58
chr1	161469536	161469872	63	15.34
chr1	209907007	209907343	64	29.45
chr1	219018981	219019317	63.5	17.12
chr1	245853501	245853837	62.5	18.98
chr2	102650020	102650356	63.5	19.48
chr2	150009158	150009494	66	27.89
chr2	232469341	232469677	62	19.69
chr4	40207095	40207431	63.5	29.22
chr5	49439923	49440259	62	16.44
chr6	80316807	80317143	65	20.57
chr6	167469836	167470172	62.5	19.9
chr6	170403174	170403510	62.5	7.82
chr7	68958976	68959312	64	37.95
chr7	128580530	128580866	64	11.22
chr8	39706262	39706598	63.5	26.87
chr8	67036059	67036395	67.5	9.92
chr8	104992874	104993210	65	21.91
chr8	142192544	142192880	65	15.21
chr9	81879840	81880176	65	23.15
chr10	64252366	64252702	65	23.3
chr10	121166414	121166750	64	15.15
chr10	126753269	126753605	62.5	20.12
chr11	10525340	10525676	63	13.69
chr11	124940561	124940897	67	10.8
chr11	130016715	130017051	66	13.29
chr12	58329727	58330063	64	23.91
chr15	31296521	31296857	62.5	27.47
chr15	59698688	59699024	61.5	20.23
chr16	19504922	19505258	64	19.69
chr16	22428348	22428684	65	22.31
chr16	29903473	29903809	64.5	17.7
chr18	48269378	48269714	64.5	17.12
chr19	10676755	10677091	65	11.84
chr20	31587408	31587744	64	27.27
chr20	52456034	52456370	65	14.05
chrX	83670166	83670502	65	70.8
chr1	175542636	175542972	64	16.99
chr3	151976162	151976498	63.5	23.57
chr5	139594465	139594801	62	29.94
chr6	33718908	33719244	64.5	13.84
chr6	37588352	37588688	63	15.22
chr7	98399884	98400220	66	23.27
chr8	101450240	101450576	64.5	13.63
chr8	133780798	133781134	64	17.15
chr9	126978987	126979323	63.5	6.98
chr10	52223845	52224181	62.5	39.7
chr11	13355092	13355428	64.5	23.72
chr11	43890520	43890856	64	31.22
chr12	129399503	129399839	63.5	24.19
chr12	131718484	131718820	61	23.87
chr15	39719361	39719697	63.5	25.37
chr16	54407736	54408072	65	21.74
chr16	89038189	89038525	62.5	21.36
chr17	56013395	56013731	62.5	17.99
chr18	46423285	46423621	65.5	17.07
chr21	45148542	45148878	63	10.71
chr1	974107	974443	62.5	17.94
chr1	24516662	24516998	64.5	21.44
chr1	43919414	43919750	63	6.63
chr1	145009447	145009783	65	6.31
chr1	155959783	155960119	62.5	15.62
chr2	224735619	224735955	63.5	17.68
chr2	239285660	239285996	64	18.97
chr2	242784832	242785168	63.5	12.33
chr3	48786204	48786540	61	20.95
chr3	196625571	196625907	51.5	30.97
chr4	3558785	3559121	62	23.23
chr4	7651623	7651959	64	13.32
chr5	35066438	35066774	62	32.65
chr5	112843186	112843522	61	29.7
chr5	121808818	121809154	63.5	38.55
chr5	128534998	128535334	60	53.29
chr5	171059663	171059999	63	20.59
chr5	176650259	176650595	62	23.38
chr6	37849149	37849485	61.5	20.25
chr6	75994283	75994619	64	14.32
chr6	156780642	156780978	63	20.47
chr7	1963894	1964230	64	15.69
chr8	105342017	105342353	63	12.54
chr9	904715	905051	61.5	10.3
chr11	60157035	60157371	64.5	21.83
chr12	125239657	125239993	60.5	12.72
chr13	41863722	41864058	61.5	29.7
chr13	46869964	46870300	64	17.18
chr13	80055318	80055654	64	27.66
chr13	106834803	106835139	63	28.31
[truncated: 27,580 more rows]
