# Supplementary material for: Molecular and clinical analyses of PHF6 mutant myeloid neoplasia provide their pathogenesis and therapeutic targeting
Source: Nat Commun. 2024 Feb 28;15:1832. doi: 10.1038/s41467-024-46134-w (PMC10901781; doi:10.1038/s41467-024-46134-w)
Supplement: Supplementary file 9 — Supplementary Data 6 [file 41467_2024_46134_MOESM9_ESM.xlsx]

## Sheet: Supplementary Data 6
Supplementary Data 6: Peaks in ChIPseq with control IgG
Chr	Start	End	findPeaks Score	Fold Change
chr1	121484628	121485104	73	19.52
chrUn_gl000220	131943	132419	21	4.61
chr7	61969035	61969511	16	29.87
chr6	58777923	58778399	19	7.07
chrUn_gl000220	143231	143707	42	4.74
chr6	58776607	58777083	13	6.81
chr5	14055379	14055855	8	84475.5
chr6	138337122	138337598	7	10274.3
chr19	27731995	27732471	15	75.17
chr10	42380064	42380540	7	28.79
chr5	7408330	7408806	9	77272.4
chr12	73038186	73038662	8	63.08
chr2	16193469	16193945	8	71189.9
chr6	107206475	107206951	6	71029.8
chr8	36028210	36028686	6	69629.2
chrUn_gl000211	99846	100322	10	2138.4
chr10	42392493	42392969	7	24.22
chr8	129049690	129050166	6	65027.3
chr1	231446083	231446559	10	64267
chr21	26023118	26023594	7	3167.33
chr5	35967401	35967877	6	62706.3
chr10	133541634	133542110	10	53.37
chr11	35918144	35918620	6	61545.8
chr7	105862156	105862632	5	96.88
chr20	59728011	59728487	5	60465.4
chr1	228683042	228683518	9	30152.7
chr5	18234390	18234866	5	60225.3
chr2	72013991	72014467	7	60065.2
chr2	71287011	71287487	8	59545
chr6	160797831	160798307	5	59545
chr5	41682201	41682677	6	58984.8
chr18	34400637	34401113	5	58944.8
chr9	5989231	5989707	5	58784.7
chr3	156481707	156482183	9	58744.7
chr11	127864089	127864565	7	58024.4
chr17	48750511	48750987	5	353.32
chr13	34995787	34996263	5	57504.2
chr2	127633398	127633874	5	56263.6
chr7	37624877	37625353	6	56263.6
chr16	49573719	49574195	5	55063.1
chr3	65718832	65719308	5	54783
chr18	26884902	26885378	5	54783
chr11	66402002	66402478	5	117.98
chr15	24313723	24314199	6	53982.7
chr18	64498339	64498815	5	53662.5
chr5	30657647	30658123	7	53542.5
chr13	62429791	62430267	10	53502.5
chr17	19167827	19168303	6	53462.4
chr20	39586960	39587436	5	32.15
chr7	108904237	108904713	5	52862.2
chr3	8112611	8113087	6	52582.1
chr15	101895917	101896393	6	26271
chr11	18264044	18264520	5	52422
chr9	95775385	95775861	6	532.06
chr5	59133729	59134205	7	52021.8
chr6	51862906	51863382	5	51901.8
chr7	127853493	127853969	7	1038.04
chr10	2263790	2264266	5	37.85
chr1	179973577	179974053	6	220.26
chr2	146976675	146977151	8	51341.6
chr4	1987018	1987494	7	729.45
chr4	76669312	76669788	5	50981.4
chr5	163321	163797	7	60.03
chr11	21796073	21796549	6	50741.3
chrM	2825	3301	7	14.17
chr6	148742461	148742937	6	50541.2
chr18	68007100	68007576	6	50341.1
chr5	108425096	108425572	4	50261.1
chr7	46835850	46836326	5	33.02
chr1	152585174	152585650	4	50221.1
chr4	29560763	29561239	4	50181.1
chr13	53676557	53677033	4	50141.1
chr6	90497735	90498211	4	50061
chr5	2675642	2676118	4	41.55
chr2	149987320	149987796	4	49820.9
chr2	83769417	83769893	4	49740.9
chr2	129838647	129839123	8	49700.9
chr8	137674519	137674995	4	18.5
chr10	75050712	75051188	4	49620.8
chr18	11729063	11729539	4	50.33
chr21	20222398	20222874	4	49620.8
chr7	6575816	6576292	4	12355.2
chr22	45022243	45022719	5	31.65
chrX	57287561	57288037	6	49380.7
chr9	88410573	88411049	4	49340.7
chr1	32417678	32418154	5	49300.7
chr6	88977510	88977986	4	24630.3
chr9	91565703	91566179	4	49220.7
chr2	182117343	182117819	5	49180.7
chr5	137573146	137573622	4	49060.6
chr2	183609480	183609956	4	48940.6
chr17	42745595	42746071	4	48900.5
chr11	47363756	47364232	4	23.18
chr20	31018494	31018970	4	48860.5
chr3	31519389	31519865	4	48780.5
chr5	29732998	29733474	4	48780.5
chr8	33607089	33607565	4	12195.1
chr2	209532075	209532551	6	48660.4
chr19	29110343	29110819	4	48660.4
chrX	67026730	67027206	8	48620.4
chr2	10700050	10700526	4	66.73
chr2	236674695	236675171	6	48580.4
chr10	67257577	67258053	5	48420.3
chr2	36593744	36594220	9	48380.3
chr3	152517943	152518419	4	48380.3
chr20	53047336	53047812	4	24170.2
chrX	16461330	16461806	5	48340.3
chr2	88988154	88988630	5	48260.3
chrX	111933980	111934456	4	35.12
chr10	26246683	26247159	4	48220.2
chr1	149655082	149655558	4	58.9
chr14	90890372	90890848	6	26.62
chr9	25693256	25693732	5	48100.2
chr12	1669632	1670108	4	48060.2
chr2	135728166	135728642	5	686
chr3	151345842	151346318	5	48020.2
chr10	72638230	72638706	6	48020.2
chr5	103033038	103033514	4	47860.1
chr5	25053669	25054145	5	47820.1
chr3	188868349	188868825	4	47740.1
chr9	16090155	16090631	5	47740.1
chr3	103685712	103686188	6	24.52
chr13	34716274	34716750	4	47620
chr4	78227376	78227852	5	47540
chr6	144226854	144227330	4	47419.9
chr20	42928502	42928978	4	11845
chr6	151548121	151548597	5	47299.9
chr6	72213648	72214124	4	47259.8
chr7	155904804	155905280	4	47259.8
chr8	18785711	18786187	4	47259.8
chr17	55159751	55160227	4	47259.8
chr20	3574376	3574852	4	3938.32
chr13	32760374	32760850	4	47179.8
chr8	91069505	91069981	4	36.43
chr12	70179064	70179540	10	47139.8
chr2	158552107	158552583	4	23489.9
chr2	191527439	191527915	4	46939.7
chr4	151313735	151314211	7	46939.7
chr7	125420844	125421320	5	46939.7
chr6	74965024	74965500	5	46899.7
chr8	84641665	84642141	4	46899.7
chr4	186739610	186740086	5	23369.8
chr6	48732460	48732936	4	46739.6
chrY	21757691	21758167	4	46659.6
chr2	160573751	160574227	4	46619.6
chrX	48934809	48935285	5	46619.6
chr9	14202908	14203384	4	46459.5
chr12	4050172	4050648	5	46419.5
chr2	170069328	170069804	5	57.68
chr15	50276513	50276989	5	46259.4
chr3	123747582	123748058	7	46219.4
chr2	238155509	238155985	4	46099.4
chr16	63332127	63332603	5	46099.4
chr11	122229220	122229696	4	2558.85
chr5	36661862	36662338	4	7669.89
chr6	56387591	56388067	4	46019.3
chr6	136203086	136203562	5	45939.3
chr11	15456765	15457241	5	45939.3
chr5	17007147	17007623	4	40.62
chr9	103206102	103206578	7	45859.3
chr14	84352195	84352671	4	45859.3
chr15	33663262	33663738	4	228.9
chr5	43582332	43582808	4	56.47
chr6	137213500	137213976	4	45739.2
chr9	131353873	131354349	5	45739.2
chr12	91035213	91035689	4	3811.6
chr2	36237627	36238103	5	45699.2
chr11	46675845	46676321	7	45699.2
chr20	13396163	13396639	7	45699.2
chr9	93857298	93857774	5	45659.2
chr2	209730678	209731154	5	45619.2
chr3	23276089	23276565	4	45619.2
chr4	41223445	41223921	5	45619.2
chr17	28468052	28468528	4	45619.2
chr15	77289613	77290089	5	3798.26
chr2	27040472	27040948	4	45539.1
chr8	9032535	9033011	4	49.07
chr3	173894198	173894674	4	45499.1
chr11	84458727	84459203	4	45459.1
chr18	35945071	35945547	5	45459.1
chr22	50108604	50109080	4	45459.1
chr2	52848306	52848782	4	45419.1
chr18	48735515	48735991	6	45419.1
chr6	155941919	155942395	5	45299
chr18	23113096	23113572	5	45299
chr3	40629331	40629807	4	45259
chr8	84781215	84781691	4	20.04
chr17	10251447	10251923	4	110.93
chr10	21856099	21856575	6	45219
chr15	48246961	48247437	4	45219
chr17	66558215	66558691	4	45219
chr17	80267226	80267702	5	45219
chr8	84777889	84778365	4	19.97
chr2	9501056	9501532	4	22569.5
chr6	26060474	26060950	4	45139
chr1	104993726	104994202	4	45.19
chr3	76087712	76088188	5	45098.9
chr5	172770382	172770858	4	5637.37
chr2	5425266	5425742	4	45058.9
chr11	122326591	122327067	5	45018.9
chr8	112555576	112556052	4	44938.9
chr9	81359484	81359960	4	44938.9
chr15	47090382	47090858	4	44938.9
chr1	200386858	200387334	5	45.63
chr6	74230796	74231272	4	50.07
chr1	168733966	168734442	4	44818.8
chr5	23829312	23829788	4	22409.4
chr1	22521797	22522273	4	22389.4
chr5	38393779	38394255	4	44778.8
chr7	61991252	61991728	5	5597.35
chr9	2400662	2401138	6	44778.8
chr13	110301872	110302348	5	44778.8
chr14	21550569	21551045	4	44778.8
chr3	196606718	196607194	4	3195.63
chr22	34904029	34904505	4	44738.8
chr2	27130655	27131131	4	44698.8
chr5	51211063	51211539	4	44698.8
chr9	117413635	117414111	4	44698.8
chr5	139337664	139338140	4	44618.7
chr8	47134339	47134815	6	44618.7
chr10	12941383	12941859	4	969.97
chrX	149148355	149148831	5	44578.7
chr7	52477830	52478306	5	44458.7
chr15	25385516	25385992	4	44458.7
chr11	44376171	44376647	4	44418.7
chr2	61395049	61395525	4	44378.6
chr6	96659029	96659505	5	44378.6
chr15	42658304	42658780	4	44378.6
chr15	48496062	48496538	4	44378.6
chr1	150569622	150570098	5	44338.6
chr5	56133823	56134299	5	44338.6
chr12	77604980	77605456	6	44338.6
chr1	57351490	57351966	6	44298.6
chr1	22170484	22170960	5	22129.3
chr15	81661885	81662361	4	22129.3
chrX	151211525	151212001	5	44218.6
chr12	126921407	126921883	4	44178.6
chr21	39187847	39188323	5	44178.6
chr2	184071300	184071776	5	22069.3
chr5	113168127	113168603	6	44138.5
chr4	25544749	25545225	5	44058.5
chr12	33482119	33482595	4	44058.5
chr14	54978472	54978948	4	44018.5
chr21	27527613	27528089	5	22009.2
chr2	120260748	120261224	5	21989.2
chr4	131419921	131420397	5	43978.5
chr1	99297025	99297501	4	43938.4
chr12	127715250	127715726	4	43938.4
chr2	53266740	53267216	5	43898.4
chr22	23927901	23928377	4	43898.4
chr5	159291482	159291958	4	43858.4
chr6	17472653	17473129	5	43818.4
chr15	22868262	22868738	5	114.71
chr7	131655835	131656311	4	43778.4
chr12	5690049	5690525	5	43778.4
chr3	145918874	145919350	5	43738.4
chr1	54608187	54608663	5	58.73
chr3	71765629	71766105	4	43698.3
chr1	236121455	236121931	5	43658.3
chr3	27921043	27921519	6	43618.3
chr6	7331619	7332095	4	43618.3
chr8	142374719	142375195	5	1037.58
chr9	97381239	97381715	4	43578.3
chr4	21576710	21577186	5	43538.3
chrX	23056993	23057469	4	43538.3
chr8	31831648	31832124	4	43498.3
chr4	11818196	11818672	6	35.8
chr5	45227442	45227918	5	43458.2
chr11	3521987	3522463	7	43458.2
chr16	67786717	67787193	6	43458.2
chr3	17053214	17053690	5	43418.2
chr11	130750978	130751454	4	43378.2
chr8	143319331	143319807	4	21669.1
chr12	3817150	3817626	4	43338.2
chr21	47990667	47991143	4	173.35
chr12	48691016	48691492	5	43298.2
chr4	4478606	4479082	6	43258.2
chr4	175935562	175936038	4	43258.2
chr5	169008156	169008632	4	21609.1
chr8	98118301	98118777	4	43218.2
chr10	1637035	1637511	4	227.46
chr8	9328367	9328843	4	43178.1
chr1	220979354	220979830	4	43138.1
chr8	139935465	139935941	5	42.21
chr1	41187969	41188445	4	46.44
chr1	181972781	181973257	4	43058.1
chr2	22686445	22686921	4	43058.1
chr5	152595368	152595844	4	43058.1
chr18	450460	450936	4	25.42
chr19	29020362	29020838	4	128.15
chr1	115781423	115781899	4	42978.1
chr6	109221593	109222069	4	42978.1
chr11	46956168	46956644	5	2686.13
chr8	75012884	75013360	5	42858
chr9	2826278	2826754	11	7143
chr15	90108317	90108793	5	42858
chr1	144921336	144921812	4	39.21
chr5	57156576	57157052	7	42818
chr8	34677707	34678183	4	42818
chr18	5086025	5086501	5	42778
chr3	130939692	130940168	4	42737.9
chr8	108532215	108532691	4	42737.9
chr9	102171358	102171834	4	42737.9
chr15	58148549	58149025	6	42737.9
chr7	7339928	7340404	5	182.13
chr7	12044060	12044536	5	42617.9
chr7	105539225	105539701	4	42617.9
chr9	131291962	131292438	4	42617.9
chr10	42400259	42400735	4	46.02
chr13	34294171	34294647	5	42617.9
chr17	48117359	48117835	4	42617.9
chr2	229570057	229570533	6	27.22
chr1	103398930	103399406	5	28.43
chr4	62111902	62112378	4	42537.9
chr15	94506735	94507211	5	42537.9
chr2	108335279	108335755	4	42497.8
chr7	123487535	123488011	4	42497.8
chr11	75670735	75671211	6	42497.8
chrX	129609895	129610371	4	42497.8
chr14	77128025	77128501	5	42.04
chr21	47596983	47597459	4	42457.8
chrX	122948314	122948790	6	42457.8
chr17	32054616	32055092	4	42377.8
chr22	47227933	47228409	4	42377.8
chr3	155032341	155032817	4	42337.8
chr14	33292057	33292533	4	42297.8
chr3	155873476	155873952	4	42217.7
chr5	11045582	11046058	4	42217.7
chr1	18986952	18987428	5	42177.7
chr1	232444902	232445378	5	405.55
chr4	153615339	153615815	4	42177.7
chr12	96624397	96624873	4	39.34
chr1	178656319	178656795	4	42137.7
chr10	44135824	44136300	4	10534.4
chr1	41809348	41809824	4	42097.7
chr2	203122282	203122758	7	42097.7
chr3	129123161	129123637	7	50.12
chr5	23421803	23422279	4	42057.7
chr12	53528223	53528699	4	42057.7
chr19	45164513	45164989	5	189.45
chr3	124320336	124320812	5	42017.7
chr19	42910719	42911195	4	233.43
chr21	28132961	28133437	4	42017.7
chr5	80500131	80500607	5	41977.6
chr6	52452785	52453261	4	6996.27
chr10	87809446	87809922	4	41977.6
chr17	63928910	63929386	7	41977.6
chr12	29829640	29830116	4	2995.54
chr13	98663167	98663643	4	41937.6
chr19	11144997	11145473	4	41937.6
chr2	83385021	83385497	6	252.4
chr6	105379111	105379587	4	41897.6
chr5	10669453	10669929	4	20928.8
chr6	130525932	130526408	4	41857.6
chr8	115822456	115822932	4	41857.6
chr6	93593480	93593956	5	41817.6
chr10	77927883	77928359	5	41817.6
chr6	145276979	145277455	5	41777.6
chr12	68658244	68658720	4	41777.6
chr1	173524046	173524522	4	41737.5
chr6	43330720	43331196	4	41737.5
chr12	115659971	115660447	4	41737.5
chr5	10868114	10868590	5	19.52
chr4	114322045	114322521	4	68.07
chr5	149246568	149247044	8	20828.8
chr7	126581376	126581852	4	41657.5
chr17	79591924	79592400	4	41657.5
chr1	43055245	43055721	4	41617.5
chr2	17230963	17231439	4	41617.5
chr5	169117712	169118188	4	41617.5
chr7	89361587	89362063	4	41617.5
chr11	107954709	107955185	5	41617.5
chr17	72160748	72161224	4	41617.5
chr2	143639016	143639492	4	41577.5
chr7	70095008	70095484	5	41577.5
chr1	2368936	2369412	4	20768.7
chr3	3256322	3256798	4	41537.4
chr18	64044642	64045118	7	41537.4
chr19	41695332	41695808	5	41537.4
chrX	130436308	130436784	4	41537.4
chr4	185918804	185919280	4	461.08
chr14	81389832	81390308	4	41497.4
chr17	49691512	49691988	5	41497.4
chr4	56190867	56191343	4	41457.4
chr2	156051151	156051627	4	41417.4
chr2	179308103	179308579	4	20708.7
chr6	81712365	81712841	4	20708.7
chr8	83777310	83777786	4	41417.4
chr1	157336614	157337090	4	41377.4
chr17	54705386	54705862	5	20688.7
chr1	114780518	114780994	5	41337.4
chr1	151121499	151121975	4	41337.4
chr7	81799221	81799697	4	41337.4
chr12	16688127	16688603	6	41337.4
chr2	68028015	68028491	4	41297.3
chr2	242511127	242511603	4	279.04
chr2	154568199	154568675	4	41257.3
chr5	42789430	42789906	4	41257.3
chr3	52183927	52184403	5	1373.91
chr5	38690148	38690624	4	41217.3
chr7	34715809	34716285	4	41217.3
chr9	112176470	112176946	4	41217.3
chrY	18401799	18402275	4	41217.3
chr3	194062273	194062749	7	2058.86
chr7	44485290	44485766	5	41177.3
chr2	52209837	52210313	4	41137.3
chr12	22597970	22598446	4	41137.3
chr15	52873055	52873531	4	41057.2
chr15	58862106	58862582	6	41057.2
chr3	99244012	99244488	4	41017.2
chr9	14153402	14153878	4	41017.2
chr15	97369490	97369966	4	41017.2
chr1	112143986	112144462	4	40937.2
chr1	166389102	166389578	6	40937.2
chr10	99336779	99337255	5	66.24
chr15	69883158	69883634	5	48.85
chr1	117444401	117444877	5	40897.2
chr1	182245863	182246339	4	6816.2
chr3	64222370	64222846	4	552.66
chr8	124604544	124605020	4	40897.2
chr9	2412173	2412649	4	240.57
chr10	4805580	4806056	4	40897.2
chr12	67208776	67209252	5	40857.2
chr8	60602801	60603277	4	40817.1
chr11	127986574	127987050	4	40817.1
chr12	19722325	19722801	4	48.09
chr5	173497934	173498410	4	23.63
chr10	66008992	66009468	4	40737.1
chr14	25365774	25366250	4	40737.1
chr14	52695547	52696023	4	33.07
chr5	79344539	79345015	4	40697.1
chr8	64843285	64843761	5	40697.1
chr21	44398783	44399259	6	40697.1
chrX	149353293	149353769	4	40697.1
chr2	218649274	218649750	4	4065.71
chr7	154213447	154213923	4	40657.1
chr16	65143967	65144443	5	51.46
chr4	178598706	178599182	4	6769.51
chr5	37267059	37267535	4	22.05
chr8	91746018	91746494	4	40617.1
chr8	99932779	99933255	4	29.05
chr10	27289617	27290093	4	40617.1
chr11	127219542	127220018	4	40617.1
chr15	29286490	29286966	4	40617.1
chr2	48172022	48172498	4	343.87
chr2	48459657	48460133	4	40577
chr2	129302432	129302908	4	40577
chr16	57383211	57383687	11	40577
chr18	76365843	76366319	6	1449.18
chr1	52629788	52630264	4	40537
chr9	27203013	27203489	6	40537
chr12	2298404	2298880	5	40537
chr5	107695094	107695570	5	40497
chr9	124850411	124850887	4	40497
chr21	38624519	38624995	4	40457
chr2	125383420	125383896	6	40417
chr12	57699411	57699887	5	74.3
chr1	47421156	47421632	6	2523.56
chr4	95045944	95046420	4	40377
chr7	104537353	104537829	4	40377
chr9	129665406	129665882	5	40377
chr10	25224927	25225403	4	40377
chr16	32653105	32653581	5	40377
chr5	8276097	8276573	4	216.87
chr6	65307919	65308395	5	40336.9
chr8	54427688	54428164	4	40336.9
chr8	97139844	97140320	6	40336.9
chr9	105475542	105476018	5	40336.9
chr1	154945269	154945745	5	42.6
chr2	75427777	75428253	4	5037.12
chr2	206194810	206195286	5	40296.9
chr3	67600371	67600847	4	40296.9
chr8	1994858	1995334	9	20148.5
chr12	127418728	127419204	6	40296.9
chr7	146460009	146460485	4	40256.9
chr11	8330075	8330551	5	4025.69
chr5	170270631	170271107	4	69.58
chr7	92991009	92991485	8	40216.9
chr8	15571220	15571696	4	40216.9
chr8	134901647	134902123	4	40216.9
chr9	18821484	18821960	6	173.35
chr14	60763538	60764014	5	40216.9
chr1	110139271	110139747	6	40096.8
chr4	180458012	180458488	4	40096.8
chr10	97400433	97400909	5	40096.8
chr4	24629298	24629774	4	40056.8
chr4	56553005	56553481	6	40056.8
chr9	114585271	114585747	4	94.47
chr20	3585605	3586081	4	40056.8
chr1	12726694	12727170	4	40016.8
chr1	178769925	178770401	5	40016.8
chr17	61002300	61002776	4	40016.8
chr1	105783009	105783485	5	20.65
chr1	234558710	234559186	4	39976.8
chr6	46043674	46044150	4	39976.8
chr3	195428743	195429219	5	49.18
chr7	78024768	78025244	4	39936.8
chr8	109140712	109141188	4	121.02
chr8	118236719	118237195	4	39936.8
chrX	88929323	88929799	4	39896.8
chr12	38938048	38938524	6	19928.4
chr13	37502253	37502729	4	136.5
chr2	219935764	219936240	4	37.49
chr5	32482358	32482834	4	35.61
chr8	67060140	67060616	5	39816.7
chr8	109157683	109158159	6	39816.7
chr21	43264274	43264750	6	2844.05
chr3	13282872	13283348	4	49.97
chr3	123447297	123447773	6	39776.7
chr5	62481984	62482460	5	39776.7
chr9	96586378	96586854	5	28.13
chr19	16427868	16428344	5	3973.67
chr1	150298086	150298562	5	39696.7
chr9	75696949	75697425	5	55.75
chr2	54346935	54347411	5	39656.7
chr9	101350998	101351474	6	39656.7
chr9	135376322	135376798	7	187.06
chr12	124510447	124510923	6	35.41
chr15	30002297	30002773	5	39656.7
chr2	38476929	38477405	4	39616.6
chr4	149370709	149371185	4	39576.6
chr9	20350272	20350748	4	39576.6
chrX	54678493	54678969	4	39576.6
chr6	53817253	53817729	4	39536.6
chr10	45676876	45677352	5	39536.6
chr16	88585285	88585761	7	39496.6
chr1	232025803	232026279	4	39456.6
chr3	140751509	140751985	4	39456.6
chr4	183042123	183042599	4	39456.6
chr5	31620177	31620653	4	31.92
chr6	41007786	41008262	7	9864.14
chr12	121878045	121878521	5	39456.6
chr9	8151552	8152028	4	39416.6
chr16	6123693	6124169	4	19708.3
chr17	69878609	69879085	4	39416.6
chr19	14759706	14760182	6	39416.6
chr20	34501905	34502381	5	4927.07
chr3	53999541	54000017	4	19688.3
chr5	3099739	3100215	4	20.38
chr5	71396106	71396582	5	32.76
chr11	111048944	111049420	4	39376.5
chr13	55707609	55708085	5	39376.5
chr4	57726466	57726942	4	39296.5
chr11	66146662	66147138	8	39296.5
chr6	144662773	144663249	6	39256.5
chr8	67293849	67294325	5	39256.5
chr16	35131508	35131984	4	19628.2
chr1	147059603	147060079	4	41.19
chr5	131081009	131081485	4	22.64
chr8	38638440	38638916	5	39216.5
chr8	124230351	124230827	4	39216.5
chr8	73519914	73520390	5	39176.4
chr10	2254011	2254487	4	39176.4
chr2	21675351	21675827	4	39136.4
chr5	78745926	78746402	4	39136.4
chr17	79618703	79619179	4	39136.4
chr12	120893745	120894221	4	39096.4
chr15	48283605	48284081	4	39096.4
chr2	16579814	16580290	4	39056.4
chr6	7233045	7233521	7	39056.4
chr7	5051972	5052448	5	19528.2
chr13	94640152	94640628	4	39056.4
chrY	18540719	18541195	5	39056.4
chr3	134787907	134788383	4	39016.4
chr6	160097964	160098440	4	40.64
chr9	110043452	110043928	4	39016.4
chr3	43553928	43554404	5	38976.4
chr4	174177955	174178431	5	38976.4
chr13	61765197	61765673	5	38976.4
chr15	51519485	51519961	4	38976.4
chr16	17150440	17150916	6	19488.2
chr4	87791873	87792349	4	38936.3
chr10	99743757	99744233	4	38936.3
chr1	60221890	60222366	4	38896.3
chr1	207078208	207078684	5	38896.3
chr2	157599011	157599487	4	38896.3
chr3	10956437	10956913	5	27.78
chr5	2719795	2720271	4	164.81
chr9	14498183	14498659	4	38896.3
chr14	54174982	54175458	5	38896.3
chr2	27425444	27425920	4	38856.3
chr4	24595801	24596277	4	38856.3
chr7	16834273	16834749	4	38856.3
chrX	71247150	71247626	5	28.83
chr2	217507934	217508410	4	38816.3
chr5	93369203	93369679	7	38816.3
chr8	13281749	13282225	4	38816.3
chr5	180560028	180560504	4	38776.3
chr8	79976741	79977217	5	38776.3
chr1	242472961	242473437	5	38736.3
chr2	71845727	71846203	8	38736.3
chr9	71696797	71697273	6	38736.3
chr6	139844360	139844836	5	38696.2
chr7	101440061	101440537	4	4837.03
chr12	109693948	109694424	6	307.11
chr1	19947984	19948460	4	32.82
chr2	92317935	92318411	4	20.85
chr4	154908664	154909140	4	38656.2
chr5	31543601	31544077	4	38656.2
chr7	100682898	100683374	4	87.86
chr17	63601531	63602007	5	38656.2
chr21	47633550	47634026	4	1757.1
chr5	72767160	72767636	5	38616.2
chr9	102850258	102850734	4	38616.2
chr7	1323695	1324171	4	38576.2
chr12	55313957	55314433	4	38576.2
chr3	99725234	99725710	4	38536.2
chr4	6939148	6939624	4	38536.2
chr14	26347329	26347805	4	38536.2
chr16	243047	243523	5	38536.2
chr1	109683040	109683516	4	38496.2
chr3	13092414	13092890	5	38496.2
chr3	44445158	44445634	5	38496.2
chr6	41401892	41402368	4	21.11
chr9	5295322	5295798	5	38496.2
chr12	79172405	79172881	4	38496.2
chr4	157922439	157922915	6	38456.2
chr20	20417994	20418470	4	38456.2
chr22	24136300	24136776	4	38456.2
chr3	79952634	79953110	4	38416.1
chr7	106623381	106623857	4	38416.1
chr9	6776316	6776792	4	38416.1
chr18	57906953	57907429	5	38416.1
chr20	21229491	21229967	4	38416.1
chr4	24998983	24999459	4	38376.1
chr7	85181951	85182427	5	38376.1
chr9	112721090	112721566	5	38376.1
chr22	43817100	43817576	4	4797.01
chr6	133087083	133087559	4	38336.1
chr3	154164002	154164478	4	38296.1
chr5	40396110	40396586	5	38296.1
chr12	13937969	13938445	5	38296.1
chr14	96534031	96534507	5	1126.36
chr13	45479230	45479706	4	19128
chr1	43412010	43412486	4	38216.1
chr5	78710674	78711150	6	38216.1
chr9	92156461	92156937	4	19.82
chr13	33961625	33962101	4	38216.1
chr4	185160753	185161229	4	424.18
chr12	31013481	31013957	4	38176
chr5	43790712	43791188	4	20.44
chr8	40475993	40476469	4	38136
chr10	125522994	125523470	5	41.27
chr12	61910065	61910541	4	38136
chr12	123605909	123606385	7	38136
chr1	209157190	209157666	5	38096
chr6	54820532	54821008	4	38096
chr7	151522851	151523327	7	26.9
chr10	5607606	5608082	4	38056
chr12	26024304	26024780	5	38056
chr15	48143013	48143489	4	2378.5
chr15	60810548	60811024	5	38056
chr8	141026640	141027116	4	24.56
chr9	75504272	75504748	4	38016
chr4	77236016	77236492	4	37975.9
chr4	140105711	140106187	6	37975.9
chr6	111615324	111615800	6	64.58
chr6	159520009	159520485	10	37975.9
chr10	7638235	7638711	5	37975.9
chr10	88007145	88007621	6	25.76
chr2	25303271	25303747	4	37935.9
chr5	107030455	107030931	4	37935.9
chr7	71141089	71141565	4	37935.9
chr8	126754278	126754754	5	37935.9
chr10	42599960	42600436	5	48.39
chr14	68503619	68504095	4	37935.9
chr20	41934721	41935197	4	37895.9
chr1	115834882	115835358	4	37855.9
chr3	38453488	38453964	6	37855.9
chr6	37927901	37928377	4	37855.9
chr15	33125350	33125826	4	37855.9
chr5	37174893	37175369	6	37815.9
chr7	31106791	31107267	5	37815.9
chr8	36391437	36391913	5	26.97
chr15	20033150	20033626	4	37815.9
chr22	22966311	22966787	4	20.8
chrX	100334702	100335178	4	37815.9
chr2	179407703	179408179	4	37775.9
chr6	66990205	66990681	5	37775.9
chr7	53745244	53745720	4	37775.9
chr8	39838622	39839098	4	18887.9
chr8	68709499	68709975	4	37775.9
chr8	69115111	69115587	4	6295.98
chr21	43387758	43388234	4	37775.9
chr7	93233150	93233626	4	37735.8
chr22	49158502	49158978	5	3144.65
chr10	29124335	29124811	5	37695.8
chr4	181535969	181536445	4	37655.8
chr6	77550403	77550879	5	37655.8
chr8	141364709	141365185	5	18827.9
chr8	145241122	145241598	5	39.55
chr10	42384505	42384981	7	5.98
chr10	102667480	102667956	4	37655.8
chr6	144153925	144154401	4	37615.8
chr17	56467248	56467724	7	37615.8
chr18	55710145	55710621	5	37615.8
chr2	70574051	70574527	4	37575.8
chr11	34919436	34919912	4	37575.8
chr20	59201287	59201763	4	37575.8
chr1	7465135	7465611	6	37535.8
chr5	35115498	35115974	4	4691.97
chr5	121640969	121641445	7	37535.8
chr6	100679792	100680268	4	37535.8
chr9	31642916	31643392	4	37535.8
chr12	31680232	31680708	5	18767.9
chr12	105905566	105906042	5	37535.8
chr7	20259888	20260364	4	37495.8
chr12	115793159	115793635	5	37495.8
chr22	18078999	18079475	5	16.92
chr2	63666945	63667421	4	37455.7
chr4	121824468	121824944	4	37455.7
chr5	54447350	54447826	4	37455.7
chr8	70543241	70543717	4	37455.7
chr20	34552824	34553300	4	37455.7
chr22	25628237	25628713	6	37455.7
chr2	130515113	130515589	5	84.27
chr2	139218276	139218752	4	37415.7
chr3	66848265	66848741	5	37415.7
chr5	66219296	66219772	4	37415.7
chr5	138885715	138886191	4	37415.7
chr8	24858743	24859219	5	4676.96
chr9	85956760	85957236	4	37415.7
chr16	3498581	3499057	6	37415.7
chr3	119111978	119112454	4	21.88
chr12	98720157	98720633	4	533.94
chr15	66801266	66801742	4	37375.7
chr15	71980849	71981325	4	20.47
chr17	74209652	74210128	10	37375.7
chrX	54395242	54395718	5	37375.7
chr3	82237698	82238174	5	37335.7
chr3	122032117	122032593	4	24.6
chr5	43791732	43792208	4	19.59
chr13	105216812	105217288	6	37335.7
chr13	106547263	106547739	4	37335.7
chr15	59797692	59798168	8	18667.8
chr8	101987136	101987612	4	37295.7
chr1	32664352	32664828	4	4656.96
chr2	141872957	141873433	5	37255.7
chr5	134768255	134768731	4	2069.76
chr6	146037106	146037582	4	37255.7
chr7	28658172	28658648	4	37255.7
chr17	35419308	35419784	5	37255.7
chr17	37762392	37762868	5	37255.7
chr6	110721335	110721811	4	178.92
chr9	112196491	112196967	4	87.36
chr12	124315064	124315540	5	37215.6
chr1	193480232	193480708	5	37175.6
chr7	149124482	149124958	4	37175.6
chr17	26009292	26009768	5	9293.9
chr1	147207651	147208127	5	37135.6
chr2	142686129	142686605	4	37135.6
chr2	183736468	183736944	7	37095.6
chr8	106044843	106045319	4	37095.6
chr8	126484856	126485332	4	37095.6
chr12	58231586	58232062	4	37095.6
chr16	47957161	47957637	4	37095.6
chr6	139521020	139521496	4	26.21
chr10	114040065	114040541	4	37055.6
chr12	53405141	53405617	4	76.88
chr13	111901254	111901730	4	37055.6
chr15	45737246	45737722	5	37055.6
chr2	237933434	237933910	4	37015.6
chr4	43011242	43011718	4	37015.6
chr7	88542943	88543419	5	37015.6
chr7	141105910	141106386	4	37015.6
chr9	14623383	14623859	4	37015.6
chr15	33151975	33152451	5	37015.6
chr2	206364680	206365156	4	36975.5
chr7	71303932	71304408	6	36975.5
chr10	44680209	44680685	5	36975.5
chr13	36382512	36382988	6	36975.5
chr1	53991754	53992230	5	92.8
chr3	154236825	154237301	4	36935.5
chr16	49372676	49373152	5	36935.5
chr16	87407061	87407537	4	36935.5
chr2	34017890	34018366	4	283.81
chr7	10552669	10553145	4	36895.5
chr7	94229334	94229810	5	36895.5
chr8	18625753	18626229	10	36895.5
chr12	86078644	86079120	5	9223.87
chr18	10604432	10604908	4	36895.5
chr18	22464121	22464597	5	36895.5
chr6	84968956	84969432	6	36855.5
chr7	66763587	66764063	4	36855.5
chr2	216671488	216671964	6	36815.5
chr6	164157992	164158468	4	36815.5
chr7	111139050	111139526	4	36815.5
chr10	103459435	103459911	4	36815.5
chr15	40176283	40176759	4	36815.5
chr16	66522696	66523172	4	306.8
chr20	49117283	49117759	4	36815.5
chr6	109779845	109780321	4	9193.86
chr11	10811553	10812029	5	36775.4
chr1	156666287	156666763	4	36735.4
chr1	236477331	236477807	4	36735.4
chr4	179086676	179087152	5	36735.4
chr9	129728414	129728890	4	18367.7
chr15	79401600	79402076	4	36735.4
chr22	23090876	23091352	6	36735.4
chr3	6591222	6591698	6	36695.4
chr4	152277716	152278192	5	36695.4
chr9	84337611	84338087	5	36695.4
chr12	69631564	69632040	4	36695.4
chr7	86769149	86769625	5	36655.4
chr10	67758583	67759059	6	610.92
chr11	85727674	85728150	6	36655.4
chr20	51343919	51344395	5	36655.4
chrX	67936409	67936885	6	36655.4
chr2	164852153	164852629	4	36615.4
chr4	35134742	35135218	4	36615.4
chr10	11256932	11257408	4	36615.4
chr2	136929108	136929584	8	23.21
chr3	52330440	52330916	5	36575.4
chr7	44444963	44445439	4	18287.7
chr8	72813822	72814298	4	795.12
chr9	20572659	20573135	8	6095.89
chr9	96018475	96018951	7	36575.4
chr10	37868674	37869150	6	36575.4
chr13	65756571	65757047	5	36575.4
chr13	99640309	99640785	4	36575.4
chr17	49535671	49536147	4	36575.4
chr3	75343559	75344035	4	36535.3
chr6	92636349	92636825	4	36535.3
chr15	74952278	74952754	4	36535.3
chr2	64265926	64266402	4	36495.3
chr2	118371675	118372151	4	36495.3
chr3	55524745	55525221	4	36495.3
chr3	194851137	194851613	4	9123.83
chr4	140646555	140647031	4	36495.3
chr5	82065089	82065565	6	36495.3
chr6	68344416	68344892	4	18247.7
chr12	111984051	111984527	8	36495.3
chr13	97720251	97720727	5	36495.3
chr14	96519224	96519700	5	18247.7
chr15	54036503	54036979	5	36495.3
chr3	45506931	45507407	4	36455.3
chr5	50040124	50040600	5	22.28
chr6	150523781	150524257	4	18227.7
chr8	146097140	146097616	4	36455.3
chr11	107281456	107281932	4	467.38
chr13	50211223	50211699	4	36455.3
chr18	19685761	19686237	5	36455.3
chrX	13169695	13170171	4	36455.3
chr3	149858647	149859123	4	36415.3
chr15	83977945	83978421	5	36415.3
chr9	109841081	109841557	4	36375.3
chr11	2472687	2473163	4	3637.53
chr12	114850574	114851050	6	36375.3
chr13	96333766	96334242	5	36375.3
chr14	94463953	94464429	5	36375.3
chr3	48629992	48630468	5	9083.82
chr5	78279232	78279708	4	36335.3
chr11	7710046	7710522	4	36335.3
chr17	69569915	69570391	4	36335.3
chr2	241764859	241765335	4	1512.3
chr5	170187211	170187687	6	36295.2
chr10	78051725	78052201	6	36295.2
chr13	99916650	99917126	4	18147.6
chr3	167080794	167081270	4	36255.2
chr6	138212504	138212980	4	36255.2
chr9	74196345	74196821	5	36255.2
chr21	30729653	30730129	4	36255.2
chr3	179264815	179265291	7	36215.2
chr6	75276978	75277454	4	36215.2
chr12	30023941	30024417	4	40.6
chr14	80934796	80935272	6	36215.2
chr1	41140520	41140996	4	17.73
chr3	151031061	151031537	5	3617.52
chr4	126239385	126239861	6	115.21
chr7	37982240	37982716	7	36175.2
chr10	64226118	64226594	8	36175.2
chr13	43918623	43919099	5	36175.2
chr15	74495668	74496144	4	36175.2
chr20	3202056	3202532	4	36175.2
chr22	44897675	44898151	4	583.47
chr5	9222122	9222598	4	36135.2
chr1	162740199	162740675	7	18047.6
chr15	73169577	73170053	5	9023.79
chr22	32217324	32217800	4	36095.2
chr3	1463104	1463580	4	36055.1
chr3	9517703	9518179	15	18027.6
chr3	160858904	160859380	4	82.32
chr3	195383748	195384224	4	18027.6
chr5	548267	548743	5	18027.6
chr7	154241127	154241603	4	36055.1
chr8	19984327	19984803	5	36055.1
chr8	58789864	58790340	5	36055.1
chr8	91694900	91695376	5	36055.1
chr12	60241632	60242108	4	36055.1
chr12	110364069	110364545	4	36055.1
chr19	15058943	15059419	4	36.79
chr19	28343604	28344080	5	36055.1
chr5	139105060	139105536	4	36015.1
chr7	140275625	140276101	5	36015.1
chr9	38066465	38066941	4	22.59
chr12	95796470	95796946	6	36015.1
chr17	16307063	16307539	4	36015.1
chr1	231693009	231693485	4	35975.1
chr2	233820982	233821458	5	35975.1
chr3	108855214	108855690	8	35975.1
chr10	73839985	73840461	5	8993.78
chr20	51871729	51872205	4	35975.1
chr5	34843062	34843538	6	17967.5
chr5	36323211	36323687	4	1283.4
chr8	21427729	21428205	4	781.2
chr11	73202913	73203389	5	35935.1
chr17	64507962	64508438	4	75.18
chr22	47815959	47816435	4	35935.1
chr1	40431453	40431929	4	33.3
chr2	30457205	30457681	4	35895.1
chr5	96714081	96714557	4	35895.1
chr6	50955723	50956199	4	21.65
chr8	96235365	96235841	4	17947.5
chr8	103587835	103588311	7	35895.1
chr8	127148238	127148714	5	35895.1
chr9	75158600	75159076	4	35895.1
chr16	19473627	19474103	4	3589.51
chr19	32735328	32735804	6	35895.1
chr1	114611792	114612268	4	35855.1
chr1	163196714	163197190	5	1792.75
chr4	106335796	106336272	6	35855.1
chr5	10513053	10513529	6	35855.1
chr9	137459685	137460161	6	35855.1
chr3	102097185	102097661	4	35815
chr5	37472525	37473001	4	94.25
chr5	62563774	62564250	4	35815
chr9	93359258	93359734	4	35815
chr10	112527594	112528070	6	35815
chr12	4288331	4288807	11	35815
chr4	71631443	71631919	7	35775
chr5	78520021	78520497	4	35775
chr7	44277807	44278283	6	1490.63
chr10	20274496	20274972	4	8943.76
chr14	102068373	102068849	5	25.52
chr15	22324035	22324511	4	35775
chr16	81590800	81591276	5	35775
chr9	90255292	90255768	5	35735
chr11	74460948	74461424	4	37.38
chr12	43363157	43363633	4	35735
chr12	92270113	92270589	4	35735
chr22	44539045	44539521	5	35735
chr2	149799473	149799949	4	35695
chr12	132544655	132545131	5	35695
chr13	36544483	36544959	4	35695
chr17	37843687	37844163	4	35695
chr4	17113598	17114074	5	35655
chr5	26866061	26866537	5	35655
chr5	141223875	141224351	5	97.95
chr10	61277145	61277621	4	35655
chr10	76628196	76628672	4	35.44
chr21	44408143	44408619	4	35655
chr1	93604966	93605442	4	35615
chr3	97673910	97674386	7	35615
chr3	191711344	191711820	4	35615
chr15	41062189	41062665	4	225.41
chr15	91188251	91188727	4	3557.49
chr17	65538848	65539324	4	35574.9
chr17	72867429	72867905	4	68.94
chr22	37886457	37886933	6	35574.9
chr2	3912508	3912984	4	145.63
chr2	152185039	152185515	10	35534.9
chr6	87275048	87275524	5	35534.9
chr12	64404071	64404547	4	35534.9
chr4	155129556	155130032	6	35494.9
chr9	75772902	75773378	4	35494.9
chr11	20997595	20998071	4	35494.9
chr20	40074223	40074699	4	35494.9
chr2	126520674	126521150	4	22.76
chr2	242834497	242834973	4	35454.9
chr6	63202441	63202917	4	35454.9
chr7	92556049	92556525	4	4431.86
chr7	152433742	152434218	4	27.57
chr10	135093268	135093744	5	1363.65
chr15	99361772	99362248	7	35454.9
chr17	30624383	30624859	4	5909.15
chr2	124160331	124160807	5	35414.9
chr9	139094461	139094937	4	310.66
chr12	3020924	3021400	5	35414.9
chr2	128969787	128970263	5	35374.9
chr12	62807495	62807971	7	35374.9
chr1	110357792	110358268	4	8833.71
chr2	46479218	46479694	4	17667.4
chr3	103946435	103946911	4	35334.8
chr6	42005342	42005818	5	35334.8
chr6	170260493	170260969	4	33.65
chr4	116890836	116891312	5	20.52
chr13	22054971	22055447	12	35294.8
chr13	114096590	114097066	4	35294.8
chr15	96775504	96775980	4	35294.8
chr6	162268926	162269402	5	21.92
chr9	132133147	132133623	5	35254.8
chr21	36364272	36364748	4	27.85
chr1	207012482	207012958	5	35214.8
chr2	121671194	121671670	4	35214.8
chr4	112189714	112190190	4	35214.8
chr5	74965034	74965510	4	35214.8
chr8	3946420	3946896	6	35214.8
chr8	36348969	36349445	4	20.47
chr2	30445202	30445678	4	35174.8
chr5	54256047	54256523	5	5862.46
chr6	160013000	160013476	4	202.15
chr8	26472877	26473353	6	35174.8
chr9	19409194	19409670	4	35174.8
chr10	7522319	7522795	5	35174.8
chr14	105540582	105541058	4	35174.8
chr1	79424458	79424934	4	35134.8
chr5	106649334	106649810	4	35134.8
chr9	34257122	34257598	6	35134.8
chr10	45370177	45370653	4	35134.8
chr12	70004267	70004743	4	35134.8
chr14	23743678	23744154	5	35134.8
chr17	74951934	74952410	6	17567.4
chr2	133973111	133973587	5	35094.7
chr9	133626403	133626879	5	35094.7
chr18	22188119	22188595	5	25.18
chr1	180159720	180160196	4	35054.7
chr4	68297637	68298113	5	35054.7
chr5	36530916	36531392	5	35054.7
chr6	76271591	76272067	4	35054.7
chr7	15929079	15929555	4	35054.7
chr14	98726271	98726747	4	35054.7
chr15	65189548	65190024	4	35054.7
chr1	245967970	245968446	5	35014.7
chr4	116127232	116127708	5	35014.7
chr4	156500436	156500912	4	35014.7
chr6	135077368	135077844	4	51.8
chr8	47101517	47101993	4	36.47
chr10	16076399	16076875	10	35014.7
chr11	124005924	124006400	6	108.07
chr1	170961728	170962204	5	34974.7
chr2	176926276	176926752	5	17487.3
chr3	43097176	43097652	5	286.68
chr3	194508328	194508804	5	34974.7
chr4	128627945	128628421	4	34974.7
chr6	116236234	116236710	4	34974.7
chr6	116332725	116333201	4	34974.7
chr8	79822125	79822601	5	34974.7
chr9	71923473	71923949	6	178.44
chr12	32907006	32907482	4	34974.7
chr12	121467124	121467600	4	34974.7
chr14	33979054	33979530	4	34974.7
chrX	106639766	106640242	4	34974.7
chr1	155642553	155643029	4	34934.7
chr4	187632426	187632902	4	34934.7
chr5	35933132	35933608	4	19.45
chr5	80668805	80669281	4	34934.7
chr6	86632626	86633102	4	34934.7
chr7	38681929	38682405	4	34934.7
chr20	58670015	58670491	4	371.65
chr3	8640917	8641393	5	34894.7
chr4	83264057	83264533	4	34894.7
chr4	145993916	145994392	4	34894.7
chr15	25322493	25322969	4	34894.7
chr20	31611569	31612045	4	34894.7
chr2	196460397	196460873	4	34854.6
chr4	187060831	187061307	4	34854.6
chr6	33746622	33747098	4	154.22
chr18	5445404	5445880	4	34854.6
chrX	114373249	114373725	4	34854.6
chr1	36792504	36792980	4	34814.6
chr4	169566196	169566672	6	34814.6
chr7	133834971	133835447	5	34814.6
chr11	55371223	55371699	4	34814.6
chr11	103708739	103709215	5	34814.6
chr16	8416828	8417304	4	34814.6
chr19	35788393	35788869	5	34814.6
chr6	126404923	126405399	4	34774.6
chr11	134342962	134343438	4	34734.6
chr12	107266129	107266605	4	34734.6
chr1	240866626	240867102	4	34694.6
chr1	245223960	245224436	4	2891.21
chr2	118956289	118956765	4	34694.6
chr6	130845670	130846146	5	4336.82
chr7	132050464	132050940	4	34694.6
chr2	52842040	52842516	4	34654.6
chr2	61644971	61645447	5	34654.6
chr6	53627171	53627647	5	34654.6
chr7	70494246	70494722	4	34654.6
chr8	17761595	17762071	4	34654.6
chr11	132089201	132089677	4	1925.25
chr20	41028160	41028636	5	34654.6
chr6	131069107	131069583	5	34614.5
chr8	10494132	10494608	4	17307.3
chr9	116847314	116847790	5	73.96
chr14	21016823	21017299	4	34614.5
chr14	32630130	32630606	5	34614.5
chr1	175101255	175101731	4	34574.5
chr4	20734389	20734865	4	34574.5
chr14	104194142	104194618	4	960.4
chr15	58698062	58698538	4	90.51
chr20	34272222	34272698	4	34574.5
chr22	20278205	20278681	7	17287.3
chr1	46177110	46177586	4	34534.5
chr6	166256545	166257021	4	34534.5
chr7	121623376	121623852	5	34534.5
chr7	150481804	150482280	4	34534.5
chr8	101508696	101509172	6	73.17
chr17	56131654	56132130	4	17267.2
chr2	36481344	36481820	4	34494.5
chr3	14457928	14458404	6	5749.08
chr3	184799484	184799960	5	34494.5
chr6	151436736	151437212	4	34494.5
chr5	173494122	173494598	4	16.91
chr16	16296656	16297132	5	17227.2
chr17	11752519	11752995	4	1914.14
chr20	57268677	57269153	4	20.53
chr6	167875370	167875846	5	4301.81
chr8	63065457	63065933	4	34414.4
chr8	103004110	103004586	6	34414.4
chr12	106614348	106614824	4	34414.4
chr21	32806069	32806545	4	34414.4
chr1	178479981	178480457	4	17187.2
chr4	45380019	45380495	7	2455.32
chr11	8297201	8297677	4	34374.4
chr15	78712806	78713282	4	34374.4
chr5	132495775	132496251	4	34334.4
chr6	153975353	153975829	5	34334.4
chr13	113738671	113739147	5	137.34
chr14	34030007	34030483	4	34334.4
chr15	78678221	78678697	4	34334.4
chr17	30022619	30023095	5	34334.4
chr18	11364251	11364727	4	34334.4
chr22	20906124	20906600	4	34334.4
chr22	47794414	47794890	4	34334.4
chr7	101853907	101854383	5	1319.02
chr10	118813832	118814308	4	34294.4
chr1	181755005	181755481	4	34254.4
chr8	54780507	54780983	4	34254.4
chr8	132445572	132446048	4	34254.4
chr22	33836340	33836816	4	34254.4
chrX	109593217	109593693	5	34254.4
chr1	213821203	213821679	4	855.36
chr2	139677249	139677725	4	34214.4
chr3	42844862	42845338	4	34214.4
chr10	112861758	112862234	4	657.97
chr14	92955743	92956219	5	34214.4
chr17	9629600	9630076	4	34214.4
chr1	67614162	67614638	5	34174.3
chr2	211862245	211862721	4	34174.3
chr5	13215337	13215813	4	34174.3
chr10	23432493	23432969	4	34174.3
chr19	49196316	49196792	6	34174.3
chr20	19125729	19126205	4	34174.3
chr1	203124446	203124922	4	34134.3
chr3	42338876	42339352	4	34134.3
chr5	9213029	9213505	4	34134.3
chr5	12904784	12905260	4	34134.3
chr5	61594605	61595081	4	34134.3
chr6	149398287	149398763	5	34134.3
chr7	75767249	75767725	13	34134.3
chr9	109892939	109893415	4	34134.3
chr10	79126596	79127072	6	34134.3
chr4	40514064	40514540	5	17047.2
chr8	17491338	17491814	5	3409.43
chr15	64856804	64857280	10	34094.3
chr20	11918205	11918681	4	34094.3
chr20	35348747	35349223	7	34094.3
chr1	32132105	32132581	4	630.64
chr3	143292150	143292626	4	34054.3
chr4	150334364	150334840	4	34054.3
chr5	157682263	157682739	4	27.78
chr6	155485069	155485545	9	1135.14
chr7	88433100	88433576	4	34054.3
chr15	94012556	94013032	5	34054.3
chr18	34373033	34373509	4	34054.3
chr1	218702966	218703442	4	34014.3
chr5	79231869	79232345	5	34014.3
chr6	38997379	38997855	4	33974.3
chr6	159894696	159895172	4	19.98
chr6	168545064	168545540	5	33974.3
chr8	30366879	30367355	4	33974.3
chr9	124646634	124647110	6	33974.3
chr14	103420722	103421198	4	21.39
chr17	26957680	26958156	6	33974.3
chr1	220138957	220139433	5	33934.2
chr8	36612209	36612685	5	16967.1
chr10	93910632	93911108	4	33934.2
chr17	52234786	52235262	4	33894.2
chr17	72790252	72790728	4	33894.2
chr20	35397581	35398057	4	27.65
chrX	3965694	3966170	4	33894.2
chr8	111990346	111990822	5	33854.2
chr9	26594215	26594691	6	33854.2
chr1	200985652	200986128	4	16907.1
chr2	2403957	2404433	4	33814.2
chr3	148247981	148248457	5	16907.1
chr7	98087329	98087805	6	33814.2
chr10	63557910	63558386	4	33814.2
chr15	33080196	33080672	5	33814.2
chr18	14071308	14071784	5	33814.2
chr21	39983856	39984332	5	33814.2
chr1	19120877	19121353	4	33774.2
chr2	119577966	119578442	4	33774.2
chr5	134811960	134812436	4	16887.1
chr13	35597931	35598407	5	33774.2
chr15	77902196	77902672	5	146.84
chr18	53299221	53299697	6	33774.2
chr21	41164484	41164960	4	33774.2
chr1	48460767	48461243	4	8433.54
chr5	3010597	3011073	4	24.8
chr5	6965940	6966416	4	33734.2
chr6	113513490	113513966	6	33734.2
chr10	43053502	43053978	6	33734.2
chr13	33514320	33514796	4	16.5
chr15	46259358	46259834	5	33734.2
chr1	83370362	83370838	5	33694.2
chr2	86656019	86656495	4	391.79
chr2	133387710	133388186	4	33694.2
chr4	155385769	155386245	4	33694.2
chr5	38762141	38762617	5	19.17
chr8	144073630	144074106	4	16847.1
chr9	14061076	14061552	5	33694.2
chr9	95129265	95129741	4	33694.2
chr10	2035941	2036417	4	154.56
chr4	11376652	11377128	4	16827.1
chr12	109522462	109522938	5	36.66
chr1	207181500	207181976	5	33614.1
chr3	108136146	108136622	5	33614.1
chr4	181573021	181573497	4	33614.1
chr5	145793144	145793620	4	33614.1
chr6	5593468	5593944	4	33614.1
chr9	126703383	126703859	5	33614.1
chr10	4872847	4873323	5	33614.1
chr10	34999729	35000205	4	33614.1
chr11	64532177	64532653	4	33614.1
chr12	110968925	110969401	5	33614.1
chrX	95919631	95920107	4	33614.1
chr6	128212905	128213381	4	33574.1
chr10	42683999	42684475	5	33574.1
chr14	34247761	34248237	4	33574.1
chr15	64468454	64468930	5	559.57
chr16	65341850	65342326	4	33574.1
chr8	32250861	32251337	4	33534.1
chr8	62024139	62024615	4	2395.29
chr12	27699835	27700311	5	33534.1
chr19	45731229	45731705	4	30.77
chr3	127283504	127283980	5	41.76
chr7	52080809	52081285	5	33494.1
chr7	71679129	71679605	4	33494.1
chr3	155280161	155280637	5	33454.1
chr7	52663150	52663626	4	16727
chr7	132790850	132791326	4	33454.1
chr8	76630058	76630534	4	491.97
chr8	127539604	127540080	4	33454.1
chr10	77536496	77536972	5	33454.1
chr14	95322867	95323343	4	60.83
chr15	71421135	71421611	4	33454.1
chr16	49522226	49522702	4	33454.1
chr16	61277403	61277879	6	33454.1
chr3	74236200	74236676	4	33414
chr4	22048230	22048706	4	33414
chr4	143064911	143065387	4	33414
chr5	18767726	18768202	4	33414
chr9	138168008	138168484	4	153.28
chr10	1274843	1275319	4	33414
chr10	103939000	103939476	4	1856.34
chr13	43249796	43250272	5	33414
chr15	84782605	84783081	5	33414
chr1	145062146	145062622	7	53.66
chr2	62518832	62519308	4	33374
chr5	58659477	58659953	4	33374
chr7	134807258	134807734	5	33374
chr8	103184552	103185028	4	33374
chr17	10711297	10711773	4	33374
chr20	21664074	21664550	4	16687
chr3	157594860	157595336	5	33334
chr6	149766929	149767405	4	33334
chr11	7783144	7783620	5	16667
chr3	45806888	45807364	4	33294
chr5	15738564	15739040	4	832.35
chr14	87367981	87368457	4	33294
chr16	28342307	28342783	8	33294
chr20	25574105	25574581	4	33294
chr21	16471176	16471652	4	63.3
chr2	32616823	32617299	5	33254
chr4	156767848	156768324	5	33254
chr5	167056809	167057285	4	33254
chr6	42510015	42510491	13	33254
chr12	57994732	57995208	4	33254
chr1	210256898	210257374	4	33213.9
chr2	38505824	38506300	5	33213.9
chr2	172328139	172328615	5	33213.9
chr2	229024252	229024728	4	33213.9
chr6	132146559	132147035	4	5535.66
chr8	10535940	10536416	4	152.36
chr17	56793863	56794339	4	17.88
chr5	15824650	15825126	6	33173.9
chr8	22960392	22960868	6	33173.9
chr8	89430892	89431368	4	33173.9
chr16	57483074	57483550	4	33173.9
chr2	15997088	15997564	4	33133.9
chr3	190945787	190946263	4	33133.9
chr7	29491549	29492025	4	33133.9
chr8	104697499	104697975	5	33133.9
chr9	139286203	139286679	4	240.1
chr3	88903861	88904337	5	33093.9
chr5	111312951	111313427	5	33093.9
chr6	73760866	73761342	6	33093.9
chr8	323141	323617	4	33093.9
chr17	2401196	2401672	4	33093.9
chr22	31556449	31556925	7	33093.9
chr22	46265291	46265767	5	33093.9
chr1	107846136	107846612	4	33053.9
chr1	157093769	157094245	5	33053.9
chr6	125986685	125987161	5	33053.9
chr9	90490508	90490984	4	413.17
chr17	75350543	75351019	5	8263.47
chr1	203611139	203611615	5	1375.58
chr2	77073795	77074271	5	33013.9
chr6	56948048	56948524	5	33013.9
chr9	130338532	130339008	5	33013.9
chr11	37622764	37623240	4	33013.9
chr3	53648374	53648850	4	32973.8
chr8	29454449	29454925	4	32973.8
chr11	45578172	45578648	4	32973.8
chr16	86412315	86412791	5	716.82
chr18	13635600	13636076	4	32973.8
chr1	171294014	171294490	5	32933.8
chr2	179630612	179631088	4	32933.8
chr6	46830856	46831332	5	32933.8
chr15	53269517	53269993	5	32933.8
chr18	67135957	67136433	4	32933.8
chr19	52722691	52723167	4	32933.8
chr1	28168435	28168911	4	32893.8
chr1	54353561	54354037	4	20.82
chr4	117635026	117635502	4	32893.8
chr5	40735605	40736081	5	249.2
chr7	105350049	105350525	10	37.13
chr8	99076926	99077402	4	32893.8
chr10	80119174	80119650	5	32893.8
chr12	124616746	124617222	4	32893.8
chr16	89400532	89401008	4	8223.45
chr17	7691403	7691879	4	213.6
chr20	10069453	10069929	5	32893.8
chrX	65422791	65423267	5	32893.8
chr6	62788355	62788831	4	32853.8
chr8	24002127	24002603	4	35.79
chr13	99454563	99455039	6	32853.8
chr19	9038217	9038693	4	32853.8
chr20	58242909	58243385	4	4106.72
chrX	52088663	52089139	4	32853.8
chr6	53158048	53158524	4	16406.9
chr6	167101992	167102468	6	10.55
chr9	35840655	35841131	5	4101.72
chr13	62519460	62519936	4	32813.8
chr14	93435094	93435570	4	585.96
chr20	21213340	21213816	4	32813.8
chr2	145578058	145578534	4	32773.8
chr5	36886199	36886675	5	32773.8
chr5	62446022	62446498	4	32773.8
chr6	164881464	164881940	4	32773.8
chr8	11893637	11894113	5	32773.8
chr8	141388816	141389292	6	32773.8
chr11	8766502	8766978	4	16386.9
chr11	65595870	65596346	5	32773.8
chr15	23661484	23661960	4	176.2
chr17	57992321	57992797	9	32773.8
chr18	62628533	62629009	5	32773.8
chr22	25724803	25725279	4	32773.8
chr5	416822	417298	5	42.4
chr5	146798489	146798965	4	32733.8
chr8	13761829	13762305	5	16366.9
chr8	134635074	134635550	5	32733.8
chr9	108217738	108218214	5	32733.8
chr5	81872273	81872749	4	20.46
chr5	138123606	138124082	5	32693.7
chr6	76770148	76770624	4	32693.7
chr7	9579493	9579969	5	32693.7
chr8	34411211	34411687	5	8173.43
chr9	8588285	8588761	4	32693.7
chr10	78561361	78561837	5	50.45
chr13	82626778	82627254	4	32693.7
chr14	79520904	79521380	4	32693.7
chr3	40965381	40965857	4	32653.7
chr6	158491446	158491922	4	3265.37
chr7	35861605	35862081	4	32653.7
chr8	11583747	11584223	4	2332.41
chr6	102657172	102657648	4	32613.7
chr6	132203517	132203993	5	32613.7
chr10	25528237	25528713	5	32613.7
chr12	95373891	95374367	5	32613.7
chr20	59179835	59180311	6	32613.7
chr3	44864665	44865141	4	36.11
chr3	103142973	103143449	4	32573.7
chr8	6282509	6282985	6	16286.8
chr10	48433988	48434464	4	32573.7
chr12	125783236	125783712	4	25.29
chr2	110352971	110353447	6	38.27
chr6	118494482	118494958	6	32533.7
chr6	138706869	138707345	5	25.06
chr7	127580894	127581370	6	32533.7
chr15	71090471	71090947	5	32533.7
chr16	74749418	74749894	6	32533.7
chrX	41545561	41546037	4	32533.7
chr1	157173183	157173659	4	32493.7
chr1	204432288	204432764	4	32493.7
chr3	37852903	37853379	4	32493.7
chr4	80254331	80254807	4	32493.7
chr7	22727687	22728163	5	32493.7
chr8	123528596	123529072	5	32493.7
chr9	31381205	31381681	5	29.81
chr13	49702645	49703121	6	32493.7
chr15	96439244	96439720	4	70.33
chr3	141047745	141048221	4	32453.6
chr4	100412562	100413038	4	32453.6
chr5	16688881	16689357	4	3245.36
chr5	147131159	147131635	4	32453.6
chr14	24051343	24051819	4	32453.6
chr4	7600070	7600546	5	32413.6
chr5	40965062	40965538	4	32413.6
chr7	63692487	63692963	4	32413.6
chr21	18730423	18730899	4	32413.6
chr1	9390839	9391315	5	32373.6
chr9	34348017	34348493	4	32373.6
chr14	94365125	94365601	4	269.78
chr17	44812548	44813024	4	32373.6
chr1	167284823	167285299	4	32333.6
chr4	75803472	75803948	4	32333.6
chr4	77290218	77290694	5	8083.39
chr13	40105900	40106376	5	32333.6
chr14	73710737	73711213	5	32333.6
chr15	58021102	58021578	6	16166.8
chr1	220935145	220935621	4	5382.26
chr2	121749766	121750242	4	702.03
chr5	49592861	49593337	4	32293.6
chr8	33053868	33054344	8	32293.6
chr15	43412556	43413032	4	32293.6
chr1	205376841	205377317	4	32253.5
chr8	12826520	12826996	4	32253.5
chr8	30861791	30862267	5	8063.39
chr8	53247042	53247518	4	32253.5
chr9	83332630	83333106	4	16126.8
chr15	51067776	51068252	5	171.56
chr15	69017108	69017584	4	32253.5
chr7	48117401	48117877	4	32213.5
chr14	96478237	96478713	5	32213.5
chr17	26345331	26345807	6	32213.5
chr20	17455928	17456404	6	32213.5
chr1	23209379	23209855	4	32173.5
chr1	54501939	54502415	8	32173.5
chr12	108449215	108449691	5	32173.5
chr14	71610624	71611100	5	32173.5
chr3	177079477	177079953	4	32133.5
chr6	99355130	99355606	5	32133.5
chr7	27524178	27524654	4	32133.5
chr11	34665745	34666221	4	75.08
chr14	74817274	74817750	4	32133.5
chr15	94030087	94030563	4	32133.5
chr20	36130727	36131203	5	32133.5
chr1	77188185	77188661	4	32093.5
chr1	110197963	110198439	4	32093.5
chr2	115047234	115047710	4	32093.5
chr3	13213362	13213838	4	63.43
chr3	56026628	56027104	8	32093.5
chr5	13199964	13200440	4	32093.5
chr13	99090874	99091350	5	32093.5
chr16	51525999	51526475	4	4011.68
chrX	150915798	150916274	5	91.17
chr3	185892865	185893341	5	32053.5
chr8	75146192	75146668	4	32053.5
chr8	130262637	130263113	4	4006.68
chr9	15333057	15333533	4	32053.5
chr3	172941936	172942412	4	32013.5
chr4	176810410	176810886	4	32013.5
chr6	113903238	113903714	5	32013.5
chr8	119043407	119043883	4	32013.5
chr9	130685663	130686139	4	32013.5
chr12	54332890	54333366	4	485.05
chr1	89312563	89313039	4	31973.4
chr1	210552196	210552672	4	31973.4
chr2	47303563	47304039	4	31973.4
chr4	11527754	11528230	5	31973.4
chr7	118432231	118432707	4	31973.4
chr8	90291413	90291889	4	31973.4
chr13	107144191	107144667	4	31973.4
chr3	146706400	146706876	4	31933.4
chr5	65068562	65069038	9	31933.4
chr6	85674624	85675100	4	31933.4
chr9	106006327	106006803	4	31933.4
chr10	740721	741197	4	31933.4
chr22	17037094	17037570	4	275.29
chr1	220987644	220988120	4	31893.4
chr2	8848328	8848804	4	31893.4
chr5	136526213	136526689	4	31893.4
chr11	44390294	44390770	4	31893.4
chr12	14889621	14890097	10	31893.4
chr14	87537508	87537984	4	31893.4
chr9	33774616	33775092	15	2654.45
chr10	118538255	118538731	5	31853.4
chr12	16508263	16508739	4	31853.4
chr12	77112770	77113246	5	31853.4
chr14	101581496	101581972	5	15926.7
chr17	71344814	71345290	4	31853.4
chr1	118674448	118674924	5	40.79
chr3	140509954	140510430	4	31813.4
chr5	10250590	10251066	6	31813.4
chr5	135006116	135006592	5	2272.38
chr6	127794798	127795274	6	31813.4
chr7	30941574	30942050	4	31813.4
chr7	44867498	44867974	4	31813.4
chr7	133319236	133319712	4	31813.4
chr8	36952359	36952835	5	31.25
chr9	122857486	122857962	6	31813.4
chr10	111964344	111964820	5	31813.4
chr13	23905813	23906289	4	31813.4
chr18	77271485	77271961	4	36.91
chrX	146142358	146142834	5	31813.4
chr1	202066044	202066520	4	15886.7
chr2	209259086	209259562	5	31773.3
chr12	74333986	74334462	4	31773.3
chr15	97080448	97080924	6	31773.3
chr17	70564246	70564722	5	40.12
chr19	27737828	27738304	6	12.39
chr2	45268601	45269077	4	31733.3
chr4	7472140	7472616	4	15866.7
chr6	120923324	120923800	5	31733.3
chr8	133936283	133936759	4	50.85
chr19	10671624	10672100	4	54.15
chr1	231611548	231612024	4	32.14
chr3	73856449	73856925	6	31693.3
chr8	10432638	10433114	5	43.78
chr8	69794189	69794665	4	31693.3
chr10	50030137	50030613	4	31693.3
chr12	76966378	76966854	4	31693.3
chr14	59149732	59150208	4	15846.7
chr16	11600724	11601200	4	31693.3
chr17	35053998	35054474	5	31693.3
chr1	48762314	48762790	4	31653.3
chr1	57597752	57598228	4	15826.6
chr5	14704922	14705398	5	7913.32
chr7	30955872	30956348	4	35.25
chr11	126315949	126316425	4	193.01
chr15	76473429	76473905	4	31653.3
chr19	57377949	57378425	5	527.55
chr1	26341683	26342159	4	31613.3
chr1	228148476	228148952	6	31613.3
chr1	242566417	242566893	5	25.21
chr4	3650820	3651296	4	19.44
chr4	71625753	71626229	4	31613.3
chr8	140086709	140087185	4	31613.3
chr10	42386948	42387424	4	11.61
chr10	48498434	48498910	5	31613.3
chr19	10394187	10394663	5	31613.3
chr1	32576813	32577289	4	31573.3
chr6	144378970	144379446	5	31573.3
chr14	92713934	92714410	4	3157.33
chr19	2523666	2524142	8	17.86
chr20	33568804	33569280	5	34.77
chr22	19022824	19023300	5	584.69
chr22	27778120	27778596	5	31573.3
chr4	110800944	110801420	4	31533.2
chr11	2724009	2724485	4	31533.2
chr22	18879769	18880245	10	10.77
chr22	22397818	22398294	4	31533.2
chr11	128506730	128507206	4	31493.2
chr17	61642390	61642866	4	31493.2
chr17	79675250	79675726	4	31493.2
chr1	83962885	83963361	4	31453.2
chr4	150210479	150210955	4	31453.2
chr7	138922744	138923220	4	5242.2
chr11	6629243	6629719	4	31453.2
chr11	14922372	14922848	4	31453.2
chr11	127672144	127672620	4	1209.74
chrX	92659924	92660400	4	31453.2
chr1	94108565	94109041	7	15706.6
chr1	181266456	181266932	4	31413.2
chr1	244649769	244650245	4	31413.2
chr6	122181078	122181554	5	21.31
chr10	74394153	74394629	4	31413.2
chr11	119363373	119363849	4	31413.2
chr12	83999664	84000140	4	31413.2
chr17	54718195	54718671	4	31413.2
chrX	74183510	74183986	7	31413.2
chr13	72697573	72698049	4	31373.2
chr13	79683208	79683684	6	31373.2
chr14	55721441	55721917	4	82.13
chr14	104829874	104830350	5	31373.2
chr15	40757257	40757733	4	31373.2
chr1	25009217	25009693	4	31333.2
chr1	51456433	51456909	8	17.64
chr8	143491188	143491664	4	101.07
chr12	54489572	54490048	4	31333.2
chr15	78390731	78391207	4	31333.2
chr16	67682336	67682812	5	22.51
chr17	48306545	48307021	4	87.52
chr2	28020531	28021007	4	31293.1
chr21	46138451	46138927	5	31293.1
chr2	113497094	113497570	4	31253.1
chr3	189840078	189840554	5	31253.1
chr6	170440172	170440648	4	31.07
chr7	101055848	101056324	4	325.55
chr7	128463959	128464435	6	31253.1
chr8	33260349	33260825	4	31253.1
chr10	115693625	115694101	5	31253.1
chr12	106713747	106714223	5	17
chr12	130099052	130099528	6	31253.1
chr12	132341300	132341776	4	31253.1
chr19	54615700	54616176	4	31253.1
chr21	38428483	38428959	4	31253.1
chr2	144230807	144231283	4	15606.5
chr3	56431753	56432229	4	31213.1
chr6	107406138	107406614	4	31213.1
chr7	23487247	23487723	7	31213.1
chr9	25060889	25061365	4	31213.1
chr1	59997055	59997531	5	31173.1
chr1	89132776	89133252	4	15586.5
chr1	150841035	150841511	4	31173.1
chr4	92803836	92804312	4	31173.1
chr10	35806947	35807423	4	15586.5
chr15	29845638	29846114	5	31173.1
chr16	46435048	46435524	4	5195.52
chr22	20241780	20242256	4	31173.1
chr22	50193646	50194122	4	50.94
chr2	126517024	126517500	5	17.57
chr5	15037858	15038334	4	31133.1
chr5	114211576	114212052	6	31133.1
chr5	153778107	153778583	4	31133.1
chr6	88812236	88812712	4	31133.1
chr10	72985979	72986455	5	31133.1
chr17	71898210	71898686	4	59.41
chr1	182993917	182994393	4	31093.1
chr5	31721043	31721519	4	31093.1
chr6	163479693	163480169	5	31093.1
chr6	167663565	167664041	4	31093.1
chr7	76964078	76964554	5	31093.1
chr11	7645435	7645911	4	31093.1
chr12	7241101	7241577	6	3109.31
chr12	114391940	114392416	5	31093.1
chr16	87541202	87541678	5	444.19
chr1	110716185	110716661	4	31053
chr1	113322227	113322703	4	57.72
chr15	50484288	50484764	7	31053
chr15	62555811	62556287	6	388.16
chr18	77070716	77071192	4	31053
chr2	228485762	228486238	4	31013
chr4	47444786	47445262	4	31013
chr12	122268416	122268892	5	40.17
chr18	34792647	34793123	4	31013
chr20	48220036	48220512	4	31013
chr2	210332675	210333151	4	30973
chr3	15765429	15765905	4	35.36
chr6	39864342	39864818	4	234.64
chr10	35784892	35785368	4	407.54
chr12	112953563	112954039	4	30973
chr13	111965617	111966093	4	25.94
chr3	28156621	28157097	4	30933
chr4	156484065	156484541	13	30933
chr4	170730352	170730828	4	30933
chr3	136515620	136516096	4	30893
chr3	140615651	140616127	4	30893
chr6	90853379	90853855	4	13.01
chr8	91755542	91756018	4	30893
chr18	50098829	50099305	4	30893
chr1	61887499	61887975	6	30853
chr3	49315419	49315895	5	17.16
chr4	92827613	92828089	4	30853
chr5	11228564	11229040	4	30853
chr11	2866827	2867303	4	30853
chr1	59780363	59780839	4	15406.5
chr5	178937393	178937869	4	30812.9
chr6	40409443	40409919	4	30812.9
chr8	131753619	131754095	4	30812.9
chr10	42360725	42361201	4	3081.29
chr10	107851207	107851683	5	32.85
chr11	70834044	70834520	4	30812.9
chr18	21433727	21434203	5	30812.9
chr6	33717818	33718294	6	24.15
chr7	71392487	71392963	5	30772.9
chr7	141552714	141553190	4	30772.9
chr15	26949180	26949656	4	30772.9
chr17	74002336	74002812	4	35.87
chr2	17748333	17748809	4	30732.9
chr2	96635845	96636321	5	960.4
chr8	141172677	141173153	4	30732.9
chr9	129595202	129595678	4	30.49
chr10	123449673	123450149	4	30732.9
chr14	89015749	89016225	4	48.63
chr14	105243114	105243590	4	5122.15
chr15	48576247	48576723	4	7683.23
chr16	11409386	11409862	4	30732.9
chr17	57418563	57419039	5	30732.9
chr18	77768750	77769226	5	30732.9
chr18	77842974	77843450	5	30732.9
chr3	59070830	59071306	4	30692.9
chr8	42830078	42830554	6	15346.5
chr12	72252042	72252518	4	30692.9
chr16	67060845	67061321	4	30692.9
chr2	160031352	160031828	4	30652.9
chr5	109240399	109240875	6	30652.9
chr7	157354512	157354988	4	15326.4
chr11	103605209	103605685	5	30652.9
chr1	220451714	220452190	4	22.48
chr5	1232777	1233253	5	45.02
chr13	30101995	30102471	4	30612.9
chr16	866853	867329	4	7653.21
chr18	76547347	76547823	6	30612.9
chr18	77230696	77231172	4	30612.9
chr3	57949547	57950023	6	30572.8
chr11	82575462	82575938	4	30572.8
chr16	56199010	56199486	4	15.41
chr1	110308347	110308823	5	30532.8
chr3	16209513	16209989	4	30532.8
chr6	52459919	52460395	5	7633.21
chr8	68282931	68283407	4	30532.8
chr16	68818785	68819261	5	30532.8
chr18	9720279	9720755	4	30532.8
chr3	65735762	65736238	5	30492.8
chr3	145060875	145061351	4	30492.8
chr6	69257993	69258469	4	22.65
chr13	45871043	45871519	5	30492.8
chr20	53092430	53092906	4	217.81
chr22	19697631	19698107	4	90.75
chr1	230431534	230432010	4	15226.4
chr6	53826439	53826915	4	30452.8
chr9	76376866	76377342	4	30452.8
chr11	122429058	122429534	4	30452.8
chr13	113648126	113648602	4	15226.4
chr17	1666688	1667164	4	2175.2
chr5	113039753	113040229	4	30412.8
chr10	52361120	52361596	4	30412.8
chr11	45533119	45533595	4	30412.8
chr4	126988965	126989441	5	30372.8
chr12	69352284	69352760	5	30372.8
chr16	84749543	84750019	4	30372.8
chr2	75252056	75252532	4	30332.7
chr5	3961177	3961653	5	30332.7
chr5	43953045	43953521	4	30332.7
chr6	113330523	113330999	4	30332.7
chr9	19743319	19743795	4	30332.7
chr9	105083369	105083845	4	30332.7
chr10	1866639	1867115	6	30332.7
chr11	116032969	116033445	5	30332.7
chr1	208273815	208274291	4	30292.7
chr1	227095499	227095975	5	275.39
chr2	191396873	191397349	4	30292.7
chr1	186876475	186876951	5	30252.7
chr8	124651332	124651808	11	30252.7
chr17	41698178	41698654	6	30252.7
chr19	50795189	50795665	4	30252.7
chr2	224538334	224538810	4	30212.7
chr4	53769250	53769726	4	30212.7
chr5	137781113	137781589	4	43.41
chr5	168627357	168627833	4	30212.7
chr6	120049056	120049532	4	30212.7
chr7	101682159	101682635	5	96.22
chr8	21339611	21340087	4	30212.7
chr8	32832447	32832923	4	15106.3
chr13	112126537	112127013	4	15106.3
chr15	47371685	47372161	4	30212.7
chr22	25185194	25185670	4	30212.7
chr1	43810046	43810522	4	30172.7
chr3	118841229	118841705	4	30172.7
chr3	154181389	154181865	4	30172.7
chr4	10491224	10491700	4	30172.7
chr4	143015664	143016140	4	30172.7
chr7	150792534	150793010	4	30172.7
chr9	15585334	15585810	4	30172.7
chr10	51542969	51543445	4	30172.7
chr14	54342584	54343060	4	30172.7
chr14	93680166	93680642	4	1885.79
chr17	59385953	59386429	5	30172.7
chr1	116171202	116171678	9	22.59
chr10	36911777	36912253	6	5022.11
chr12	125972838	125973314	4	30132.7
chr15	44532790	44533266	5	2152.33
chr4	48994104	48994580	4	30092.6
chr5	100946978	100947454	6	7523.16
chr8	74114817	74115293	4	30092.6
chr9	37472000	37472476	5	417.95
chr13	30448760	30449236	4	30092.6
chr14	65344712	65345188	4	30092.6
chr14	91602708	91603184	4	30092.6
chr16	83497913	83498389	6	30092.6
chr17	66616375	66616851	5	30092.6
chr3	126111025	126111501	4	626.1
chr3	139433946	139434422	6	30052.6
chr5	2084589	2085065	5	30052.6
chr6	49817473	49817949	5	30052.6
chr8	19962176	19962652	4	30052.6
chr8	139928060	139928536	4	60.35
chrX	23143489	23143965	4	30052.6
chr1	39994469	39994945	5	15006.3
chr1	222247214	222247690	7	30012.6
chr2	29512804	29513280	5	30012.6
chr2	178700104	178700580	4	30012.6
chr4	62067610	62068086	4	30012.6
chr5	81112722	81113198	4	30012.6
chr7	65487325	65487801	5	30012.6
chr14	34502236	34502712	4	15006.3
chr1	100203389	100203865	5	29972.6
chr1	207989079	207989555	5	1873.29
chr5	2883695	2884171	4	29972.6
chr7	15700486	15700962	4	29972.6
chr20	61834619	61835095	4	29972.6
chr1	103400660	103401136	4	14.08
chr3	125697323	125697799	5	29932.6
chr6	138481847	138482323	4	39.08
chr10	98234441	98234917	4	29932.6
chr12	44396533	44397009	5	38.67
chr16	71549756	71550232	5	14966.3
chr17	62077028	62077504	4	29932.6
chr1	37851729	37852205	4	29892.5
chr2	167227427	167227903	4	29892.5
chr4	6285293	6285769	4	24.99
chr6	148540442	148540918	4	33.29
chr7	68210171	68210647	7	29892.5
chr10	106493371	106493847	4	14946.3
chr14	87818513	87818989	4	1067.59
chr21	23933798	23934274	4	29892.5
chr5	388273	388749	4	17.71
chr10	59135714	59136190	5	29852.5
chr17	1764250	1764726	5	29852.5
chr19	3336583	3337059	4	23.21
chr20	61699293	61699769	5	2985.25
chr22	43925985	43926461	4	4975.42
chr9	135923987	135924463	4	29812.5
chr13	53690793	53691269	5	29812.5
chr18	76714425	76714901	4	11.99
chr1	164923104	164923580	4	4962.08
chr2	190030183	190030659	5	29772.5
chr3	143538019	143538495	6	29772.5
chr5	179563000	179563476	4	29772.5
chr6	90525462	90525938	4	24.4
chr7	117411084	117411560	4	29772.5
chr7	157961204	157961680	4	29772.5
chr9	27010449	27010925	4	29772.5
chr9	77323568	77324044	7	29772.5
chr11	134428322	134428798	5	354.43
chr2	207158914	207159390	5	29732.5
chr8	2912110	2912586	4	29732.5
chr8	56528034	56528510	7	29732.5
chr10	80000109	80000585	5	29732.5
chr10	127923422	127923898	5	14866.2
chr12	66210988	66211464	4	29732.5
chr15	89608945	89609421	4	29732.5
chr1	116542643	116543119	4	29692.5
chr3	154934439	154934915	4	23.42
chr6	36742425	36742901	5	27.24
chr12	94851594	94852070	4	29692.5
chrX	20186808	20187284	5	29692.5
chr5	179319893	179320369	4	3706.56
chr9	128933694	128934170	7	29652.5
chr11	8595017	8595493	4	29652.5
chr13	102865105	102865581	4	29652.5
chr17	66313771	66314247	6	780.33
chrY	14656585	14657061	4	2118.03
chr2	100760807	100761283	4	29612.4
chr5	115644948	115645424	4	29612.4
chr6	106015524	106016000	5	2961.24
chr9	131584634	131585110	4	14806.2
chrUn_gl000224	15894	16370	4	29612.4
chr1	110491957	110492433	4	2957.24
chr2	1646821	1647297	4	17.09
chr2	18095092	18095568	5	29572.4
chr3	193923572	193924048	4	29572.4
chr8	108701818	108702294	4	14786.2
chr10	36355087	36355563	5	29572.4
chr16	84206246	84206722	4	29572.4
chr20	45662258	45662734	5	29572.4
chr22	18534642	18535118	4	29572.4
chr1	72998667	72999143	4	29532.4
chr2	4137998	4138474	6	984.41
chr2	119632094	119632570	4	29532.4
chr3	86619288	86619764	4	29532.4
chr5	176466420	176466896	4	22.11
chr6	88573668	88574144	4	29532.4
chr6	109545393	109545869	5	29532.4
chr6	140215687	140216163	4	29532.4
chr11	27491432	27491908	4	29532.4
chr19	56567235	56567711	4	4922.07
chr3	83051511	83051987	5	29492.4
chr6	47694926	47695402	4	29492.4
chr7	73207529	73208005	5	14746.2
chr8	103548347	103548823	4	29492.4
chr9	35912815	35913291	4	8.53
chr10	9797180	9797656	4	29492.4
chr11	740754	741230	6	30.72
chr18	77918815	77919291	4	29492.4
chr20	55758473	55758949	4	98.31
chr1	118348536	118349012	4	29452.4
chr20	58877605	58878081	7	14726.2
chrX	77031227	77031703	4	29452.4
chr4	53429751	53430227	4	29412.3
chr9	78700870	78701346	5	29412.3
chr13	22318318	22318794	4	29412.3
chr14	71771279	71771755	4	29412.3
chr19	36735459	36735935	5	29412.3
chr8	61694090	61694566	4	29372.3
chr9	127290256	127290732	5	39.59
chr16	22253790	22254266	5	29372.3
chr2	143130519	143130995	4	29332.3
chr5	9864139	9864615	7	14666.2
chr2	232098056	232098532	8	29292.3
chr8	47027380	47027856	5	29292.3
chr15	29552034	29552510	4	29292.3
chr1	12784865	12785341	4	29252.3
chr3	136120327	136120803	4	29252.3
chr4	25292442	25292918	4	39
chr8	8800644	8801120	4	172.07
chr12	52704213	52704689	4	29252.3
chr18	32657266	32657742	7	29252.3
chr2	95557392	95557868	10	29212.3
chr3	33747315	33747791	5	29212.3
chr3	57090442	57090918	6	29212.3
chr12	674975	675451	5	29212.3
chr12	52048819	52049295	5	29212.3
chr15	40009784	40010260	5	36.33
chr18	8994727	8995203	4	29212.3
chr4	178143953	178144429	5	29172.2
chr6	166336681	166337157	4	29172.2
chr12	53933069	53933545	5	29172.2
chr20	8744197	8744673	4	26.57
chr1	247707878	247708354	5	29132.2
chr2	182500738	182501214	6	29132.2
chr8	112929017	112929493	4	29132.2
chr9	31104385	31104861	4	29132.2
chr9	138587583	138588059	5	338.75
chr17	26820917	26821393	4	14566.1
chr1	30359873	30360349	5	29092.2
chr2	23258240	23258716	4	29092.2
chr5	173058056	173058532	4	29092.2
chr10	102444831	102445307	4	29092.2
chr12	126988387	126988863	9	29092.2
chr6	83293742	83294218	4	29052.2
chr9	97579603	97580079	4	23.74
chr10	121182186	121182662	5	29052.2
chr14	29593528	29594004	4	29052.2
chr15	39214374	39214850	5	29052.2
chrY	6400169	6400645	4	29052.2
chr1	146936093	146936569	4	7253.05
chr2	21801592	21802068	4	29012.2
chr10	30804567	30805043	6	2901.22
chr4	16453440	16453916	4	28972.2
chr5	131421042	131421518	4	28972.2
chr7	89060832	89061308	6	28972.2
chr8	22574381	22574857	4	134.13
chr8	104485845	104486321	5	28972.2
chr12	124973881	124974357	4	28972.2
chr17	67741385	67741861	4	28972.2
chr4	148736589	148737065	4	28932.2
chr1	12611627	12612103	4	7223.03
chr3	118852441	118852917	4	28892.1
chr4	154462455	154462931	4	20.23
chr5	44237470	44237946	5	28892.1
chr10	71421539	71422015	4	14446.1
chr11	134228306	134228782	5	28892.1
chr15	57618252	57618728	4	28892.1
chr2	159415812	159416288	4	28852.1
chr4	183802776	183803252	4	19.42
chr5	22135252	22135728	5	28852.1
chr7	134048403	134048879	5	28812.1
chr10	106279048	106279524	4	14406
chr11	119719811	119720287	6	28812.1
chr12	2218410	2218886	4	28812.1
chr13	73044110	73044586	4	28812.1
chr2	43809808	43810284	4	28772.1
chr2	160140202	160140678	5	28772.1
chr5	21843549	21844025	4	28772.1
chr5	167996793	167997269	4	28772.1
chr17	35181431	35181907	6	1798.26
chrX	146957618	146958094	5	28772.1
chr1	20668788	20669264	6	28732.1
chr1	121356072	121356548	7	16.2
chr3	28492216	28492692	5	28732.1
chr7	3947914	3948390	5	23.82
chr7	53504845	53505321	5	28732.1
chr10	75698837	75699313	4	28732.1
chr1	105670465	105670941	4	28692
chr4	100217033	100217509	4	11.94
chr6	86728393	86728869	4	28692
chr7	37492824	37493300	6	28692
chr7	116627677	116628153	4	28692
chr9	93067072	93067548	4	28692
chr10	88583947	88584423	4	20.41
chr12	132020534	132021010	4	28692
chr21	30648068	30648544	5	28692
chr2	137090274	137090750	5	28652
chr2	174433753	174434229	4	28652
chr4	851162	851638	4	28652
chr4	908159	908635	5	28652
chr5	124399189	124399665	4	28652
chr6	164167577	164168053	5	111.05
chr9	109319276	109319752	6	28652
chr14	75981733	75982209	4	28652
chr15	67352425	67352901	5	28652
chr3	59192082	59192558	4	28612
chr3	109165529	109166005	4	28612
chr9	10270786	10271262	4	28612
chr15	92023999	92024475	4	28612
chr19	56929949	56930425	4	28612
chr21	31676766	31677242	12	28612
chr1	42629991	42630467	4	14.76
chr2	148326009	148326485	4	28572
chr6	142275873	142276349	4	21.71
chr17	67558770	67559246	4	28572
chr19	2851130	2851606	6	28572
chr1	166947273	166947749	4	14266
chr2	11188857	11189333	4	14266
[truncated: 2,270 more rows]
