# Supplementary material for: Molecular and clinical analyses of PHF6 mutant myeloid neoplasia provide their pathogenesis and therapeutic targeting
Source: Nat Commun. 2024 Feb 28;15:1832. doi: 10.1038/s41467-024-46134-w (PMC10901781; doi:10.1038/s41467-024-46134-w)
Supplement: Supplementary file 10 — Supplementary Data 7 [file 41467_2024_46134_MOESM10_ESM.xlsx]

## Sheet: Supplementary Data 7
Supplementary Data 7: Differential expressed genes in PHF6-mutated AML
Gene	Log2FC	AveExpr	P value	adj.P value
STARD4-AS1	1.43605	0.573202	2.03e-07	0.00269641
DNTT	5.9562	2.69834	3.05e-07	0.00269641
TTYH1	0.921791	0.396535	1.24e-06	0.00713061
AMZ1	1.35486	0.598995	1.89e-06	0.00713061
hsa-mir-4539	0.847243	0.233788	2.3e-06	0.00713061
PCDHGC3	2.32603	1.28796	2.42e-06	0.00713061
GABRD	1.00789	0.330083	3.28e-06	0.00748506
SCN3A	3.59596	1.17389	3.38e-06	0.00748506
ST8SIA5	0.815313	0.245842	4.69e-06	0.00922378
NR5A2	1.74773	0.500854	5.67e-06	0.0100295
DTD1	-1.65552	4.23481	8.15e-06	0.012666
CASC14	0.467888	0.141959	8.59e-06	0.012666
SERHL2	1.08333	0.428314	1.37e-05	0.0186126
hsa-mir-4538	0.669116	0.21194	1.86e-05	0.0224356
IGHJ3P	1.14656	0.654101	1.9e-05	0.0224356
ANGPTL2	0.778798	0.235753	2.47e-05	0.0273708
KCTD15	-2.18063	4.33326	3.09e-05	0.0321315
NPM1P25	1.18776	1.63555	3.88e-05	0.0372578
ASL	-1.09791	3.64973	4.1e-05	0.0372578
ZSCAN9	-1.46079	3.60462	4.21e-05	0.0372578
THSD7A	2.82191	1.50863	4.49e-05	0.0378858
FGD1	0.606832	0.155633	4.82e-05	0.0388062
CRB1	0.275037	0.218161	5.94e-05	0.0442922
AOX1	1.58399	1.09926	6.01e-05	0.0442922
DRD4	0.889815	0.862039	6.59e-05	0.0465637
BCAP29	-0.691228	5.4875	6.84e-05	0.0465637
KIAA1958	-1.86702	4.27762	7.53e-05	0.0493807
TCF4	2.42811	5.60074	9.06e-05	0.0572997
KCNA5	1.30599	0.417053	9.55e-05	0.0583017
PSD3	2.0899	2.66439	0.000100467	0.0592823
ADAMTS6	1.41959	1.69529	0.000109987	0.0628062
PLXDC2	-2.3411	6.00085	0.000116116	0.0629054
ADAMTS7P4	0.406547	0.292993	0.000117268	0.0629054
AKR1C6P	1.39337	0.40341	0.000122257	0.0633842
NUP210L	0.481022	0.224976	0.000125322	0.0633842
SHROOM2	0.996982	0.261314	0.000130215	0.0640296
COBLL1	2.74623	3.60287	0.000138565	0.066294
SBF2-AS1	1.10934	2.00112	0.000147601	0.0687585
PACSIN1	2.3604	1.47553	0.000154273	0.0700241
GALNT11	-0.903349	4.76944	0.000161285	0.0713767
ARMC12	0.724885	1.02608	0.000178342	0.0770001
DOCK5	-1.65969	6.9706	0.000184068	0.0775802
IGHJ4	1.20754	1.12261	0.000189848	0.0781554
CCL25	0.835158	0.39877	0.000201335	0.0810009
SLC23A1	1.52082	1.24918	0.000227001	0.0840257
KCTD19	0.56571	0.307829	0.000229734	0.0840257
GLYATL2	0.817607	0.371261	0.000233451	0.0840257
RPH3AL	1.38475	1.91612	0.000234894	0.0840257
SRPK3	1.09222	0.683466	0.000237009	0.0840257
hsa-mir-4537	0.803041	0.380067	0.000237334	0.0840257
AR	2.7834	1.93537	0.000249543	0.0866158
PLEKHA3P1	0.663428	1.75526	0.00025736	0.0876113
CD151	-1.46094	5.20724	0.00026689	0.0891412
MFAP4	2.66235	2.67253	0.000273655	0.089708
KCNK12	1.3169	0.472745	0.000279457	0.0899445
KIAA1462	2.88316	1.79335	0.000286307	0.0905038
GUCA1B	0.69796	1.03018	0.000297254	0.091442
VPREB1	1.83278	0.989181	0.000299607	0.091442
CNN2	-1.00977	7.8265	0.00031284	0.0937399
SMOC1	0.736036	0.286703	0.000317726	0.0937399
LY9	1.9925	3.27139	0.000346823	0.0982078
LRCH1	0.692101	5.18624	0.000349728	0.0982078
COL26A1	0.629477	0.177729	0.000351083	0.0982078
PRDM10	0.548633	4.1883	0.000355062	0.0982078
TES	-1.30225	6.12963	0.000360959	0.0983029
GARNL3	0.924088	0.969589	0.000383549	0.102637
GCSAM	1.54275	2.24701	0.000390967	0.102637
SAYSD1	0.655447	3.77311	0.000398469	0.102637
FLNA	-0.826584	10.9091	0.000400064	0.102637
EYA1	1.27781	0.438303	0.000421135	0.106499
TPM2	1.7358	4.72804	0.000453083	0.112126
BLNK	2.41261	2.37566	0.000461759	0.112126
CD63	-0.849917	7.95513	0.000462388	0.112126
ABCG2	1.19327	0.81325	0.000488212	0.11656
SLC38A11	0.855302	0.464662	0.000499688	0.11656
SPRY2	-2.42646	4.29027	0.000501964	0.11656
CXorf40A	0.672614	3.29869	0.000518416	0.11656
HS3ST1	1.35877	0.842124	0.000519688	0.11656
WWTR1	1.23345	0.683814	0.000522209	0.11656
XKR9	0.33941	0.21583	0.000528321	0.11656
DLL1	1.72797	1.52679	0.00053335	0.11656
IGHJ6	0.997243	0.741087	0.000549257	0.117999
IGHD7-27	0.478462	0.173821	0.000553267	0.117999
ESPNP	0.842765	0.392795	0.000593143	0.12395
SDF4	-0.491998	6.95997	0.000596585	0.12395
PHYHIP	0.378304	0.201309	0.000602176	0.12395
GPC3	0.822103	0.258079	0.000613403	0.12481
COBL	1.69655	0.702659	0.000633308	0.127369
ABHD17C	1.89304	3.02249	0.000645787	0.127369
CLEC4C	1.33324	0.657503	0.000647621	0.127369
QSOX1	-1.14354	7.30413	0.000654763	0.127369
KIAA0226L	1.50885	1.96168	0.000683243	0.131081
PCDHB15	0.651821	0.386605	0.000692019	0.131081
TSHR	0.7199	0.318609	0.000696399	0.131081
SLC35D1	0.727837	4.92104	0.000703462	0.131081
HESX1	0.934058	1.81277	0.00074878	0.138072
L3MBTL4	2.0609	1.83149	0.000757407	0.138223
MCC	0.725192	0.614224	0.000812765	0.145363
TAF7	0.755025	6.76608	0.000816137	0.145363
BMI1	1.21081	5.69473	0.000825651	0.145363
ATP6AP1	-0.542957	7.31567	0.000834884	0.145363
SNORA33	0.505822	1.14241	0.000837592	0.145363
ABHD12B	1.66801	0.966753	0.000846416	0.145469
PPM1J	1.26877	0.724984	0.000877546	0.149368
NKRF	0.665749	4.50381	0.000909323	0.153303
ARHGAP10	-1.57281	3.20527	0.000946729	0.158104
SLCO5A1	2.44532	2.11229	0.000976124	0.160529
C4orf33	-0.626959	3.95895	0.000979389	0.160529
SLCO3A1	-1.04135	5.52385	0.00102741	0.166855
FAM213B	-0.908532	4.31617	0.00110884	0.178443
SGMS2	-2.16499	3.34847	0.00114084	0.181939
SCT	0.549741	0.229832	0.00115557	0.182182
PDLIM5	-1.14279	4.9246	0.00116295	0.182182
RIMKLBP1	0.419443	0.516252	0.00132622	0.204656
RBMS3	0.925617	0.48231	0.00133544	0.204656
SNAPC1	0.773211	2.59895	0.00135567	0.204656
DYRK3	1.57718	2.7205	0.0013605	0.204656
MAGED4B	0.875447	0.461471	0.00136422	0.204656
CIB2	0.962969	1.4438	0.00138366	0.205828
CD2AP	0.87497	5.62423	0.00140258	0.206905
NPC1L1	0.354516	0.207668	0.00143406	0.2098
CCDC112	-1.27966	3.60259	0.00146495	0.212562
CDH6	0.415742	0.161969	0.00150067	0.214274
LINC01059	0.334825	0.220566	0.00150096	0.214274
NUPR1	0.417592	0.208118	0.00153319	0.215567
SNORD109A	0.326428	0.283053	0.00155023	0.215567
CCDC69	-0.971626	7.06504	0.00155777	0.215567
LILRA4	1.49632	0.916939	0.00155973	0.215567
RALB	-0.776261	6.44655	0.0015709	0.215567
LINC00865	2.48191	2.05685	0.00168332	0.228208
IGHJ1P	0.691237	0.292561	0.00168881	0.228208
SETBP1	2.31496	3.37547	0.00170401	0.228518
TSPAN7	2.19697	1.64231	0.00177952	0.236817
ABHD15	1.13554	4.7769	0.00180595	0.236817
DCT	0.294612	0.16286	0.00181863	0.236817
TRBV27	2.17766	2.85724	0.00181941	0.236817
FAM50A	-0.644621	5.21388	0.00185728	0.238916
CDH4	2.17849	1.33847	0.00186253	0.238916
BCL2L14	0.957477	0.423772	0.00190216	0.239859
VASH2	0.95901	0.763209	0.00191046	0.239859
FUCA2	-0.954821	5.3544	0.00191053	0.239859
PIP4K2C	-0.990268	4.37175	0.00197684	0.246437
PCDHGC4	0.31628	0.196972	0.00204015	0.252551
PCDHGC5	0.357392	0.228092	0.00205606	0.252753
CDK18	1.36463	3.14611	0.00208135	0.254097
ABCG1	1.63202	3.60578	0.00211592	0.256548
ACP5	1.5179	3.18156	0.00217734	0.260166
LRRN2	1.52886	1.09534	0.00218124	0.260166
JAM2	0.887174	0.561698	0.00222024	0.260166
RASD1	1.97378	2.42292	0.00222484	0.260166
FAIM3	1.74097	4.16241	0.00222788	0.260166
C10orf10	2.13511	2.70092	0.00223394	0.260166
PTK2	2.28912	3.09247	0.00228275	0.263395
HIST1H2BG	1.74991	2.83097	0.00232487	0.263395
CHORDC1	0.638516	5.31192	0.00232987	0.263395
MAP4K2	-0.639927	6.05927	0.00233598	0.263395
FAM167A	1.08195	0.988357	0.00233719	0.263395
PDLIM1P4	0.643872	0.951381	0.00235094	0.263395
SACS	0.839945	6.04745	0.00238397	0.264613
C17orf105	0.238919	0.295012	0.00239171	0.264613
FOXO1	1.60895	4.43945	0.00248146	0.271824
PCDHGB7	1.20157	1.14733	0.00249288	0.271824
DOCK6	2.07821	2.11662	0.00250409	0.271824
BMP3	1.06184	0.507211	0.00251831	0.271824
KCNK10	1.0133	0.432176	0.00255918	0.274561
MROH1	-0.573027	4.52151	0.00258298	0.274782
BCL11A	1.41039	5.6494	0.00259228	0.274782
IGHJ1	1.11046	0.682784	0.00262292	0.276374
PMPCB	0.48834	6.18197	0.00265998	0.278621
CCDC42	0.660851	0.445819	0.00271604	0.281621
PCDHGA10	0.985269	0.930428	0.00273175	0.281621
NOG	1.71562	2.35468	0.00276189	0.281621
KMT2A	0.720784	7.72445	0.00277046	0.281621
GSPT2	1.1136	3.43607	0.00279757	0.281621
WFS1	1.49381	1.41461	0.00280299	0.281621
AFF3	1.83027	4.47994	0.00281557	0.281621
CRTAM	0.959208	1.61607	0.00281589	0.281621
ARIH2OS	0.514756	1.78871	0.0028724	0.282582
TRBVB	2.03065	2.32916	0.00287353	0.282582
DDR1	1.70462	1.89337	0.00290616	0.282582
ZDHHC23	-1.25024	3.56084	0.00290625	0.282582
LGMN	1.6946	2.08024	0.00291072	0.282582
IGHJ5	1.03797	1.11624	0.00292128	0.282582
DBH-AS1	1.05085	1.10188	0.00295619	0.283887
VCAM1	1.67181	1.18685	0.00297868	0.283887
DNASE1L3	0.781917	0.497077	0.00298288	0.283887
EBF1	1.31121	1.14994	0.00302022	0.285499
SMAD1	1.57996	3.79508	0.00304873	0.285499
HIST1H3E	0.320314	0.261383	0.00305439	0.285499
IGHM	1.90606	7.08129	0.00308019	0.285499
GSC	0.507862	0.177926	0.00308047	0.285499
LINC00685	0.516948	0.911086	0.00309869	0.285692
DHCR24	-1.81702	4.25982	0.00314649	0.288597
PLXNA4	1.30977	1.38478	0.00325078	0.295186
FBXW11	0.529106	5.62166	0.00327197	0.295186
VASP	-0.844296	7.56331	0.00328343	0.295186
RUNX2	0.953003	6.7605	0.00330557	0.295186
MIPOL1	0.461785	0.196799	0.00331599	0.295186
RARRES2	0.916726	0.429727	0.00331838	0.295186
WDR35	-1.37831	3.91402	0.0033948	0.299073
SNORD116-20	0.639561	0.745325	0.00339587	0.299073
HPS1	-0.352757	6.73126	0.00343171	0.299649
PITPNM1	-0.79977	6.47572	0.00344209	0.299649
ABCA6	1.62324	1.10535	0.00345319	0.299649
THAP5	0.709376	3.75456	0.00350518	0.300527
RXRB	0.524433	5.7247	0.00351756	0.300527
TTC24	1.67037	3.02386	0.00352638	0.300527
RASGRP4	-1.15504	6.2589	0.00353122	0.300527
GBP4	1.86391	5.64901	0.00356748	0.301081
BRF1	0.594751	5.38442	0.00358297	0.301081
SNORD108	0.565979	0.734016	0.00358875	0.301081
WARS	-1.05315	7.18562	0.00364288	0.304181
OTOA	0.814212	0.514617	0.00366603	0.304297
SPI1	-0.856853	7.9523	0.00369322	0.304297
DNAJC1	1.00335	5.56184	0.00370982	0.304297
CLEC11A	-2.45302	6.64081	0.00371303	0.304297
CLK4	0.590365	4.99865	0.00375403	0.306239
GAB1	1.03795	4.52626	0.00377319	0.30639
CARD11	1.48822	4.55647	0.00382954	0.308469
BIVM	-1.38257	3.3026	0.00383365	0.308469
TRGV5P	0.820617	1.04802	0.00386448	0.309543
EDNRB	1.05518	0.639469	0.00389789	0.310813
CD248	1.27014	1.22122	0.00392165	0.311305
IGHJ2	0.588679	0.413231	0.00400127	0.314314
SRPX	0.537836	0.253724	0.00401653	0.314314
RGPD4	0.68117	1.09915	0.0040327	0.314314
TF	1.21339	1.21787	0.00404615	0.314314
FNBP1L	1.72509	3.67674	0.00404834	0.314314
KIR3DX1	0.993897	1.10012	0.0040964	0.315741
FAM21B	-0.632112	4.33797	0.00410238	0.315741
PLEKHH1	0.715263	0.476994	0.00414275	0.317467
CXCL12	2.6436	1.97305	0.00416999	0.318177
TCN2	-1.58984	3.73895	0.00421848	0.320496
GNAI2	-0.47399	9.13976	0.00431688	0.32657
TBXAS1	-1.11068	6.23188	0.00433597	0.326618
PKMP3	0.506828	0.685049	0.00439799	0.329703
RUNX1	1.09462	8.65709	0.00442715	0.329703
TRGV3	0.578908	0.766415	0.00444992	0.329703
HEXA	-0.553131	6.44959	0.00447026	0.329703
SAV1	0.713102	4.60622	0.0044734	0.329703
PRSS42	0.173953	0.126565	0.00448868	0.329703
BBX	0.667482	6.23805	0.00452135	0.329874
THAP5P1	0.200312	0.3454	0.00452826	0.329874
PPP1R3G	1.31597	0.86505	0.00457489	0.331904
LGI4	0.548102	0.629965	0.00463857	0.333575
GNA12	1.132	6.40994	0.00464366	0.333575
TSSK6	0.578168	1.77383	0.00465445	0.333575
COX19	0.473372	4.64509	0.00469988	0.335016
DHRS1	-0.576416	3.68194	0.00472714	0.335016
MFSD10	-0.744176	7.00631	0.00474544	0.335016
PIM2	1.01561	5.73781	0.00480484	0.335016
CSF2RB	-1.48901	6.48328	0.00483069	0.335016
MAP1A	2.03345	4.90701	0.00484254	0.335016
JHDM1D-AS1	0.750003	1.94383	0.00486773	0.335016
ZNF608	2.0031	3.14803	0.00487298	0.335016
DLC1	-2.10932	3.83585	0.00487935	0.335016
NCR3LG1	-1.20469	2.70729	0.00488333	0.335016
C20orf24	-0.493647	4.44858	0.00489147	0.335016
IGFBP5	1.49868	0.911967	0.00490166	0.335016
SMAP1	-0.406607	5.25356	0.00492812	0.335529
EMP3	-0.902661	7.03969	0.00496912	0.337025
BACE1	-1.31628	4.62344	0.00502483	0.339502
KCNQ3	0.762819	0.359503	0.00505607	0.340314
FKBPL	0.632812	1.85489	0.00511623	0.342265
CYP46A1	1.12398	0.653817	0.00512972	0.342265
WWC2	-1.55968	2.402	0.00514307	0.342265
C12orf23	0.994372	4.72078	0.00521106	0.344313
ZNF830	0.625364	4.14944	0.00521273	0.344313
PTPRS	1.92164	2.68488	0.00526191	0.346269
NOS3	0.635275	0.829195	0.00537082	0.352127
GRK5	1.274	3.50694	0.00542195	0.354168
ZNF681	1.07858	2.43205	0.00545107	0.35476
ADPRM	0.761669	3.8576	0.00549116	0.356061
CHRFAM7A	-0.783749	1.61679	0.00554763	0.358409
NAA25	0.559601	5.32427	0.00563177	0.361558
RIMKLB	1.31767	5.49891	0.00564768	0.361558
CAPN14	0.784467	0.985566	0.00565764	0.361558
TMEM70	0.823016	3.79431	0.00573389	0.364634
RBM12	0.540995	6.41166	0.00578752	0.364634
POLB	0.553377	4.26876	0.00578761	0.364634
SIGLEC10	-1.45163	4.8311	0.00579449	0.364634
NPPC	0.422855	0.239311	0.00580876	0.364634
SHKBP1	-0.51539	7.18951	0.00592748	0.370771
SEMA6C	0.822263	1.94875	0.00598217	0.372874
ME3	1.32258	3.77559	0.00604249	0.375313
FERMT3	-0.541638	8.00455	0.00612129	0.375644
PPM1L	-0.926313	4.68858	0.00612763	0.375644
SIAH2	0.62596	5.76451	0.00615836	0.375644
ST3GAL6-AS1	0.514494	0.598446	0.00618033	0.375644
SF3A3P1	-0.316345	1.46002	0.00619977	0.375644
C5orf56	1.23395	3.89335	0.00622689	0.375644
SCD5	1.3575	2.32364	0.00622934	0.375644
CLN8	0.856517	4.7499	0.00624886	0.375644
HSPA1L	0.700493	2.23243	0.00625735	0.375644
GAS2L1	-1.26854	3.07985	0.00627124	0.375644
CTSA	-1.04893	8.05014	0.00629956	0.375644
FSD1L	-0.849396	3.16735	0.00630246	0.375644
MRFAP1	0.43972	7.10543	0.00637332	0.377409
TRAT1	1.54066	2.62507	0.00637472	0.377409
MACROD2	1.35145	1.44302	0.0065079	0.382512
DCAF5	-0.442196	6.61891	0.00651481	0.382512
NAGLU	-0.476974	4.29582	0.00654473	0.382512
IGHJ2P	0.557966	0.370533	0.00654734	0.382512
TPMT	-0.661947	4.55907	0.00661705	0.385242
NOS2	0.544517	0.211683	0.00670244	0.385242
RRAGA	0.477751	4.86564	0.00671829	0.385242
NR3C1	0.529244	6.97544	0.00671995	0.385242
PHF8	0.371418	5.8246	0.0067298	0.385242
GBP7	0.426616	0.323989	0.00673192	0.385242
PTPN7	-0.742009	7.03202	0.00674641	0.385242
FAM122A	0.545721	4.43089	0.00681937	0.388156
KLHL6	0.818824	6.12704	0.00684534	0.388385
CD58	-0.794616	4.70921	0.006882	0.389218
HEY2	0.372763	0.148482	0.00691524	0.389515
FSIP1	-0.323749	0.592714	0.00693127	0.389515
TPM3	-0.399589	9.67838	0.00696771	0.389556
BAG1	-0.409034	6.19231	0.00697601	0.389556
SMS	-0.450745	5.19601	0.00705052	0.392479
GATSL1	0.343551	0.481258	0.00714513	0.394738
LGMNP1	0.342732	0.23728	0.00716809	0.394738
CPA6	0.666612	0.6919	0.00718325	0.394738
TXLNB	1.29163	2.32698	0.00719463	0.394738
FBXO34	0.538917	5.33592	0.00720259	0.394738
SATB1	0.767136	7.79967	0.00730234	0.398048
PRCP	-0.75602	6.29334	0.00730797	0.398048
ORAI1	-0.79327	5.70293	0.00737849	0.398287
ARHGEF10	1.37462	2.32161	0.00737938	0.398287
TGOLN2	-0.368903	9.13701	0.00739827	0.398287
LINC00338	-0.713166	2.60875	0.00740234	0.398287
DMXL2	-1.54586	6.99418	0.00751281	0.403005
NCF4	-0.919345	6.72333	0.00755298	0.4039
RBMXL1	0.479703	6.12269	0.00759682	0.4039
FCRLA	1.28158	1.40817	0.00759793	0.4039
ABHD17B	0.903031	4.6802	0.00767469	0.405465
THBS3	-0.679039	4.93634	0.00769496	0.405465
UMODL1	2.06482	2.61441	0.00769609	0.405465
HIST1H2AE	1.44255	2.61003	0.00773359	0.406011
SLC2A5	1.84808	5.38122	0.00775232	0.406011
FAM221B	0.310213	0.164907	0.00779	0.40678
ING2	-0.563953	4.38377	0.0078582	0.40836
TOB2	0.637037	5.87195	0.00790738	0.40836
KCNA3	1.49142	3.6928	0.00791938	0.40836
CRIM1	1.66604	3.60719	0.00792869	0.40836
IFNLR1	0.911206	0.91423	0.00795456	0.40836
RNA5SP492	0.182938	0.130493	0.00800584	0.40836
LYPD5	0.535029	0.483574	0.00801514	0.40836
CEP68	0.796135	5.20435	0.00801883	0.40836
LAMTOR1	-0.478751	6.54175	0.0080645	0.40836
TERT	1.00942	0.919608	0.00807203	0.40836
TSKU	0.736415	0.551693	0.00807401	0.40836
HELB	0.596775	3.91901	0.00815458	0.409578
ZNRF2	0.485275	5.20711	0.00816046	0.409578
NR6A1	-1.41819	2.94484	0.0081675	0.409578
APPL2	0.625342	5.10809	0.00824013	0.412053
NBEAP1	0.396798	0.424675	0.00827978	0.412088
GRAMD1B	1.55344	3.96238	0.00829951	0.412088
MGAT4B	-0.585917	6.54401	0.00831067	0.412088
HHIPL2	0.244726	0.312504	0.00838256	0.413975
COMMD3	0.966543	4.09145	0.00840394	0.413975
ANTXRLP1	0.330956	0.259747	0.00841889	0.413975
TCEANC	0.53768	2.53984	0.00845356	0.414529
CCDC174	0.399736	4.59875	0.00847708	0.414534
LRRK1	0.84248	5.96415	0.00859442	0.415018
F2R	1.36821	4.09712	0.00862066	0.415018
ZDHHC14	0.888486	3.71572	0.00863303	0.415018
NDRG4	0.293651	0.138443	0.00863887	0.415018
SLC16A5	-0.619326	4.7975	0.0086599	0.415018
GPBP1	0.392329	6.80314	0.00870309	0.415018
TGFB3	0.743817	2.14288	0.00870586	0.415018
CCDC117	0.491959	5.60171	0.00870774	0.415018
UHRF2	0.448028	6.61747	0.0087095	0.415018
ATP1A3	1.07251	2.04966	0.00873749	0.415018
TSPAN13	1.4394	3.41433	0.00874487	0.415018
IGFBP2	-2.08008	3.51533	0.00881002	0.41596
ESYT1	-0.69926	7.71298	0.00881172	0.41596
CD109	2.01623	4.10259	0.00889341	0.417493
SESTD1	-1.48978	4.7307	0.00890663	0.417493
WDFY1	-0.582553	6.62158	0.00891494	0.417493
CBR3	0.489142	0.693944	0.00898099	0.419476
CBLB	0.631614	5.10987	0.00902375	0.420364
CHMP1A	-0.346136	5.99302	0.00905479	0.420703
HIST2H2BA	0.33135	0.212706	0.00910927	0.422126
GLI3	0.726343	0.404957	0.00914651	0.422745
POLR2L	-0.580629	5.11427	0.00918802	0.423558
PPP1R26	-1.58499	3.74134	0.00933625	0.427767
ATG9B	0.627307	1.08607	0.00933727	0.427767
ARRDC2	0.735567	6.44666	0.00935181	0.427767
RERE	0.612061	7.17272	0.00941448	0.429524
DPCD	-0.628605	2.16365	0.00946896	0.430898
ABCA9	1.34793	1.13218	0.00952888	0.431405
TIMP1	-1.04387	6.54077	0.00954758	0.431405
BCAR3	0.800103	0.95886	0.00955319	0.431405
GPR162	1.47918	3.53391	0.00957822	0.431434
GALC	-1.11487	5.39342	0.00960868	0.431676
CYB5R3	-0.404858	6.99772	0.00963237	0.431676
KLHL26	0.586874	2.76454	0.00968508	0.432942
SETP17	0.202788	0.301461	0.00974198	0.434389
CNOT6L	0.528589	6.55516	0.00976981	0.434536
MICC	0.154413	0.13536	0.00983006	0.435699
LRRC36	0.466705	0.427977	0.00986927	0.435699
PINK1-AS	-0.477321	3.94215	0.00991194	0.435699
SP4	0.586328	4.41257	0.00991734	0.435699
ZBTB6	0.878655	3.54709	0.0099845	0.435699
P2RY14	1.55356	2.12178	0.00999713	0.435699
GLB1	-0.693247	6.1059	0.0100353	0.435699
KIFC3	-1.22277	2.89565	0.0100441	0.435699
TMEM221	0.406983	0.248772	0.0100551	0.435699
FAM129C	1.43327	2.83321	0.0100564	0.435699
ZUFSP	0.498086	4.02005	0.0100667	0.435699
GH1	0.286671	0.241013	0.0101074	0.436064
CEP135	0.528899	5.10365	0.0101244	0.436064
CORO6	1.13437	2.05657	0.010199	0.437017
HSPH1	1.02513	6.05334	0.0102058	0.437017
AKT1	-0.323382	7.60837	0.0102206	0.437017
IGHV1-69	1.24436	1.77688	0.0102745	0.438265
UNC13D	-0.600597	7.51452	0.0103014	0.438356
ZNF557	0.566621	3.87155	0.0103828	0.44013
PEX11G	-0.413755	0.75885	0.0103929	0.44013
NAIF1	0.441754	3.64213	0.0104442	0.440872
PLA2G1B	0.38638	0.356499	0.0104797	0.440872
AJAP1	0.74235	0.301683	0.0105784	0.440872
PRRT3-AS1	0.42127	0.546725	0.0106372	0.440872
CCDC183	0.460184	0.93079	0.010664	0.440872
SMAD4	0.518102	5.91292	0.0107048	0.440872
FAM132B	1.40116	1.29286	0.010733	0.440872
MARCH3	0.97957	2.31901	0.0107416	0.440872
PLXNA2	-1.03404	2.12328	0.0107747	0.440872
ZNF627	0.775923	3.36823	0.0107758	0.440872
TNC	1.27129	0.744006	0.0107883	0.440872
CDC42BPB	-1.3581	4.33543	0.0108262	0.440872
HPGD	-1.8277	2.56291	0.0108356	0.440872
MAPRE2	0.609803	6.65284	0.0108587	0.440872
TNFSF4	1.48017	3.00513	0.0108596	0.440872
SLX1B	0.194194	0.255632	0.0108667	0.440872
SYNPO	0.844942	1.64537	0.0108759	0.440872
EGFL8	0.573611	1.18526	0.0108942	0.440872
RN7SL809P	0.335466	0.660062	0.0109237	0.440872
PVRL2	-1.29411	4.8407	0.0109466	0.440872
SPNS3	1.42579	5.41976	0.0109565	0.440872
SNHG14	1.57728	4.15904	0.0109794	0.440872
HTR7P1	0.503726	2.30699	0.0109832	0.440872
HS3ST4	0.970064	0.350313	0.0110177	0.441257
ARG2	0.953315	1.23689	0.011047	0.441431
SPIB	1.13927	1.37398	0.0110919	0.442229
RPPH1	0.766327	1.3933	0.011141	0.443187
MTMR12	0.498016	5.70673	0.0112081	0.443917
ITGA8	0.487942	0.263048	0.0112206	0.443917
GPR171	0.849873	1.0097	0.0112346	0.443917
COMMD5	-0.40453	3.81171	0.0113909	0.44909
RAP2C-AS1	-0.527447	1.83374	0.0114317	0.449699
NINJ2	-0.830542	3.18119	0.0114718	0.449905
KCNG2	0.768045	0.993759	0.0114878	0.449905
ZNHIT2	0.482329	2.28236	0.0115673	0.452018
OXSM	0.446639	2.79607	0.0116247	0.453263
PRPF4	0.470667	5.41456	0.0116776	0.454323
CAND1	0.436046	6.41555	0.0117085	0.454527
SPAG5-AS1	0.564712	1.21571	0.011817	0.456123
KAT6A	0.569582	7.34459	0.0118181	0.456123
KIAA0196	-0.50081	6.05162	0.0118269	0.456123
RRAGD	0.79567	5.3753	0.0119105	0.458349
ABO	1.53041	1.90344	0.0119652	0.458739
CAPNS1	-0.462037	8.30413	0.0120338	0.458739
APOD	0.751623	0.375857	0.0120362	0.458739
ARPC2	-0.32993	9.04241	0.0121192	0.458739
CHRDL1	1.88022	1.39575	0.0121244	0.458739
FBXO24	0.372211	0.874864	0.0121613	0.458739
PLAC8L1	0.22067	0.304002	0.0121615	0.458739
ATP6V1G2	0.478137	0.934448	0.0121823	0.458739
CFP	-1.29924	6.63518	0.012189	0.458739
MAGED4	0.721024	0.489703	0.0121908	0.458739
INE1	0.445255	1.57384	0.0122058	0.458739
CNOT6LP1	0.466207	3.06065	0.0122394	0.45903
NAP1L4P1	-0.662242	1.78961	0.0122927	0.460054
MOCS3	0.732064	2.3874	0.0123429	0.460957
KDM5D	0.96313	7.08854	0.0123796	0.461353
CHKA	-0.555108	5.26235	0.0124478	0.46206
PPT1	-0.793204	7.81187	0.0124507	0.46206
TMEM156	0.812146	3.39864	0.0125059	0.462171
TUBG2	0.840999	2.71882	0.0125059	0.462171
SFXN5	-0.686312	4.71421	0.0126193	0.465388
C9orf91	0.988912	4.35602	0.0126596	0.465392
IGHJ3	1.10017	1.33869	0.012672	0.465392
MAML3	0.668688	5.83371	0.0127701	0.468026
VN1R81P	0.465964	0.87052	0.0128164	0.468178
SERHL	0.281039	0.305416	0.0128277	0.468178
B9D1	0.529418	0.841902	0.0128536	0.468178
FNIP2	-0.756836	4.61421	0.0130455	0.473939
KBTBD11-OT1	0.166955	0.130042	0.0130653	0.473939
APOBR	-0.971942	7.1175	0.0131598	0.475198
BTLA	1.15386	1.74145	0.0131649	0.475198
LINC01160	-0.340583	0.657474	0.0132202	0.475198
CRNKL1	0.370369	5.21017	0.0132411	0.475198
USP18	1.13868	1.85398	0.0132731	0.475198
SQLE	-0.842398	4.93104	0.0132872	0.475198
RP9P	-0.637152	1.8934	0.013321	0.475198
PTPN18	-0.788988	7.13857	0.013372	0.475198
PTPN1	0.502963	6.71772	0.0133815	0.475198
SEC1P	0.217074	0.26691	0.0133913	0.475198
TPM3P8	-0.395876	3.42413	0.0133953	0.475198
PFKFB2	1.27908	4.06992	0.0134807	0.47727
PWAR6	1.16005	2.09187	0.0135437	0.477971
FAM53A	0.426668	1.13787	0.0135545	0.477971
LDLRAD4	1.21412	4.89468	0.0136423	0.478807
TRIO	-1.01569	6.65815	0.0136654	0.478807
GAL3ST1	0.257125	0.201999	0.0137485	0.478807
VGLL4	0.579837	5.84279	0.0137603	0.478807
WDR1	-0.383293	8.29825	0.0137734	0.478807
TAGLN2	-0.662021	9.24849	0.013792	0.478807
SERPINF1	1.80227	3.03446	0.0137959	0.478807
ANKRD40	0.389466	5.31132	0.0138168	0.478807
GLCCI1	0.935365	4.14839	0.0138488	0.478807
PRCC	0.32057	5.89216	0.0138544	0.478807
ACSL3	0.567045	5.58321	0.0138757	0.478807
LAMP1	-0.380465	8.05812	0.0139112	0.479097
B3GALNT2	0.602858	3.5843	0.0140075	0.48122
ANKRD37	0.686587	1.2665	0.0140272	0.48122
C4orf3	-0.483827	6.46196	0.014119	0.483432
ZNF775	0.736952	3.957	0.0141568	0.483462
PCDHGB8P	0.22174	0.209369	0.0141921	0.483462
CSRP1	-0.580005	6.153	0.0142018	0.483462
TSPAN4	-1.15947	3.92136	0.0143023	0.484329
CRAMP1L	0.603828	5.18503	0.0143025	0.484329
IL18BP	-0.639582	4.11473	0.0143094	0.484329
SDK2	2.03383	2.90073	0.0143383	0.484382
ACY3	1.78566	2.8943	0.0143987	0.485496
CYTL1	-1.92466	3.52228	0.014463	0.486737
TRDMT1	0.455011	3.49027	0.0145575	0.488704
ARID3B	-0.779423	4.83452	0.0145766	0.488704
PAPSS1	-0.702296	5.64208	0.0146314	0.489076
CHORDC2P	0.169853	0.215455	0.0146494	0.489076
DOC2GP	0.744542	1.00471	0.0146706	0.489076
ZNF675	0.614215	4.10739	0.0147672	0.490766
TRGV5	0.665925	0.969505	0.0147768	0.490766
OSMR	0.857729	0.481207	0.014818	0.491213
HNRNPLL	-1.45898	3.97366	0.0148639	0.491256
TRMT10C	0.519439	4.34043	0.0148748	0.491256
MAPKAPK3	-0.472201	7.77688	0.0149201	0.491293
DNM2	-0.25758	7.72539	0.0149314	0.491293
TLN1	-0.580766	9.82913	0.0150706	0.494545
STXBP2	-0.664138	6.64284	0.0150861	0.494545
KLHL13	1.40827	2.58143	0.0152675	0.499356
ST6GALNAC4	0.77775	4.07415	0.0152893	0.499356
PANX2	1.21508	3.11577	0.0153729	0.501163
ZHX2	0.914896	4.5458	0.0154127	0.501537
PRKRIP1	0.410763	5.20853	0.0155352	0.504174
CDC42	-0.306451	8.46401	0.0155507	0.504174
GALNT14	1.39729	2.67654	0.0156422	0.506212
RIBC2	0.732437	1.19625	0.0157027	0.507244
TET1	1.0866	2.89066	0.0157755	0.507822
FAM214A	0.593412	5.40852	0.015787	0.507822
RANBP2	0.626232	7.6813	0.0158213	0.507822
LEMD2	0.361972	5.75619	0.0158354	0.507822
ST3GAL6	0.875855	4.27308	0.0158902	0.50866
MIS12	0.510295	4.54693	0.0159458	0.508789
USPL1	0.519406	5.38343	0.0159517	0.508789
FAM35DP	0.370691	0.791874	0.0160618	0.509075
PFN1	-0.467923	9.31546	0.0160777	0.509075
ZKSCAN5	0.456732	4.44273	0.0161022	0.509075
C9orf147	-0.274696	0.350178	0.0161033	0.509075
XCL2	0.621949	0.774574	0.0161293	0.509075
MKLN1	0.404185	6.11391	0.0161333	0.509075
FRYL	0.383194	6.83075	0.0162173	0.510817
PTPN6	-0.656984	8.61815	0.0163364	0.512721
TTC28	1.27276	4.36807	0.0163703	0.512721
STXBP5	-0.813917	6.01914	0.0163749	0.512721
HTR1F	1.50782	2.31698	0.0164168	0.512721
PAPOLG	0.581769	4.76062	0.0164226	0.512721
LAMA3	1.19392	1.23113	0.0164803	0.513617
CATSPER2	0.802478	2.84353	0.0165836	0.514567
KCTD18	0.340447	5.03845	0.0167049	0.514567
LAG3	1.08557	1.95677	0.0167189	0.514567
PAQR9	0.692963	0.433029	0.016737	0.514567
GALNT1	-0.494665	6.99909	0.0167587	0.514567
C7	0.927797	0.527631	0.0167663	0.514567
STRC	0.22734	0.257385	0.0167985	0.514567
NUCB1	-0.418695	7.49213	0.0168177	0.514567
CRLF2	1.16645	1.4342	0.0168193	0.514567
OTUB1	-0.249235	6.18104	0.0168202	0.514567
STARD9	1.50704	4.2614	0.0168305	0.514567
PRKCD	-1.01151	6.63952	0.0169118	0.516139
GTPBP8	0.426602	3.59972	0.0169403	0.516139
AKT3	1.47831	3.60122	0.017018	0.516335
FCER1G	-1.36798	6.66775	0.0170217	0.516335
MARCH5	0.408533	5.60077	0.0170456	0.516335
DCK	0.574489	5.88428	0.0170833	0.516335
LRRC2	0.617772	0.470153	0.0171166	0.516335
SDC4	-1.42787	3.04231	0.0171217	0.516335
EXTL3-AS1	0.522037	0.727825	0.0172058	0.516356
USP36	0.719356	6.60224	0.0172293	0.516356
DNAJB4	0.687312	3.87878	0.0172381	0.516356
ST3GAL1	0.640295	7.10131	0.0172391	0.516356
OR52K3P	-1.22892	1.61766	0.0173	0.517305
EPB41L5	-0.952078	1.83357	0.0174097	0.517634
TXNDC5	-0.474125	2.5002	0.0174236	0.517634
PIF1	0.841681	1.57274	0.0174308	0.517634
CADM4	0.579524	1.07674	0.0174414	0.517634
ROGDI	-1.28879	4.97847	0.0174572	0.517634
HOMER1	-0.584302	1.06957	0.0175505	0.518171
SETD7	1.09033	5.15675	0.0175658	0.518171
RGS19	-0.731905	6.16675	0.0175831	0.518171
PHTF2	0.465616	5.07295	0.0176138	0.518171
BIN2P1	-0.45493	1.4541	0.0176256	0.518171
CRHBP	1.73533	2.54113	0.0176509	0.518171
SEC11A	-0.503912	6.53846	0.0176885	0.518414
ZNF721	1.15711	4.27572	0.017775	0.520086
PNPLA6	-0.61928	6.40998	0.017847	0.520924
TBX3	0.520923	0.215734	0.0178624	0.520924
SLC35A2	0.548504	3.97667	0.0179413	0.522363
TCF12	0.432965	6.64952	0.018009	0.523449
XPO1	0.569954	8.07743	0.0180377	0.523449
PVR	-1.21512	3.51555	0.0180867	0.523799
TSHZ1	0.654134	5.09489	0.0181238	0.523799
MZB1	1.32799	3.84527	0.018148	0.523799
MYLK	1.65032	2.19843	0.0181681	0.523799
CRYL1	-0.562991	3.9001	0.0182214	0.52435
DLG3	1.11894	1.66683	0.0182777	0.52435
AIFM3	-1.09851	3.06745	0.0183255	0.52435
FAM210A	0.417245	3.82943	0.0183525	0.52435
GAS6	1.57666	2.59476	0.0183564	0.52435
CLUHP3	1.15201	2.74262	0.018365	0.52435
CCNG1	0.807244	6.84201	0.0184583	0.52566
CDH26	-0.878532	1.98035	0.0184703	0.52566
YTHDC2	0.443496	5.49514	0.0186022	0.528564
GLI1	0.208929	0.343462	0.0187902	0.532902
PFN1P1	-0.518498	5.10762	0.018815	0.532902
EDEM1	0.573683	7.36991	0.0188658	0.533059
FNDC3A	0.404439	6.39964	0.0188808	0.533059
ACTBP2	-0.649781	3.70498	0.0189689	0.534083
CAPG	-1.10606	6.78044	0.0189774	0.534083
CATSPER3	0.214383	0.418735	0.0191014	0.536524
AP3M2	0.539695	3.96619	0.0191311	0.536524
CALU	-0.506864	6.37996	0.0191853	0.536524
RPN2	-0.438604	8.07362	0.0191854	0.536524
NDNL2	0.526757	4.82718	0.0194183	0.54218
PDGFRA	0.420728	0.27052	0.0194791	0.54237
KIAA0430	0.394803	7.31694	0.0194864	0.54237
ELMO1	0.499969	6.94537	0.0196249	0.544271
VAT1	-1.02061	7.01186	0.0196254	0.544271
SMPDL3B	-0.992533	2.04537	0.0196469	0.544271
PCYT2	-0.593264	4.57729	0.0196939	0.544722
CTDSP1	-0.378696	7.02416	0.0197704	0.545985
VWA7	-0.758045	1.78427	0.0198193	0.546482
ACTB	-0.59488	11.838	0.0199894	0.547488
RRN3P2	-0.538993	3.45719	0.0200012	0.547488
IRF7	0.927737	5.60603	0.0200166	0.547488
PAIP2	0.374429	7.01525	0.0200288	0.547488
GGH	-0.974037	4.07013	0.0200291	0.547488
CHFR	-0.372693	6.05423	0.0200414	0.547488
TMEM63A	0.651145	6.40004	0.0201219	0.548842
GATAD2A	-0.34633	7.12099	0.0202067	0.549628
NDUFAF7	0.352605	4.0231	0.0202129	0.549628
SNRPN	0.770161	1.59484	0.0204821	0.554754
URGCP	0.439537	4.49633	0.020502	0.554754
HERC1	0.507085	7.30005	0.0205167	0.554754
RUNDC1	0.451327	4.43312	0.0205267	0.554754
PRELID1P1	-0.390817	1.96929	0.0205932	0.555703
FCHO2	-0.989423	3.76338	0.020674	0.557033
IGFBP3	0.930578	1.17614	0.0207583	0.557469
SNX25	1.29847	1.91796	0.0207983	0.557469
MAST4	1.0801	4.60624	0.0208115	0.557469
GBP2	1.13664	6.39033	0.0208294	0.557469
CAPN13	0.266082	0.149824	0.0208746	0.557469
GNPTG	-0.351365	5.60654	0.0209114	0.557469
RBM17	0.286946	6.97355	0.0209274	0.557469
SPARC	1.7861	5.65294	0.0209565	0.557469
PROM1	2.28285	5.20337	0.0210464	0.557469
SMPD1	-0.498746	4.56347	0.0210507	0.557469
CAPN1	-0.445682	7.63719	0.0210618	0.557469
CXorf21	1.02213	4.78932	0.0210811	0.557469
FAAH	1.06106	4.06968	0.021106	0.557469
XPA	0.660236	3.93545	0.021133	0.557469
SC5D	0.5556	4.45799	0.0211625	0.557469
GDAP1	-0.616618	2.79689	0.0212538	0.55904
CAND2	0.631389	0.78514	0.0213196	0.559685
MMP11	0.72678	0.926925	0.0213425	0.559685
TOMM40L	-0.424189	4.3585	0.0213802	0.559685
ITGB8	-1.24438	1.52926	0.0214048	0.559685
INPP1	-0.645481	3.97119	0.0214792	0.559835
MYO5C	1.45141	3.50539	0.0214915	0.559835
ERP29	0.385432	7.74442	0.0215054	0.559835
MMAA	0.445136	2.54972	0.0215947	0.561336
CEACAM21	1.01034	3.27156	0.021644	0.561483
SPIN3	-0.702074	1.06349	0.0216638	0.561483
PROC	0.578477	0.573119	0.0217567	0.563067
TRGV4	0.436709	0.609301	0.021843	0.563782
DDX39B	0.445308	7.96872	0.021848	0.563782
SLC5A11	0.199827	0.157808	0.0220868	0.569113
SFMBT2	0.99329	5.33805	0.0221641	0.569919
AMZ2	0.450823	5.30677	0.0221825	0.569919
SDAD1P1	0.585196	1.98936	0.0222248	0.570093
USP45	-0.908166	2.7716	0.0222536	0.570093
RSU1	-0.484873	6.432	0.022333	0.570654
GCSAML	-1.87259	3.88907	0.0223428	0.570654
DLGAP2	1.11515	0.78248	0.022376	0.570654
PTMAP1	0.238433	0.286306	0.0224045	0.570654
DUSP27	1.43088	1.50432	0.022449	0.570965
RAP2C	-0.416094	6.1874	0.0225041	0.571545
H2AFY2	-1.52374	2.17195	0.0225688	0.57176
DDX59	0.327248	4.92604	0.022617	0.57176
ARID1B	0.545977	7.57207	0.0226261	0.57176
KLHL3	0.892775	2.77433	0.0226789	0.57176
LRMP	0.578691	6.25267	0.0226933	0.57176
ATP1B2	1.13291	1.06276	0.0227063	0.57176
COL6A1	1.55127	2.49105	0.0227853	0.572713
ASAH1	-0.599594	7.63023	0.022856	0.572713
ADAMTS10	1.48302	3.49878	0.0228576	0.572713
CHTOP	0.350782	6.49577	0.0228736	0.572713
ARHGEF5	-0.836747	1.25315	0.0230014	0.575101
SRP14-AS1	0.708505	2.26342	0.0230362	0.575157
CCZ1	-0.332259	4.22433	0.0231122	0.576243
ACP2	-0.64271	4.05727	0.023226	0.577135
ACTA2-AS1	0.469853	0.744339	0.0232469	0.577135
ARIH2	0.309444	6.92685	0.0232864	0.577135
CCDC24	-0.794074	2.06198	0.0233043	0.577135
PNRC2	0.80347	2.75394	0.023311	0.577135
GNG11	1.39284	1.62015	0.0233979	0.578477
TPPP3	-1.81719	2.83175	0.0235074	0.580323
CCDC155	0.380554	0.297347	0.0235856	0.580323
TMEM53	-0.670025	2.3507	0.0236044	0.580323
IMPDH1	-0.613082	6.3399	0.0236155	0.580323
FNBP4	0.399354	7.43269	0.0236414	0.580323
TSTD3	-0.509407	1.0931	0.0236693	0.580323
ILK	-0.604351	6.39334	0.0237251	0.580887
SLC25A30	0.534083	4.658	0.0238391	0.582873
ODF2L	0.615161	4.99817	0.0239001	0.583558
MANEAL	1.12819	2.63178	0.0241031	0.587704
PLD1	0.843258	5.33175	0.0241407	0.58781
NFYA	0.52063	5.9431	0.0243469	0.590747
NPR3	2.18732	5.19271	0.024478	0.590747
BATF3	-0.566515	0.977764	0.0245121	0.590747
BAALC	2.34439	4.37388	0.0245169	0.590747
SLC16A14	0.908227	1.30686	0.0245211	0.590747
CDIP1	-0.727017	4.88649	0.0245335	0.590747
EVA1B	-0.83159	3.81563	0.0245391	0.590747
POLR2M	0.337214	4.50661	0.024562	0.590747
ZNF532	1.68236	3.00544	0.0245673	0.590747
CBWD1	-0.440865	4.15414	0.0246497	0.590747
TSPYL4	0.545944	5.34099	0.0247034	0.590747
APPL1	0.402079	6.80547	0.0247386	0.590747
GPM6B	1.36186	1.15999	0.0247485	0.590747
EPHB4	0.945542	3.59942	0.024759	0.590747
GHDC	-0.470347	4.95024	0.0248034	0.590747
CREG1	-0.556919	7.39789	0.0248709	0.590747
FTL	-0.594168	10.7495	0.0248827	0.590747
TIGD2	0.535586	2.95034	0.0249369	0.590747
ZFAT	0.480292	3.95815	0.0249909	0.590747
ALS2	-0.889169	5.41193	0.0249995	0.590747
PLCG1	1.28232	4.82769	0.0250762	0.590747
LRP6	1.7397	2.44943	0.0250806	0.590747
ZNF614	0.522433	3.27949	0.0250839	0.590747
SLC25A30-AS1	0.174627	0.23748	0.0251384	0.590747
WWC3	0.925974	5.05767	0.0251714	0.590747
TBCC	0.619085	5.43502	0.0252269	0.590747
GVQW1	0.218567	0.239248	0.0252911	0.590747
CYP2F1	0.242772	0.160354	0.0253011	0.590747
ITGA2B	-1.67722	4.5795	0.0253104	0.590747
MEI4	0.490325	0.390235	0.0253112	0.590747
C19orf57	0.776734	1.71113	0.0253189	0.590747
CREB3L2	-0.528858	6.85009	0.025377	0.590747
TMEM97	0.81208	3.92703	0.0254112	0.590747
C17orf58	-0.698202	2.63918	0.0254241	0.590747
LINGO3	0.309467	0.669347	0.0254293	0.590747
ACKR4	0.15819	0.185954	0.0255004	0.591623
USP31	-0.594819	3.52594	0.0256015	0.592611
IPO7P1	0.447543	2.1835	0.0256099	0.592611
ZG16B	-0.869736	1.78519	0.0257453	0.59413
HECA	0.704916	6.67433	0.0257935	0.59413
CCL18	0.78024	0.478379	0.025821	0.59413
SUSD1	-0.50612	5.8939	0.025869	0.59413
OTUD4	0.387846	6.8877	0.0258999	0.59413
BLOC1S4	0.438054	3.40374	0.0259172	0.59413
TTC39A	0.492138	0.465266	0.026115	0.59413
ZNF547	0.425605	1.0191	0.026121	0.59413
CAPN2	-1.00302	6.77205	0.026124	0.59413
S100A16	1.76276	1.4955	0.026161	0.59413
PAN3	0.531515	7.34437	0.026175	0.59413
HN1	-0.421326	5.7376	0.0261921	0.59413
FAM26F	0.987512	3.4044	0.0262523	0.59413
TBC1D17	0.502904	4.99933	0.0262558	0.59413
PHF6	-0.631257	5.08322	0.0262638	0.59413
PDLIM7	-0.693436	5.67969	0.0263621	0.59413
MYBPC3	-0.581142	1.74153	0.0263676	0.59413
NR2C2	0.396698	4.96839	0.0263706	0.59413
HPS4	0.538321	6.39184	0.0263818	0.59413
SNX10	-0.980186	5.37267	0.0264084	0.59413
PPP3CC	0.493685	4.74636	0.026427	0.59413
SYNGR2	-0.428039	6.58468	0.0264908	0.59413
TCEA1P4	0.213766	0.545349	0.0264909	0.59413
CDK2AP2P1	0.168791	0.186306	0.0265113	0.59413
LDHB	-0.654332	8.15687	0.0265595	0.59413
USE1	0.322611	4.10763	0.0265662	0.59413
BCL7A	0.958838	4.74933	0.026597	0.59413
EID2	0.350428	3.59919	0.0266154	0.59413
CDK2AP2P2	0.199034	0.258936	0.0267302	0.595943
PDGFRB	1.06435	2.02993	0.0267969	0.596678
DOCK4	-1.03729	2.39295	0.0268722	0.596683
MAMDC2	-2.04898	3.51451	0.0268977	0.596683
C10orf11	-0.948467	2.91966	0.0269457	0.596683
ARHGAP39	0.501818	0.447443	0.0269653	0.596683
CRIPT	0.386238	3.37621	0.0269657	0.596683
RGS12	0.770659	4.10257	0.0270378	0.596848
MED7	0.479215	3.29908	0.0270624	0.596848
CD99P1	0.758113	4.39128	0.0270743	0.596848
PROK2	-1.60323	4.31037	0.0273742	0.602171
TRPM2	1.07581	5.34432	0.0274135	0.602171
MLXIP	0.440869	7.84525	0.027425	0.602171
CFL1	-0.371935	9.54243	0.0274518	0.602171
METTL12	0.401512	1.11945	0.0275138	0.602363
BTBD6	-0.616072	4.23721	0.0275413	0.602363
AMZ2P1	0.575642	3.5573	0.027645	0.602363
FXYD7	0.502963	0.456657	0.0276454	0.602363
HOXB-AS1	0.918486	1.56995	0.0276533	0.602363
RIC8A	0.259316	6.32518	0.027697	0.602363
MARC2	-1.2274	1.57048	0.0276987	0.602363
FAM111B	0.97657	2.06326	0.0278469	0.604841
BIK	-0.964267	1.53031	0.0279078	0.605388
NOL7	0.259679	5.55339	0.0279405	0.605388
SMPD3	1.0094	1.73446	0.0281298	0.60791
ARF3	-0.452244	7.47672	0.0281685	0.60791
C5orf34	0.588265	1.84206	0.0281895	0.60791
MYCN	-1.78704	3.36237	0.0281942	0.60791
TGIF1	0.797426	5.13802	0.0282898	0.609068
CTSK	-0.562133	2.82588	0.0283168	0.609068
SPIN4	-0.814973	4.31311	0.0283699	0.60947
HIST2H4A	0.325697	0.37584	0.028428	0.60998
PLEK	-0.68665	8.70298	0.0285242	0.611303
MIER2	-0.489132	3.75253	0.0285636	0.611392
FAM132A	0.411528	0.765624	0.0286185	0.611392
ADA	1.08092	5.6916	0.028632	0.611392
MIR600HG	0.850178	2.74183	0.0288136	0.613044
HSH2D	-1.08987	7.38781	0.0288701	0.613044
UNK	0.405351	5.71437	0.028927	0.613044
CATSPER1	-0.881872	2.06198	0.0290031	0.613044
TAGLN2P1	-0.614108	5.60709	0.0290239	0.613044
ZNF503	-1.51235	3.0702	0.0290728	0.613044
EIF2A	0.368666	7.18774	0.0291154	0.613044
IRF8	1.65874	6.0604	0.0291161	0.613044
MIR4435-1HG	-0.683175	3.97254	0.0291366	0.613044
NTMT1	0.422414	3.53012	0.0291372	0.613044
FBXL14	0.475861	4.09547	0.0291427	0.613044
NCSTN	-0.399945	7.37344	0.0291614	0.613044
DMXL1	0.427101	6.2588	0.0292046	0.613044
ZNF22	0.594776	5.8893	0.029244	0.613044
PER2	0.5097	4.93042	0.0292563	0.613044
PPM1H	-1.25717	3.90966	0.0293227	0.613044
GUCY2D	0.697634	0.714946	0.0293298	0.613044
NBPF2P	0.398055	0.678597	0.0293328	0.613044
KCTD20	0.356346	7.41446	0.02947	0.61443
URAD	0.455102	0.720935	0.0294774	0.61443
PRKACA	-0.568564	6.39436	0.0295032	0.61443
PRRT1	0.533966	1.29718	0.0295839	0.614993
COL1A2	0.886561	0.668197	0.0295997	0.614993
CPPED1	-0.807587	5.96125	0.0296999	0.616352
TMEM200A	0.89652	0.685072	0.0297387	0.616433
AOX2P	1.58282	2.08113	0.0298533	0.617171
MOSPD1	0.371098	3.01242	0.0299337	0.617171
C5orf66	0.326253	0.429057	0.0299992	0.617171
CHAC1	0.437188	0.534106	0.0299996	0.617171
MATN2	-0.967507	1.36961	0.0300749	0.617171
KIAA0125	1.86751	5.19087	0.0300886	0.617171
CCDC87	0.191121	0.20622	0.0301027	0.617171
JMY	-0.981455	5.00151	0.0301197	0.617171
ART4	0.636149	0.47961	0.0301398	0.617171
PGK1	-0.408	8.40046	0.0302289	0.617171
XAB2	0.307372	6.11679	0.0302401	0.617171
TMEM115	0.409589	4.38508	0.0302526	0.617171
CERS6	0.515655	7.36983	0.0302773	0.617171
MGAT5B	0.81032	0.53004	0.030327	0.617171
SEC61A2	0.728635	3.95494	0.030329	0.617171
AOX3P	1.00389	1.18721	0.0303639	0.617171
LOXL3	-0.951149	3.93861	0.0303712	0.617171
RBM12B	0.665302	4.97457	0.0304018	0.617171
HOPX	1.7278	4.07629	0.0304781	0.61801
PKN1	-0.293933	7.93549	0.0305472	0.618702
WDR96	-0.267942	0.331618	0.030733	0.619147
TGFBRAP1	0.618548	6.86998	0.0307371	0.619147
ITM2C	1.07861	7.64129	0.0307436	0.619147
DOCK9	1.26959	2.87679	0.0307512	0.619147
ANKS6	0.945675	3.45775	0.0308339	0.619147
NRF1	0.290675	4.48997	0.0308427	0.619147
KCTD5	0.54776	4.77888	0.0309003	0.619147
SLC41A1	1.22285	3.52131	0.0309296	0.619147
H1F0	1.91175	7.44605	0.0309342	0.619147
SFT2D3	0.486294	3.61173	0.0309462	0.619147
PLAGL2	-0.454585	5.92328	0.0309538	0.619147
FYTTD1	0.34157	6.88916	0.0310411	0.619475
DHDH	0.172525	0.165162	0.0310428	0.619475
TSPAN2	-1.35122	4.26046	0.0310752	0.619475
C6orf136	0.325273	3.45614	0.0311302	0.619872
DUSP23	-0.46879	3.76246	0.0312289	0.620329
COL1A1	0.892198	0.971866	0.0312413	0.620329
BGLAP	0.219491	0.361923	0.0313011	0.620329
ASTE1	0.377209	3.09758	0.0313267	0.620329
DTNBP1	0.401076	4.4526	0.0313608	0.620329
RPP14	0.338084	4.54634	0.0313634	0.620329
ZBTB9	0.555559	2.97514	0.0314734	0.62181
ZNF770	0.559529	5.45753	0.0316912	0.625416
LIMD1-AS1	0.306346	0.499202	0.0318227	0.627312
PQBP1	0.298002	5.55041	0.0319512	0.627969
LCN6	0.79561	0.567463	0.0319618	0.627969
SCN2A	0.974406	0.568893	0.0320203	0.627969
FSTL1	1.40143	1.91869	0.0320263	0.627969
LRRC29	-0.30436	1.47984	0.0320334	0.627969
GPR19	0.266847	0.536068	0.0321505	0.628577
ORAI2	-0.599678	6.74993	0.0321654	0.628577
CORO1B	-0.740207	5.76983	0.032171	0.628577
MERTK	-0.985167	3.87299	0.0322995	0.629651
SNORA65	0.144917	0.273658	0.0323085	0.629651
TIE1	-1.42752	3.43343	0.0323517	0.629651
MIR155HG	0.96625	2.60441	0.0323765	0.629651
C16orf80	0.521431	5.21391	0.0324361	0.629651
APOLD1	0.674266	2.27634	0.0325032	0.629651
LRPAP1	-0.669997	6.9159	0.0325098	0.629651
SOX6	0.94148	1.01091	0.0325388	0.629651
NTRK1	-1.30882	1.92911	0.0325461	0.629651
FPGT-TNNI3K	0.433741	0.86208	0.0326743	0.631035
CASC15	1.27755	2.19892	0.032745	0.631035
GNG7	1.0004	4.43114	0.0327606	0.631035
CD5L	1.07745	0.911859	0.0327611	0.631035
PIGS	-0.346239	6.36333	0.0327959	0.631035
NOA1	0.410494	5.66463	0.0329463	0.632888
C3orf62	-0.469568	4.49244	0.0329732	0.632888
HAX1	0.355367	5.39177	0.0330049	0.632888
GTF2IRD1	0.68079	1.20665	0.0330536	0.632888
DNAJC30	0.36788	3.20706	0.0331318	0.632888
RIOK2	0.38767	4.18892	0.03315	0.632888
SPATA13	0.643324	5.75259	0.0331831	0.632888
EPM2AIP1	0.432994	6.07935	0.0331917	0.632888
PPAP2B	1.09081	1.73981	0.0332139	0.632888
ZNF33A	-0.510774	6.07229	0.0332841	0.633487
FAM200A	0.506672	2.35762	0.0334035	0.633487
SLC25A24	-0.627805	5.703	0.0334228	0.633487
SF3A2	0.315029	6.13817	0.0334237	0.633487
VEGFB	0.435911	4.06149	0.0334658	0.633487
SEC24D	-0.665061	5.27189	0.0335186	0.633487
CLTB	-0.352686	5.16256	0.03352	0.633487
PDGFC	1.22154	4.31565	0.0335316	0.633487
MLLT10	-0.49901	6.57392	0.0335854	0.633827
PTGS1	-0.960999	5.58511	0.0336358	0.634101
PPP1R13L	0.615493	2.00039	0.0336764	0.634191
MXD4	0.517153	6.71023	0.0338146	0.635554
TXNIP	-0.876426	10.1266	0.0338206	0.635554
PTK2B	-0.491107	7.97458	0.0338904	0.635916
CD33	-1.19456	6.0274	0.0339117	0.635916
HYAL3	-1.07284	3.99485	0.0339644	0.63623
MEMO1P1	0.2551	4.66365	0.034012	0.636449
ERICH1-AS1	0.717997	0.515562	0.0341074	0.637166
ZNF804A	-1.30086	2.90584	0.0341791	0.637166
KIAA1598	-1.54797	2.79788	0.0341898	0.637166
VPS9D1	-0.552601	4.49544	0.0342362	0.637166
PIK3CB	-0.544458	5.78642	0.0342431	0.637166
SLC25A34	-0.563582	1.93118	0.0342663	0.637166
GEMIN8P4	0.252704	0.686791	0.0343284	0.637346
PHKG2	-0.354162	5.00422	0.034401	0.637346
DLG5	-0.848607	3.94907	0.0344167	0.637346
RASGRP3	-1.29905	4.6016	0.03442	0.637346
INTS4L2	0.176899	0.369164	0.0345092	0.637836
IFI16	0.799785	7.12348	0.0345185	0.637836
BTBD7P1	0.55751	0.531207	0.0346844	0.640232
ABCC4	-1.02476	4.75772	0.0348144	0.641964
TLR9	0.167925	0.210316	0.0349675	0.644115
ACOT11	-0.911772	3.2673	0.0350295	0.644586
ROPN1L	-0.700989	1.4659	0.0351084	0.645368
DNASE1L1	-0.427654	5.44564	0.0353761	0.649195
SESN1	0.713731	5.65431	0.03539	0.649195
SH2D4B	0.319358	0.287155	0.0354473	0.649228
PHLPP1	0.538099	5.14038	0.0354651	0.649228
WDR5B	0.711731	3.41822	0.0355153	0.649244
RASAL2	-1.13447	2.69259	0.0355393	0.649244
ZNF787	-0.316756	5.54355	0.035653	0.649253
ATP1B1P1	0.141061	0.26291	0.0357093	0.649253
MST1R	0.786236	0.787215	0.035722	0.649253
AFF1	0.496561	7.95834	0.0358153	0.649253
KLC2	0.684062	3.30492	0.0358464	0.649253
TSC22D1	1.06426	6.81678	0.0358846	0.649253
CAPZB	-0.377155	7.78195	0.0359056	0.649253
LAPTM4B	-1.32176	3.9558	0.0359461	0.649253
PGBD1	-0.672869	2.92622	0.0359949	0.649253
PIP5K1B	0.871492	4.00282	0.0360031	0.649253
MIR4712	0.625882	1.65264	0.0360691	0.649253
RENBP	-0.596237	4.21192	0.0361084	0.649253
HADH	0.57373	5.00851	0.0361093	0.649253
SPIRE1	-1.11048	2.2948	0.0361387	0.649253
KLHDC9	-0.256531	0.355474	0.0361408	0.649253
PDE12	0.419835	5.22756	0.0361526	0.649253
MDN1	0.51806	6.95148	0.0362251	0.649253
PKDREJ	0.184993	0.166818	0.0363157	0.649253
HSPD1	0.618361	7.4403	0.0363192	0.649253
PEX5	0.412067	4.74241	0.036323	0.649253
ISG20	1.05405	4.15457	0.0363432	0.649253
YPEL4	1.08977	1.77003	0.0363641	0.649253
MN1	1.86384	4.48836	0.0363834	0.649253
NFE2L3	-1.08049	3.03704	0.0365671	0.651874
RNU1-133P	0.417189	0.318853	0.0367662	0.654763
AIF1	-0.721716	6.8319	0.0371384	0.659954
ANKRD34A	0.336076	0.904854	0.0371567	0.659954
TREM1	-1.59359	4.92281	0.0371695	0.659954
STOX1	0.540659	0.950888	0.0372866	0.661371
ZCCHC7	0.512439	4.66727	0.0374089	0.661865
TESC	-1.14401	4.3085	0.0374602	0.661865
CHRNA7	-0.576455	1.3261	0.0374799	0.661865
PTGES3L	0.453554	0.962502	0.0375383	0.661865
CDC42EP3	-1.06542	6.56648	0.0375691	0.661865
COL24A1	1.23587	5.02091	0.0376381	0.661865
PRELID1	-0.413388	5.89338	0.0376386	0.661865
ERCC6L2	0.385558	4.88549	0.0377167	0.661865
PSD2	0.537944	0.782536	0.0377204	0.661865
DNAJB2	0.530124	5.06821	0.037759	0.661865
SERTAD3	-0.619412	3.6547	0.0377997	0.661865
MTX1	-0.349804	4.33613	0.0378593	0.661865
RNU6-998P	0.127588	0.131096	0.0378699	0.661865
LRP12	-0.909784	3.26563	0.0378726	0.661865
CRIP2	-1.2391	2.75697	0.0378753	0.661865
ARL5C	0.594994	0.739235	0.0379771	0.662114
NDRG1	0.599566	7.44714	0.038076	0.662114
PPP1R16B	1.45833	5.24165	0.0380951	0.662114
MYO1F	-0.669851	8.44073	0.038198	0.662114
P2RY8	0.648801	7.53419	0.0382337	0.662114
PLEKHN1	-0.398518	0.665838	0.0382375	0.662114
GTF2A1	0.580959	5.08522	0.0382948	0.662114
CPD	-0.699832	7.54539	0.0383283	0.662114
EPHB3	0.933616	1.25142	0.0383413	0.662114
FANK1	-0.564269	1.0458	0.0383572	0.662114
FAM154B	0.447155	0.618086	0.0383724	0.662114
FLT3	1.22809	7.70378	0.0384525	0.662114
EFHB	0.397426	0.637319	0.0385094	0.662114
HCG25	0.303045	0.70101	0.0385151	0.662114
HOXB4	1.69282	3.01309	0.0385627	0.662114
ARHGEF17	1.11023	5.01346	0.0385727	0.662114
NGFR	1.03481	1.07146	0.0385909	0.662114
PRADC1	-0.55023	3.14242	0.0385934	0.662114
WDFY3	-1.28124	4.97992	0.038622	0.662114
HIST1H3D	0.851727	1.8002	0.0386377	0.662114
OS9	-0.453032	8.38657	0.038725	0.662969
PNRC1	0.584703	8.01889	0.038805	0.663697
DAZAP2P1	-0.372081	1.43234	0.0388785	0.664312
HYLS1	0.507268	1.89897	0.0389701	0.665225
MSN	-0.337554	10.4842	0.0390071	0.665225
ZNF419	0.517054	2.97212	0.0391063	0.66585
RHD	0.84552	0.726579	0.0392113	0.66585
S100A10	-1.41344	6.58519	0.0392178	0.66585
CDC20P1	0.668336	1.31614	0.039256	0.66585
INGX	0.139874	0.207084	0.0392642	0.66585
TRPM5	0.241408	0.144678	0.0392695	0.66585
CNPY2	-0.287371	2.61855	0.0393539	0.666643
DEFA3	2.35052	4.61329	0.0394666	0.667914
TMPRSS13	0.554621	1.22172	0.0396683	0.670687
GCLM	0.72106	3.65603	0.0397938	0.670944
LDOC1	0.891759	1.06843	0.0398456	0.670944
ETV6	0.55689	7.81673	0.0399406	0.670944
LCN10	0.707154	0.541331	0.0399582	0.670944
SCLT1	-0.452055	4.4238	0.0399605	0.670944
RGS9	0.718715	0.936173	0.0399609	0.670944
MINOS1P2	-0.362712	0.996417	0.040017	0.670944
AMIGO2	0.904981	2.00527	0.0400353	0.670944
TRIM46	-0.724964	2.4162	0.0400711	0.670944
MEF2A	0.564658	6.51418	0.0400891	0.670944
ATXN1	-0.883974	5.29836	0.0401131	0.670944
MTUS1	0.766183	0.962219	0.0401384	0.670944
RTN4RL2	0.655014	1.19747	0.0401887	0.671151
ZNF430	0.408524	4.57844	0.0402926	0.671458
PARP15	0.779516	4.76559	0.0403493	0.671458
RNF126P1	-0.121808	0.278621	0.0403873	0.671458
DCAF8	0.386531	6.39436	0.0403909	0.671458
RWDD3	0.360228	2.12964	0.0404209	0.671458
CDC42SE1	-0.478131	7.87281	0.0404347	0.671458
UBE2B	0.434531	5.47288	0.0405965	0.673513
LRRC3	-0.467491	1.60742	0.040695	0.674192
MAGEH1	0.581385	2.80716	0.0407391	0.674192
PIWIL2	0.354175	0.720771	0.0407516	0.674192
LYN	-0.584065	8.1181	0.0408217	0.674667
SERINC3	0.36645	7.46506	0.0408566	0.674667
SLC35E4	-0.713823	1.48264	0.0409303	0.674708
FAM222B	0.420928	4.2764	0.0409353	0.674708
XXYLT1	-0.530815	4.24302	0.0411563	0.676729
ANKRD27	-0.662724	5.86274	0.0412161	0.676729
TDRD3	0.370383	4.31033	0.0412165	0.676729
TREML2	-0.856116	4.07531	0.0412516	0.676729
KIAA1147	0.779546	6.52308	0.041354	0.676729
UTP3	0.532317	5.24669	0.0413732	0.676729
C2orf82	-0.471695	0.845772	0.0414041	0.676729
MMP7	0.516845	0.557031	0.0415152	0.676729
KDELC1	-1.15704	1.98279	0.0415305	0.676729
PDE6G	-0.787727	3.55762	0.0415437	0.676729
CENPF	1.0004	5.68174	0.0415924	0.676729
CUL4B	0.335711	6.34261	0.0415987	0.676729
ALDH3B1	-0.859948	6.13587	0.0415995	0.676729
HSF5	0.646425	1.39878	0.0416012	0.676729
TGS1	0.391251	4.83904	0.0416313	0.676729
IFI27L2	-0.691274	2.97212	0.0417322	0.677299
HSBP1	-0.445407	5.8712	0.0417981	0.677299
RHOB	-1.0411	7.88187	0.0418391	0.677299
USB1	-0.425719	5.85864	0.0418431	0.677299
PTPN12	-0.408544	6.88561	0.0418861	0.677299
MIR3654	0.181434	0.39303	0.0419759	0.677299
RNU6-757P	0.110295	0.146737	0.0420381	0.677299
PDE9A	1.02932	1.32783	0.0420419	0.677299
SLC36A1	-0.796976	5.06488	0.0420463	0.677299
PPP1CA	-0.350722	7.45641	0.0420733	0.677299
DZANK1	-0.457465	2.29609	0.0421223	0.677299
TUBA8	0.286203	0.419608	0.0421483	0.677299
RSBN1L	0.51526	4.93782	0.0422419	0.677299
BOD1	0.479874	3.6784	0.0422467	0.677299
SLITRK4	1.71646	3.16337	0.0423253	0.677299
TYSND1	0.556178	3.90992	0.0423339	0.677299
PTPLA	-0.962921	3.52468	0.0423794	0.677299
RSPO4	0.292769	0.247332	0.042399	0.677299
LCA5L	-0.290288	0.480864	0.0424213	0.677299
GCHFR	-0.721827	2.36531	0.0424316	0.677299
UGGT2	-1.34336	1.9627	0.0425678	0.678797
LINC00907	0.195851	0.351264	0.0426021	0.678797
ZNF397	0.604769	3.85909	0.0426975	0.679705
RNF216P1	0.396111	3.77118	0.0427497	0.679924
CHL1	0.694128	0.523007	0.0428775	0.68128
TMEM135	0.405192	3.54413	0.0429443	0.68128
ZC3H10	0.436901	2.70961	0.0429504	0.68128
ZBED6	0.396425	4.29094	0.0430488	0.68223
CDHR5	0.329923	0.23888	0.0431226	0.682232
DNASE2	-0.771745	4.38188	0.043126	0.682232
USP41	0.502694	0.630921	0.0431956	0.682569
CEP152	0.598117	4.83207	0.0432877	0.682569
NEDD1	0.346403	4.79903	0.0432969	0.682569
CMKLR1	1.07403	2.00705	0.0433534	0.682569
GALNS	-0.541224	5.27753	0.0433703	0.682569
MAF	1.08965	3.44742	0.0434232	0.682569
ID4	0.563769	0.258051	0.0434358	0.682569
FTLP3	-0.600104	6.89709	0.0434706	0.682569
TTLL7	-0.895355	1.3205	0.0435379	0.682569
TIAL1	0.238041	6.81994	0.0436107	0.682569
OFD1	0.469944	5.74816	0.0436157	0.682569
INPPL1	-0.425893	7.58564	0.0436633	0.682569
LPAR5	-0.835613	2.00121	0.0437593	0.682569
PTPN13	-0.85136	1.47893	0.0437701	0.682569
PHIP	0.351129	7.59808	0.0437998	0.682569
FAM64A	0.729884	1.15261	0.0438523	0.682569
YEATS2-AS1	-0.185045	0.36169	0.0438931	0.682569
SHROOM1	-0.573132	0.771391	0.0439037	0.682569
ADARB2	0.890284	1.15774	0.0439714	0.682569
ADAMTS4	0.614042	0.575996	0.0439872	0.682569
KYNU	-1.28911	3.29172	0.044047	0.682569
NCK1	0.330386	5.23196	0.0440852	0.682569
AKR1C1	0.727055	1.60976	0.0441916	0.682569
KCNH8	0.796888	1.22241	0.0442554	0.682569
C6orf120	0.386564	4.82608	0.0442711	0.682569
LACTB	-0.576716	4.6434	0.0443033	0.682569
TRIM23	0.416839	2.85956	0.0443196	0.682569
MRPL50	0.557092	3.51239	0.0444346	0.682569
PAQR5	-0.848649	0.9421	0.0444969	0.682569
TMEM130	0.27893	0.276204	0.0445303	0.682569
OLFM4	1.95413	2.65776	0.0445432	0.682569
FAM194A	0.146352	0.193233	0.0445497	0.682569
CLIP4	0.936623	3.66356	0.0445751	0.682569
PUM1	0.288874	6.96539	0.0445834	0.682569
LST1	-0.856462	6.48578	0.0446209	0.682569
TPMTP1	-0.279642	0.913572	0.0446412	0.682569
PDP2	0.555046	2.46321	0.0446754	0.682569
ACHE	1.0053	1.1447	0.0447243	0.682569
HSPA1A	1.21988	5.64241	0.0447355	0.682569
ANO10	-0.543582	4.36382	0.0447882	0.682569
KCNQ5-IT1	-0.300354	0.387411	0.044789	0.682569
VAMP3	-0.342428	6.46715	0.0448076	0.682569
CHMP1B	0.419981	6.8965	0.0448396	0.682569
CDC5L	0.310291	6.37283	0.044844	0.682569
ARL14EP	0.47247	4.38055	0.0449101	0.682988
MYOM2	0.930925	2.01618	0.0449776	0.683428
THAP9	0.356804	2.68222	0.0450946	0.684261
QRFP	-0.201143	0.224565	0.0451097	0.684261
LYSMD1	0.521122	0.856414	0.0451575	0.684399
RMDN2	-0.689762	1.79646	0.0453211	0.685883
RFX5	0.395297	6.53403	0.0453329	0.685883
FAM213A	1.1744	2.17973	0.0453882	0.686133
BUD13	0.42534	4.60086	0.045457	0.686587
PPM1K	0.70975	4.88631	0.0455186	0.686931
CST3	-1.18571	7.14611	0.0456454	0.68749
CLDN10	-1.14258	1.1238	0.0456715	0.68749
HUS1	0.323887	4.17798	0.0456721	0.68749
MAPK8IP2	0.297845	0.573641	0.0457521	0.687592
EED	0.405417	3.70168	0.0457566	0.687592
IMP3	0.502376	4.90662	0.0458802	0.687917
GSN-AS1	0.216062	0.259908	0.0458901	0.687917
SLC35B2	-0.369282	5.3299	0.0458948	0.687917
SPTA1	1.61086	4.10664	0.0459992	0.688552
CCNYL1	-0.406687	4.80635	0.0460225	0.688552
ITGAX	-1.03947	7.35469	0.0460539	0.688552
PGBD4	0.508468	2.5191	0.0462099	0.689054
ZNF764	0.340694	3.44859	0.0462749	0.689054
LMLN	-0.75039	2.89958	0.0463661	0.689054
FKBP9	-0.962441	2.28018	0.0463788	0.689054
TRIB3	-0.775987	3.42831	0.0464034	0.689054
PLP2	-0.604221	7.42328	0.0464214	0.689054
NUDT5	0.580129	5.67864	0.0465218	0.689054
VSIG10L	-0.544646	1.46082	0.0465268	0.689054
TSSC4	0.27616	4.69549	0.0465275	0.689054
RBM38	0.918128	6.37098	0.0465439	0.689054
TOP1	0.478428	6.83754	0.0465542	0.689054
PLCXD2	0.600021	1.59618	0.0465545	0.689054
SAPCD1-AS1	-0.332208	0.536592	0.0466727	0.68994
C1S	0.720728	1.47171	0.0466924	0.68994
SERPINE2	-1.10591	2.01192	0.0468039	0.690205
CERCAM	-0.989556	3.79403	0.0468392	0.690205
COL5A2	0.457115	0.883047	0.0469217	0.690205
MICALCL	-0.789173	1.91383	0.0469789	0.690205
PRADC1P1	-0.118493	0.218182	0.0469856	0.690205
LSM2	0.444862	5.10685	0.0469897	0.690205
ITGA1	-0.747655	1.29036	0.0470035	0.690205
TSC22D2	0.489798	5.83386	0.0470303	0.690205
C1orf109	0.536406	3.44731	0.0471626	0.690205
POLE4	-0.486202	3.65831	0.0471634	0.690205
RADIL	0.645874	0.870741	0.0471693	0.690205
MICAL2	-1.03567	5.41393	0.0471782	0.690205
ZFHX3	-1.21624	3.90888	0.047232	0.690395
RAG1	0.668157	1.29049	0.0472692	0.690395
GEMIN4	0.465235	4.94119	0.0474219	0.691595
LIPC	0.677554	1.06928	0.047467	0.691595
PPAT	0.546215	4.01685	0.0474983	0.691595
SOX4	1.10144	7.85253	0.0475076	0.691595
H3F3BP1	-0.288979	2.00014	0.0476206	0.69267
NMB	-0.485498	2.01847	0.0477323	0.693506
C6orf62	0.281399	7.93893	0.0477942	0.693506
DNAH12	0.245399	0.477287	0.0478267	0.693506
C16orf98	0.4914	1.72326	0.0478347	0.693506
PEX12	0.524892	1.92473	0.0480585	0.69618
TTC39C	0.575073	5.08286	0.0481017	0.696235
CSTF2T	0.419977	5.40609	0.0481799	0.696798
PILRA	-1.09056	4.91046	0.0482411	0.697113
E2F3	-0.365284	5.94021	0.0484044	0.698903
HS1BP3	-0.510412	4.46699	0.0485625	0.700231
ST8SIA6	-1.44607	3.17621	0.048626	0.700231
LAIR2	0.549225	1.30659	0.0486662	0.700231
DACH1	1.37117	3.97453	0.0486709	0.700231
FOSL2	0.915626	8.68075	0.0486941	0.700231
COL6A2	1.4507	2.97721	0.048749	0.70045
USP42	0.475497	4.83156	0.0488534	0.701015
C4orf47	0.159771	0.263805	0.0488675	0.701015
SRP19	0.35964	3.03973	0.0489826	0.701073
UBE2HP1	0.227482	0.496548	0.0490404	0.701073
ELK4	0.437618	6.41116	0.0490678	0.701073
COL6A4P2	0.660948	1.11638	0.0490877	0.701073
MRFAP1L1	0.624637	5.02542	0.0491544	0.701073
SVEP1	0.473333	0.285659	0.0492127	0.701073
GYPE	0.890712	1.10783	0.0492184	0.701073
ZNF625	0.227061	0.44007	0.0493599	0.701073
TMEM255B	0.54102	0.754656	0.0493954	0.701073
PHF3	0.332506	7.47117	0.0494294	0.701073
XCL1	0.51007	0.671156	0.0494315	0.701073
USP11	0.568568	5.79966	0.0494921	0.701073
YPEL3	0.553378	6.08877	0.0495519	0.701073
TMBIM1	-0.450455	6.89919	0.049603	0.701073
LINC00638	0.653334	1.36637	0.0496115	0.701073
PRR3	0.514136	4.04006	0.0496285	0.701073
ATP10A	1.40568	4.01088	0.0496294	0.701073
POLR2E	-0.331876	6.21345	0.049678	0.701073
FAM214B	-0.580046	5.44989	0.0496965	0.701073
OR2A1-AS1	-0.509716	0.755862	0.0497739	0.701073
HIST1H4H	0.582192	1.98352	0.0498085	0.701073
LGALS12	-1.17009	3.08018	0.04984	0.701073
USP22	0.37994	8.01701	0.0498466	0.701073
SLC35A4	-0.424633	5.81993	0.0498823	0.701073
PCDHGB6	0.594424	0.749694	0.0499115	0.701073
SLC8A1-AS1	0.336985	0.188321	0.0499178	0.701073
