# Supplementary material for: Molecular and clinical analyses of PHF6 mutant myeloid neoplasia provide their pathogenesis and therapeutic targeting
Source: Nat Commun. 2024 Feb 28;15:1832. doi: 10.1038/s41467-024-46134-w (PMC10901781; doi:10.1038/s41467-024-46134-w)
Supplement: Supplementary file 11 — Supplementary Data 8 [file 41467_2024_46134_MOESM11_ESM.xlsx]

## Sheet: Supplementary Data 8
Supplementary Data 8: Downregulated pathways in PHF6-mutated AML
Pathway	Size	ES	NES	NOM p-val	FDR q-val	FWER p-val	Rank at max	Leading edge
KEGG_GLYCOSAMINOGLYCAN_DEGRADATION	18	-0.7426	-1.82998	0.00338409	1	0.794	2063	tags=56%, list=11%, signal=63%
REACTOME_SEMA4D_IN_SEMAPHORIN_SIGNALING	24	-0.661024	-1.82895	0.00152905	1	0.795	2224	tags=46%, list=12%, signal=52%
YAGI_AML_FAB_MARKERS	187	-0.461288	-1.825	0	1	0.812	2950	tags=37%, list=16%, signal=44%
CHEN_LUNG_CANCER_SURVIVAL	26	-0.633234	-1.81744	0.00650406	1	0.83	4068	tags=62%, list=23%, signal=79%
WP_7OXOC_AND_7BETAHC_PATHWAYS	20	-0.650823	-1.80663	0.00673401	1	0.852	3242	tags=60%, list=18%, signal=73%
REACTOME_MAP2K_AND_MAPK_ACTIVATION	35	-0.591834	-1.80531	0.0124334	1	0.856	4518	tags=54%, list=25%, signal=72%
GOLUB_ALL_VS_AML_DN	23	-0.723656	-1.80167	0.00673401	1	0.865	2164	tags=57%, list=12%, signal=64%
PID_WNT_NONCANONICAL_PATHWAY	32	-0.533271	-1.80077	0.00470219	1	0.87	1951	tags=31%, list=11%, signal=35%
REACTOME_SEMA4D_INDUCED_CELL_MIGRATION_AND_GROWTH_CONE_COLLAPSE	20	-0.661524	-1.79655	0.0030349	1	0.881	2224	tags=45%, list=12%, signal=51%
BIOCARTA_MAL_PATHWAY	18	-0.683421	-1.79215	0.00522648	1	0.893	4112	tags=61%, list=23%, signal=79%
REACTOME_RESPONSE_TO_ELEVATED_PLATELET_CYTOSOLIC_CA2	112	-0.505468	-1.77569	0.0028777	1	0.921	3179	tags=45%, list=18%, signal=54%
ZHAN_MULTIPLE_MYELOMA_HP_DN	46	-0.563083	-1.76958	0.0049505	1	0.93	4785	tags=59%, list=27%, signal=80%
WP_GLYCOSAMINOGLYCAN_DEGRADATION	15	-0.742263	-1.75918	0.00687285	1	0.946	2063	tags=60%, list=11%, signal=68%
REACTOME_INTERLEUKIN_37_SIGNALING	18	-0.64889	-1.74996	0.015411	1	0.953	1930	tags=44%, list=11%, signal=50%
WANG_CLASSIC_ADIPOGENIC_TARGETS_OF_PPARG	24	-0.62114	-1.74894	0.0106707	1	0.955	5640	tags=83%, list=31%, signal=121%
BANDRES_RESPONSE_TO_CARMUSTIN_MGMT_24HR_DN	24	-0.573417	-1.74395	0.00606061	1	0.961	1302	tags=33%, list=7%, signal=36%
REACTOME_GENE_AND_PROTEIN_EXPRESSION_BY_JAK_STAT_SIGNALING_AFTER_INTERLEUKIN_12_STIMULATION	36	-0.519089	-1.73775	0.010101	1	0.971	2330	tags=33%, list=13%, signal=38%
GRAESSMANN_RESPONSE_TO_MC_AND_SERUM_DEPRIVATION_DN	73	-0.436247	-1.73039	0.00542741	1	0.98	4343	tags=38%, list=24%, signal=50%
PID_AMB2_NEUTROPHILS_PATHWAY	37	-0.609247	-1.72991	0.00902256	1	0.981	2428	tags=46%, list=13%, signal=53%
REACTOME_EPHA_MEDIATED_GROWTH_CONE_COLLAPSE	22	-0.590502	-1.72726	0.0101156	1	0.981	2428	tags=41%, list=13%, signal=47%
WP_VASOPRESSINREGULATED_WATER_REABSORPTION	40	-0.467872	-1.72647	0.00503356	1	0.981	5471	tags=52%, list=30%, signal=75%
REACTOME_RHOF_GTPASE_CYCLE	41	-0.51392	-1.72457	0.0114193	1	0.983	3257	tags=46%, list=18%, signal=56%
MORI_EMU_MYC_LYMPHOMA_BY_ONSET_TIME_DN	17	-0.658849	-1.71268	0.0105079	1	0.988	3892	tags=65%, list=22%, signal=82%
REACTOME_SIGNALING_BY_MODERATE_KINASE_ACTIVITY_BRAF_MUTANTS	41	-0.550455	-1.70894	0.0158451	1	0.991	5898	tags=61%, list=33%, signal=90%
KEGG_VASOPRESSIN_REGULATED_WATER_REABSORPTION	41	-0.461731	-1.7062	0.00674536	1	0.991	5471	tags=51%, list=30%, signal=73%
REACTOME_FORMATION_OF_THE_CORNIFIED_ENVELOPE	48	-0.579497	-1.70612	0.00675676	1	0.991	3613	tags=56%, list=20%, signal=70%
PID_INTEGRIN_CS_PATHWAY	26	-0.588431	-1.70242	0.0139082	1	0.991	5190	tags=77%, list=29%, signal=108%
WP_COMPLEMENT_SYSTEM	72	-0.555695	-1.69119	0.0116618	1	0.992	2782	tags=47%, list=15%, signal=56%
WANG_BARRETTS_ESOPHAGUS_UP	39	-0.540139	-1.67041	0.0168712	1	0.996	4809	tags=54%, list=27%, signal=73%
CREIGHTON_AKT1_SIGNALING_VIA_MTOR_DN	22	-0.604832	-1.6687	0.0241379	1	0.997	4201	tags=59%, list=23%, signal=77%
REACTOME_RHOG_GTPASE_CYCLE	72	-0.428485	-1.66774	0.00996678	1	0.997	1488	tags=26%, list=8%, signal=29%
REACTOME_INTERLEUKIN_12_SIGNALING	45	-0.470948	-1.66359	0.0129241	1	0.997	2330	tags=29%, list=13%, signal=33%
MAGRANGEAS_MULTIPLE_MYELOMA_IGG_VS_IGA_UP	19	-0.545772	-1.66078	0.0118243	1	0.997	2883	tags=42%, list=16%, signal=50%
VERHAAK_AML_WITH_NPM1_MUTATED_UP	186	-0.606786	-1.65802	0.0364188	1	0.997	3892	tags=64%, list=22%, signal=81%
LI_LUNG_CANCER	38	-0.541075	-1.65772	0.015625	1	0.997	4124	tags=53%, list=23%, signal=68%
SENGUPTA_NASOPHARYNGEAL_CARCINOMA_DN	273	-0.424734	-1.65137	0.00622665	1	0.998	4683	tags=45%, list=26%, signal=60%
ALCALAY_AML_BY_NPM1_LOCALIZATION_UP	140	-0.568655	-1.64879	0.0427215	1	0.999	3871	tags=52%, list=22%, signal=66%
GNATENKO_PLATELET_SIGNATURE	44	-0.552025	-1.64631	0.0289389	1	0.999	3859	tags=52%, list=21%, signal=66%
STEARMAN_LUNG_CANCER_EARLY_VS_LATE_DN	58	-0.520544	-1.63342	0.0385802	1	0.999	3130	tags=45%, list=17%, signal=54%
REACTOME_KERATINIZATION	51	-0.543553	-1.63324	0.0146471	1	0.999	3613	tags=53%, list=20%, signal=66%
REN_ALVEOLAR_RHABDOMYOSARCOMA_DN	398	-0.448267	-1.63049	0.0324575	1	0.999	3938	tags=44%, list=22%, signal=55%
BANG_VERTEPORFIN_ENDOMETRIAL_CANCER_CELLS_UP	19	-0.597884	-1.63036	0.0214067	1	0.999	4662	tags=68%, list=26%, signal=92%
NAKAJIMA_MAST_CELL	41	-0.537522	-1.62593	0.0164609	1	0.999	4185	tags=49%, list=23%, signal=63%
REACTOME_GLUCAGON_SIGNALING_IN_METABOLIC_REGULATION	26	-0.496725	-1.62478	0.0174165	1	0.999	2373	tags=38%, list=13%, signal=44%
ZHAN_V1_LATE_DIFFERENTIATION_GENES_UP	33	-0.557079	-1.62159	0.0346908	1	0.999	2956	tags=36%, list=16%, signal=43%
NIKOLSKY_BREAST_CANCER_1Q21_AMPLICON	34	-0.538403	-1.6179	0.0217028	1	0.999	4658	tags=62%, list=26%, signal=83%
BIOCARTA_MCALPAIN_PATHWAY	17	-0.593269	-1.61743	0.0278689	1	0.999	830	tags=35%, list=5%, signal=37%
PID_ALPHA_SYNUCLEIN_PATHWAY	29	-0.545146	-1.61382	0.0299003	1	0.999	2876	tags=48%, list=16%, signal=57%
WP_MONOAMINE_TRANSPORT	22	-0.584249	-1.6135	0.0207469	1	0.999	2790	tags=50%, list=15%, signal=59%
REACTOME_EPH_EPHRIN_SIGNALING	83	-0.486988	-1.61125	0.0376766	1	0.999	4607	tags=55%, list=26%, signal=74%
KEGG_DILATED_CARDIOMYOPATHY	73	-0.458863	-1.60864	0.0260756	1	1	3921	tags=45%, list=22%, signal=58%
REACTOME_AQUAPORIN_MEDIATED_TRANSPORT	39	-0.46089	-1.60769	0.0262069	1	1	2530	tags=36%, list=14%, signal=42%
NABA_ECM_REGULATORS	148	-0.460991	-1.60487	0.0153453	1	1	4156	tags=49%, list=23%, signal=63%
REACTOME_SIGNALING_BY_BRAF_AND_RAF1_FUSIONS	61	-0.45649	-1.59946	0.0307167	1	1	5898	tags=59%, list=33%, signal=87%
WP_OXYSTEROLS_DERIVED_FROM_CHOLESTEROL	31	-0.496699	-1.59899	0.0256776	1	1	3242	tags=42%, list=18%, signal=51%
NUTT_GBM_VS_AO_GLIOMA_UP	44	-0.498559	-1.59508	0.0390244	1	1	3184	tags=39%, list=18%, signal=47%
RICKMAN_METASTASIS_DN	248	-0.441003	-1.59165	0.0373692	1	1	5393	tags=52%, list=30%, signal=73%
WP_PROSTAGLANDIN_SYNTHESIS_AND_REGULATION	40	-0.531499	-1.58377	0.0300546	1	1	4472	tags=60%, list=25%, signal=80%
ZAMORA_NOS2_TARGETS_DN	71	-0.448754	-1.58201	0.0337079	1	1	4014	tags=39%, list=22%, signal=51%
REACTOME_CELL_JUNCTION_ORGANIZATION	69	-0.475722	-1.58071	0.0169271	1	1	3608	tags=43%, list=20%, signal=54%
PETROVA_PROX1_TARGETS_DN	52	-0.459537	-1.58002	0.0250991	1	1	3343	tags=38%, list=19%, signal=47%
MODY_HIPPOCAMPUS_POSTNATAL	48	-0.476647	-1.57977	0.0405405	1	1	4921	tags=52%, list=27%, signal=71%
LEIN_PONS_MARKERS	72	-0.423968	-1.5754	0.0125628	1	1	2538	tags=32%, list=14%, signal=37%
YAGI_AML_RELAPSE_PROGNOSIS	35	-0.491431	-1.5719	0.0416667	1	1	1994	tags=37%, list=11%, signal=42%
MATZUK_CENTRAL_FOR_FEMALE_FERTILITY	19	-0.536312	-1.56656	0.0269886	1	1	4011	tags=42%, list=22%, signal=54%
REACTOME_CLATHRIN_MEDIATED_ENDOCYTOSIS	133	-0.396863	-1.56583	0.020155	1	1	5180	tags=49%, list=29%, signal=68%
REACTOME_GPER1_SIGNALING	37	-0.486231	-1.55921	0.0440945	1	1	2945	tags=41%, list=16%, signal=48%
KEGG_HYPERTROPHIC_CARDIOMYOPATHY_HCM	68	-0.448399	-1.55757	0.0369393	1	1	3832	tags=46%, list=21%, signal=58%
BIOCARTA_INTEGRIN_PATHWAY	33	-0.484999	-1.55725	0.0373514	1	1	4014	tags=39%, list=22%, signal=51%
REACTOME_CARGO_RECOGNITION_FOR_CLATHRIN_MEDIATED_ENDOCYTOSIS	93	-0.397951	-1.5568	0.0122699	1	1	3531	tags=34%, list=20%, signal=43%
WIERENGA_STAT5A_TARGETS_DN	188	-0.442825	-1.55374	0.0249653	1	1	2876	tags=38%, list=16%, signal=45%
KAPOSI_LIVER_CANCER_MET_UP	17	-0.549571	-1.5534	0.0472175	1	1	3774	tags=53%, list=21%, signal=67%
REACTOME_HS_GAG_DEGRADATION	21	-0.567411	-1.55246	0.0388489	1	1	5022	tags=67%, list=28%, signal=92%
REACTOME_RHOQ_GTPASE_CYCLE	58	-0.442016	-1.5513	0.0308442	1	1	1488	tags=26%, list=8%, signal=28%
DELYS_THYROID_CANCER_UP	405	-0.428908	-1.55126	0.0398936	1	1	4644	tags=46%, list=26%, signal=61%
REACTOME_KERATAN_SULFATE_KERATIN_METABOLISM	27	-0.484331	-1.54517	0.0344828	1	1	4761	tags=59%, list=26%, signal=80%
HOLLEMAN_VINCRISTINE_RESISTANCE_ALL_UP	27	-0.472057	-1.54423	0.0294599	1	1	3695	tags=44%, list=21%, signal=56%
ONDER_CDH1_TARGETS_3_UP	17	-0.562527	-1.54376	0.0334789	1	1	1878	tags=29%, list=10%, signal=33%
BURTON_ADIPOGENESIS_8	78	-0.444873	-1.54295	0.0334789	1	1	3230	tags=40%, list=18%, signal=48%
REACTOME_PARACETAMOL_ADME	19	-0.54397	-1.54074	0.0341246	1	1	3441	tags=47%, list=19%, signal=58%
LANDEMAINE_LUNG_METASTASIS	19	-0.539926	-1.54038	0.031768	1	1	2021	tags=42%, list=11%, signal=47%
MEBARKI_HCC_PROGENITOR_WNT_UP_CTNNB1_INDEPENDENT	17	-0.557134	-1.54027	0.0166667	1	1	4945	tags=59%, list=27%, signal=81%
ACOSTA_PROLIFERATION_INDEPENDENT_MYC_TARGETS_DN	112	-0.427522	-1.53923	0.0189274	1	1	2588	tags=30%, list=14%, signal=35%
LEIN_CHOROID_PLEXUS_MARKERS	80	-0.430298	-1.53774	0.025413	1	1	5071	tags=49%, list=28%, signal=68%
PEDERSEN_METASTASIS_BY_ERBB2_ISOFORM_4	91	-0.44779	-1.53765	0.0264201	1	1	4872	tags=51%, list=27%, signal=69%
ULE_SPLICING_VIA_NOVA2	36	-0.467351	-1.53666	0.0357143	1	1	3222	tags=33%, list=18%, signal=41%
REACTOME_PLATELET_ACTIVATION_SIGNALING_AND_AGGREGATION	228	-0.418079	-1.53544	0.0466472	1	1	3179	tags=37%, list=18%, signal=45%
CHANDRAN_METASTASIS_TOP50_DN	44	-0.40802	-1.53542	0.0307167	1	1	3107	tags=32%, list=17%, signal=38%
WP_ARRHYTHMOGENIC_RIGHT_VENTRICULAR_CARDIOMYOPATHY	65	-0.450377	-1.53518	0.0283505	1	1	3954	tags=46%, list=22%, signal=59%
KEGG_ARRHYTHMOGENIC_RIGHT_VENTRICULAR_CARDIOMYOPATHY_ARVC	65	-0.450377	-1.53518	0.0283505	1	1	3954	tags=46%, list=22%, signal=59%
WENG_POR_TARGETS_GLOBAL_DN	20	-0.547045	-1.52911	0.0493197	1	1	3742	tags=55%, list=21%, signal=69%
AMIT_EGF_RESPONSE_120_MCF10A	41	-0.48921	-1.52879	0.0477658	1	1	3670	tags=39%, list=20%, signal=49%
REACTOME_CYTOSOLIC_SULFONATION_OF_SMALL_MOLECULES	19	-0.573513	-1.52609	0.0409712	1	1	5014	tags=63%, list=28%, signal=87%
XU_RESPONSE_TO_TRETINOIN_AND_NSC682994_UP	15	-0.615133	-1.52343	0.0444444	1	1	4161	tags=60%, list=23%, signal=78%
PETROVA_ENDOTHELIUM_LYMPHATIC_VS_BLOOD_DN	149	-0.436807	-1.52114	0.0362225	1	1	3774	tags=42%, list=21%, signal=53%
REACTOME_ION_HOMEOSTASIS	44	-0.424972	-1.52091	0.0321229	1	1	5025	tags=55%, list=28%, signal=75%
KOHOUTEK_CCNT1_TARGETS	46	-0.464266	-1.51655	0.0384068	1	1	3666	tags=41%, list=20%, signal=52%
RIGGINS_TAMOXIFEN_RESISTANCE_UP	57	-0.449108	-1.51451	0.0284168	1	1	4603	tags=46%, list=26%, signal=61%
HENDRICKS_SMARCA4_TARGETS_UP	48	-0.490446	-1.51449	0.0415512	1	1	3710	tags=48%, list=21%, signal=60%
WOO_LIVER_CANCER_RECURRENCE_DN	61	-0.444657	-1.50454	0.0401786	1	1	4100	tags=44%, list=23%, signal=57%
RUAN_RESPONSE_TO_TNF_DN	73	-0.408772	-1.49922	0.0242165	1	1	4877	tags=48%, list=27%, signal=65%
REACTOME_TRANSLOCATION_OF_SLC2A4_GLUT4_TO_THE_PLASMA_MEMBRANE	64	-0.415966	-1.49859	0.0417362	1	1	5025	tags=48%, list=28%, signal=67%
PEPPER_CHRONIC_LYMPHOCYTIC_LEUKEMIA_UP	27	-0.522398	-1.49849	0.0381992	1	1	3136	tags=41%, list=17%, signal=49%
SCHAEFFER_SOX9_TARGETS_IN_PROSTATE_DEVELOPMENT_UP	21	-0.532085	-1.49799	0.0471338	1	1	3625	tags=48%, list=20%, signal=60%
NABA_ECM_AFFILIATED	119	-0.440072	-1.49733	0.0443864	1	1	5415	tags=56%, list=30%, signal=80%
MATZUK_SPERMATOGONIA	19	-0.51475	-1.49387	0.043662	1	1	5308	tags=63%, list=29%, signal=89%
REACTOME_GLYCOSAMINOGLYCAN_METABOLISM	107	-0.403839	-1.49343	0.0253333	1	1	5038	tags=48%, list=28%, signal=66%
HAMAI_APOPTOSIS_VIA_TRAIL_DN	175	-0.368826	-1.49049	0.0242967	1	1	2702	tags=27%, list=15%, signal=31%
BOYAULT_LIVER_CANCER_SUBCLASS_G6_UP	60	-0.391813	-1.48941	0.0155807	1	1	4268	tags=42%, list=24%, signal=54%
FONTAINE_PAPILLARY_THYROID_CARCINOMA_UP	57	-0.402916	-1.48443	0.0315638	1	1	5040	tags=44%, list=28%, signal=61%
WP_METABOLISM_OF_SPINGOLIPIDS_IN_ER_AND_GOLGI_APPARATUS	19	-0.518261	-1.48272	0.0319767	1	1	3238	tags=42%, list=18%, signal=51%
WAMUNYOKOLI_OVARIAN_CANCER_GRADES_1_2_UP	133	-0.363456	-1.47597	0.0194175	1	1	5024	tags=43%, list=28%, signal=59%
YANG_BREAST_CANCER_ESR1_UP	31	-0.455899	-1.45195	0.0450581	1	1	3770	tags=45%, list=21%, signal=57%
XU_GH1_AUTOCRINE_TARGETS_UP	147	-0.304333	-1.32832	0.039312	1	1	4884	tags=39%, list=27%, signal=54%
