# Supplementary material for: Molecular and clinical analyses of PHF6 mutant myeloid neoplasia provide their pathogenesis and therapeutic targeting
Source: Nat Commun. 2024 Feb 28;15:1832. doi: 10.1038/s41467-024-46134-w (PMC10901781; doi:10.1038/s41467-024-46134-w)
Supplement: Supplementary file 12 — Supplementary Data 9 [file 41467_2024_46134_MOESM12_ESM.xlsx]

## Sheet: Supplementary Data 9
Supplementary Data 09: Differential expressed genes in RUNX1-mutated AML
Gene	Log2FC	AveExpr	P.Value	adj.P.Val
TSHR	0.769863	0.282355	9.03e-10	1.6e-05
SLC8A1-AS1	0.639441	0.17135	3.5e-09	2.29e-05
GPRC5D	0.362516	0.224189	3.88e-09	2.29e-05
COBL	1.77525	0.617222	5.36e-09	2.37e-05
IGLV1-36	0.634293	0.41411	1.25e-08	4.27e-05
CREG2	1.33461	0.416595	1.73e-08	4.27e-05
KCNA5	1.09612	0.351284	1.74e-08	4.27e-05
IGHJ6	0.992704	0.690866	2.09e-08	4.27e-05
IGHV4OR15-8	0.739587	0.586964	2.17e-08	4.27e-05
DDR1	1.93419	1.80753	3.73e-08	6.6e-05
IGHV3OR16-13	0.631725	0.409497	4.36e-08	7.01e-05
IGKV1D-12	0.797224	0.600799	5.12e-08	7.55e-05
STARD4-AS1	0.853957	0.500882	6.09e-08	8.3e-05
TNFRSF17	0.667027	0.45309	9.06e-08	0.000103926
IGKV2D-40	0.624072	0.392588	9.33e-08	0.000103926
SCN3A	2.47224	0.992803	9.73e-08	0.000103926
IGLV3-9	0.817083	0.672373	9.98e-08	0.000103926
IGKV1OR10-1	0.61006	0.382757	1.08e-07	0.000106194
IGHJ4	1.06553	1.0618	1.2e-07	0.000111371
IGKV1OR2-118	0.3213	0.188477	1.37e-07	0.000117449
hsa-mir-4538	0.478492	0.178244	1.39e-07	0.000117449
IGHV1-58	0.387467	0.271337	3.09e-07	0.000248426
IGLJ3	0.386895	0.189961	4.19e-07	0.000322834
IGHV3-65	0.391677	0.15816	4.76e-07	0.000350981
IGKV1-27	0.892304	0.872772	5.13e-07	0.000363347
SNX25	1.77036	1.85257	5.68e-07	0.000386491
TSPAN15	1.01397	0.761097	7.14e-07	0.000464466
WWTR1	1.05002	0.621698	7.35e-07	0.000464466
IGKV2D-28	0.84776	0.71114	7.67e-07	0.000468231
EBF1	1.37161	1.08391	8.45e-07	0.000498336
IGKV1-12	0.981484	0.985475	9.04e-07	0.000516425
IGHV4-28	0.377921	0.343509	9.56e-07	0.000529023
DNTT	3.54128	2.39838	1.04e-06	0.000558252
IGHV4-55	0.575392	0.375345	1.2e-06	0.000597974
SHROOM2	0.646191	0.211107	1.2e-06	0.000597974
IGLV1-51	0.92178	1.02102	1.22e-06	0.000597974
IGLV4-69	1.01822	1.03892	1.54e-06	0.000683668
IGHV3-74	1.25812	1.42415	1.55e-06	0.000683668
IGLJ2	0.239439	0.125459	1.59e-06	0.000683668
COBLL1	2.12584	3.46457	1.59e-06	0.000683668
EGFEM1P	1.07571	0.463743	1.6e-06	0.000683668
IGKV3D-7	0.274	0.14726	1.63e-06	0.000683668
IGKV1D-39	1.10347	1.22958	1.66e-06	0.000683668
IGHV1-69	1.48457	1.71421	1.72e-06	0.00069223
IGLC7	1.44473	1.4524	1.77e-06	0.00069709
AKR1C6P	1.07823	0.33324	1.83e-06	0.000700386
SEMA6A	1.48833	0.815207	1.86e-06	0.000700386
IGLV3-19	1.48007	1.66784	1.9e-06	0.0007004
IGHV4-31	1.00385	0.827614	1.94e-06	0.000700691
IGLL5	0.60049	0.527226	2.03e-06	0.000711366
LAMA3	1.51393	1.171	2.05e-06	0.000711366
hsa-mir-4537	0.624526	0.339626	2.45e-06	0.000833386
IGKV1-8	0.561179	0.459362	2.57e-06	0.000840037
IGHJ2	0.604204	0.383585	2.58e-06	0.000840037
IGHV5-51	1.42365	1.8162	2.61e-06	0.000840037
IGHV4-34	1.07516	1.1806	2.67e-06	0.000842951
hsa-mir-4539	0.477915	0.191121	2.82e-06	0.00087607
GRK5	1.35534	3.44278	3.05e-06	0.000931751
IGLV3-25	1.33029	1.48714	3.16e-06	0.000948203
IGKV1-39	0.714551	0.806699	3.93e-06	0.00115806
DOCK5	-1.27488	7.05418	4.12e-06	0.00117059
IGKV3D-11	0.954487	0.944161	4.17e-06	0.00117059
IGLV6-57	1.32379	1.5267	4.23e-06	0.00117059
IGKV3OR2-268	0.290386	0.162334	4.23e-06	0.00117059
IGHJ3P	0.755076	0.59636	4.34e-06	0.00118238
IGKV1OR22-5	0.479949	0.363674	4.55e-06	0.00122056
IGHV3-66	0.915853	0.798446	4.65e-06	0.00122812
CTSA	-1.1051	8.10296	4.72e-06	0.00122874
DNAH14	-1.39235	2.08727	4.94e-06	0.00126667
IGLV8-61	0.97426	0.8708	5.1e-06	0.00129036
IGKV3-15	1.21903	1.58421	5.48e-06	0.00136677
IGKV3D-15	0.806209	0.81978	5.66e-06	0.00139269
LRP2BP	0.427253	0.409125	5.75e-06	0.00139393
IGLV3-10	1.17647	1.08843	6.13e-06	0.0014652
CERCAM	-1.44732	3.84387	7.41e-06	0.00174831
IGKV1D-16	0.585181	0.561454	8.06e-06	0.00187626
IGHV4-61	0.890753	0.880269	8.21e-06	0.00188702
IGLV2-23	1.3551	1.81588	8.54e-06	0.00193848
GFOD1	1.22832	4.77226	8.84e-06	0.00195696
IGKV1-16	0.828324	0.936742	8.84e-06	0.00195696
AOX1	1.08239	1.01949	9.42e-06	0.0020589
SDK2	2.33393	2.79831	9.77e-06	0.00210885
IGHV3-30	1.28516	1.78448	9.97e-06	0.00212707
FAM171B	1.64732	1.45049	1.11e-05	0.0023449
IGHV3-73	0.832494	0.791713	1.15e-05	0.00239457
IGHV3OR16-8	0.420576	0.319594	1.17e-05	0.0023998
IGKV3D-20	0.952633	1.06471	1.19e-05	0.00242978
TCF4	1.71783	5.47846	1.43e-05	0.00280441
IGKV1-17	0.934047	1.04733	1.43e-05	0.00280441
SETBP1	2.01175	3.25889	1.44e-05	0.00280441
IGLV2-34	0.484021	0.376101	1.44e-05	0.00280441
GAS6	1.83472	2.51536	1.51e-05	0.00287744
FAM171A1	2.29852	1.70206	1.52e-05	0.00287744
AMZ1	0.658834	0.530765	1.53e-05	0.00287744
CAPN13	0.32291	0.136424	1.58e-05	0.00295281
CCNA1	-2.34046	3.67787	1.69e-05	0.00309561
IGKV1D-27	0.29507	0.274365	1.7e-05	0.00309561
IGHV4-59	1.19473	1.8108	1.72e-05	0.00310105
IGKV1D-33	0.769455	0.751186	1.75e-05	0.00312766
OSBPL5	-1.02459	6.05356	1.88e-05	0.00331394
IGHJ5	0.95833	1.06397	1.91e-05	0.00331394
NPM1P25	0.77105	1.57573	1.92e-05	0.00331394
WFS1	1.34534	1.33938	1.93e-05	0.00331394
WNT5A	0.311521	0.138394	1.95e-05	0.00332515
IGLV1-50	0.600534	0.541828	2.11e-05	0.00355243
ABCG2	0.928854	0.753157	2.22e-05	0.00368178
VSTM4	0.957511	0.614841	2.23e-05	0.00368178
IGHV3-7	1.44256	2.27921	2.26e-05	0.00370293
IGKV2-28	0.727369	0.600985	2.3e-05	0.00372116
PEAR1	2.0296	2.54166	2.31e-05	0.00372116
IGHV2-70	0.814733	0.872166	2.38e-05	0.00379117
SMOC1	0.490381	0.249636	2.45e-05	0.00387783
LIMCH1	0.791252	0.469741	2.49e-05	0.00389646
KSR1	0.891886	5.74443	2.58e-05	0.00398779
KCNQ3	0.686912	0.321087	2.59e-05	0.00398779
VAT1	-1.17906	7.06326	2.64e-05	0.00402217
GNG11	1.65629	1.55	2.83e-05	0.00427647
IGLV2-18	0.648609	0.711005	3e-05	0.00449596
IGLV1-47	1.12333	1.55455	3.06e-05	0.00454839
LMLN	-1.00008	2.93737	3.08e-05	0.00454869
IGLV2-8	1.2773	1.86747	3.17e-05	0.00460988
IGLV3-16	0.39752	0.278408	3.18e-05	0.00460988
SLCO5A1	1.98475	1.98915	3.31e-05	0.00476269
IGJ	1.82809	4.99552	3.37e-05	0.00480478
CD33	-1.48769	6.08756	3.48e-05	0.0049265
AKT3	1.63743	3.52677	3.54e-05	0.00495288
DOCK6	1.83687	2.01196	3.55e-05	0.00495288
ICOSLG	1.5708	4.53359	3.67e-05	0.00507541
TSGA10	-1.04741	2.92114	3.76e-05	0.0051575
ADAMTS10	1.7131	3.42409	4e-05	0.00544637
IGHV3-38	0.259566	0.198705	4.04e-05	0.00545433
BLNK	1.7581	2.25417	4.13e-05	0.00553999
KCNK12	0.821182	0.406427	4.23e-05	0.00558928
AJAP1	0.69447	0.264299	4.23e-05	0.00558928
KIAA1958	-1.23013	4.37164	4.42e-05	0.00579283
IGKV1-5	1.47476	2.545	4.61e-05	0.00600619
MST1R	0.971856	0.747621	4.68e-05	0.00605234
IGHV3OR16-9	0.294277	0.25338	4.75e-05	0.00609754
IGKV1-6	0.858216	1.02597	4.92e-05	0.00622042
TAB2	0.609636	7.43549	4.92e-05	0.00622042
IGHV6-1	0.801258	0.867409	5.06e-05	0.0063511
MLLT3	1.63427	3.79573	5.3e-05	0.00661178
IGHV3-48	1.01819	1.50443	5.39e-05	0.0066699
CHRDL1	1.94421	1.30106	5.7e-05	0.0070027
IGLC6	0.419513	0.424591	5.97e-05	0.0072326
IGKV1-9	1.01882	1.31258	5.98e-05	0.0072326
FHL1	1.73836	4.23531	6.01e-05	0.0072326
IGHJ1P	0.548998	0.25775	6.23e-05	0.00743018
IGHV3-33	1.15853	1.63246	6.25e-05	0.00743018
IGHG4	2.13039	3.72213	6.43e-05	0.00758557
IGLV1-40	1.5125	2.33949	6.6e-05	0.00765927
IGLV7-46	0.759366	0.893066	6.61e-05	0.00765927
KCNN3	0.315071	0.377079	6.62e-05	0.00765927
IGKV3-20	1.45793	2.66915	6.67e-05	0.00766365
IGLV1-44	1.27847	1.79425	6.75e-05	0.00771006
RAG2	0.708707	0.261843	8.03e-05	0.00911375
IGHV1-46	0.913944	1.15584	8.19e-05	0.00923153
IGKV2OR22-4	0.57758	0.48531	8.31e-05	0.00923511
CD109	1.97462	4.00105	8.33e-05	0.00923511
BIK	-1.13711	1.57887	8.35e-05	0.00923511
IGHV3-19	0.280595	0.14049	9.17e-05	0.010083
IGHV3-53	1.04247	1.36681	9.56e-05	0.0104461
NOS2	0.4605	0.184261	9.86e-05	0.0107116
PAQR6	0.896446	3.18715	0.000100447	0.0108422
FOXO1	1.34057	4.35842	0.000104491	0.0112103
GPR110	0.670227	0.215234	0.000107564	0.0114671
GSTA4	0.844096	1.10012	0.00010818	0.0114671
LINC01013	0.363923	0.141212	0.000111256	0.0116783
MED9	0.633601	3.66352	0.000111492	0.0116783
IGHV3-11	0.965197	1.3779	0.000114119	0.0118831
IGHD7-27	0.329827	0.149726	0.00011502	0.0119069
IGKV3-11	1.37615	2.5191	0.000120357	0.012387
RNF152	0.815094	0.669298	0.000128094	0.0131071
PPP1R26	-1.507	3.82116	0.000129592	0.013162
IGKV1-33	0.550456	0.637394	0.000130118	0.013162
IGLV7-43	0.689918	0.682639	0.000131375	0.0132136
ME3	1.21051	3.70898	0.000132327	0.013214
CORO6	1.09637	1.99944	0.000132871	0.013214
BHLHA15	0.231082	0.222469	0.000136773	0.013518
IL2RA	1.72365	2.64503	0.000137948	0.013518
IGLV9-49	0.419885	0.427615	0.000138219	0.013518
RGPD2	1.11229	1.2067	0.00014176	0.013767
GNA12	0.953662	6.35293	0.000142321	0.013767
YTHDC2	0.469698	5.4728	0.000146604	0.0141042
S100A16	1.94562	1.40673	0.000147721	0.0141349
COL6A2	1.80908	2.90415	0.000148656	0.0141479
IGLV2-11	1.14793	1.76305	0.000152015	0.0143902
IGHV3-49	0.809022	0.97732	0.000159294	0.0149991
LINC00884	-0.717521	1.28778	0.000165271	0.0154795
GLI3	0.632487	0.368379	0.000166595	0.0155214
IGHG2	1.94456	4.70428	0.000175456	0.0161463
SP6	0.427658	0.336426	0.000175938	0.0161463
NKD2	1.47021	1.18035	0.000176828	0.0161463
IGHV1-3	0.50101	0.652199	0.000176951	0.0161463
CCDC183	0.418079	0.907616	0.000180727	0.0163312
TNFRSF21	1.67706	3.93968	0.000180823	0.0163312
ERICH1-AS1	0.829238	0.479403	0.000184014	0.0165351
IGHV4-4	0.810691	1.00725	0.0001864	0.0165863
PRKCE	0.952596	4.40698	0.000187078	0.0165863
INO80	0.318134	6.15269	0.000187561	0.0165863
TMEM200A	0.988973	0.639924	0.000188332	0.0165863
RGPD1	0.833162	0.926877	0.000190465	0.0166912
TRHDE-AS1	0.507964	0.201213	0.00019293	0.016778
ASPH	-1.00912	6.09427	0.000193352	0.016778
PACSIN1	1.45721	1.35666	0.000195366	0.0168252
PPP1R16B	1.69734	5.16821	0.000195797	0.0168252
GH1	0.26645	0.226576	0.000200944	0.0171841
IGLV3-21	1.34726	2.22438	0.000207782	0.0176835
SMAD1	1.284	3.71552	0.000209249	0.0177231
IGHV1OR15-2	0.354446	0.371563	0.000217714	0.0182901
SCT	0.36415	0.202147	0.00021801	0.0182901
IGKJ4	0.402837	0.426867	0.000222777	0.0185161
PCDHGA11	0.664272	0.807287	0.000222796	0.0185161
AGAP3	-1.23081	4.33897	0.000226494	0.0187355
SLC25A4	0.723901	1.29369	0.000229802	0.0188689
IGKJ5	0.41385	0.433303	0.000230238	0.0188689
IGKV3-7	0.368605	0.371739	0.00023636	0.0192813
IGHV3-15	1.12263	1.70927	0.000242834	0.0197186
GLDC	0.270945	0.233251	0.000244411	0.019756
LRRC16A	1.0526	2.10488	0.000246868	0.0198639
GNAI1	1.87795	3.78214	0.000254635	0.0203962
PELI2	0.860052	5.68476	0.000261343	0.0208391
IGLV3-27	0.57557	0.592583	0.00026484	0.0210233
TIMP4	0.765785	0.447165	0.00026969	0.0213127
WNT9A	0.566192	0.320276	0.000275471	0.0216728
KIAA1462	1.8354	1.64815	0.000279699	0.0219081
AR	1.78064	1.7952	0.000282291	0.0220137
SELO	0.454167	5.26596	0.000283639	0.0220218
MMD	0.742763	3.59047	0.000286337	0.0221231
LEMD3	0.464599	5.99238	0.000287443	0.0221231
IGLV3-1	1.1312	2.00312	0.000289269	0.0221491
C12orf42	0.688953	0.649642	0.000290283	0.0221491
IGHV1-24	0.719018	0.79465	0.00029505	0.0223811
IGHM	1.52078	6.9853	0.000295852	0.0223811
TTTY10	0.433301	0.697514	0.000297268	0.0223925
IGLV5-45	0.491253	0.486745	0.000300413	0.0225335
PLXNA4	0.934902	1.31882	0.000306208	0.0227636
MOB1B	0.721367	6.038	0.000306555	0.0227636
IGHV3OR16-6	0.237655	0.172999	0.000307338	0.0227636
GPRIN3	1.55535	4.3065	0.000315808	0.0232935
ADCYAP1	0.893131	0.259049	0.000323205	0.0237402
VPS39	0.29709	6.71807	0.000325196	0.0237877
BAI3	0.667272	0.343812	0.000335588	0.0244468
RAP1GAP2	0.725295	6.31774	0.000340172	0.0246792
CALCRL	1.49367	2.21509	0.000342658	0.0247581
C3orf52	0.522978	0.399159	0.000351609	0.0253016
ZHX3	0.666162	4.23369	0.00035833	0.0256808
ZNF804A	-1.39501	2.97135	0.000361087	0.025774
CCL25	0.492977	0.356712	0.000363562	0.0258465
IGKV2-30	0.781922	1.09362	0.000368242	0.0260745
RXFP1	1.62194	1.83171	0.000372061	0.0262399
DLGAP2	1.08688	0.726321	0.000374771	0.0263262
RNF38	0.39663	6.81695	0.000376921	0.0263725
GRK5-IT1	0.478471	0.362477	0.000379963	0.0263914
RFTN1	0.808391	5.46639	0.000380179	0.0263914
IGKV1D-8	0.42874	0.460998	0.000381663	0.0263914
SNX10	-1.00991	5.42203	0.000394097	0.0271451
MMP11	0.716562	0.890325	0.000403231	0.0276666
PITPNM3	0.512328	0.957549	0.000409763	0.0280063
IGHV4-39	0.969755	1.53586	0.000414465	0.0282187
SOCS2-AS1	1.47828	2.03664	0.000424843	0.0288144
SOCS2	2.01091	4.47951	0.000439305	0.0295729
IGLC3	1.64406	4.24149	0.000439368	0.0295729
CIRBP	0.515737	7.99495	0.000445944	0.0299019
RBM3	0.578018	8.4011	0.000451803	0.0300469
SLC25A16	0.355417	4.18264	0.000453061	0.0300469
LPPR3	-2.00376	4.37489	0.000453198	0.0300469
IGSF11	0.355477	0.154067	0.000459729	0.0302666
P2RY14	1.34254	2.04354	0.000461102	0.0302666
ATG9A	0.560784	5.55163	0.00046289	0.0302666
L3MBTL4	1.40555	1.72771	0.000463352	0.0302666
FOXO3B	0.484767	1.92587	0.000466008	0.0303282
IGKV1D-17	0.246585	0.226193	0.000468607	0.0303385
KCTD18	0.317362	5.02131	0.000469593	0.0303385
SPN	-1.0059	8.93997	0.000472884	0.03044
SLC23A2	0.478817	5.71582	0.00048025	0.0308021
NR1I2	-0.922079	2.06146	0.000486604	0.0310143
IGKV1-32	0.498055	0.391379	0.00048785	0.0310143
C1S	0.825951	1.43541	0.000488815	0.0310143
DTX1	0.917286	1.17258	0.000496521	0.0313908
IGHV3OR15-7	0.210239	0.192518	0.00049909	0.0314017
CRTC3	0.592613	5.87638	0.000500242	0.0314017
CD248	0.97377	1.15725	0.000504754	0.031573
FAM229A	0.679645	4.27005	0.000513457	0.0320043
LGR6	0.968202	1.39593	0.000518448	0.032202
NEIL1	1.00654	1.96602	0.000530563	0.0328392
LGI4	0.416479	0.602363	0.000536419	0.033086
ZNF821	0.732897	2.46388	0.000544156	0.033402
IGHV3-21	1.20795	2.12929	0.000545315	0.033402
ZZEF1	0.389099	7.16544	0.000549176	0.0335225
IGHGP	1.67011	3.35449	0.000561259	0.0341423
MSTO2P	0.421304	1.40044	0.000565512	0.0341667
KLHDC8A	0.519411	0.331102	0.000565521	0.0341667
PSD2	0.58282	0.755445	0.000569359	0.0342816
SNX25P1	0.371954	0.503864	0.000585503	0.0351342
CRHBP	1.60223	2.45374	0.000612001	0.0366002
ASXL1	0.340527	6.90445	0.000617269	0.0367284
CACNA1H	1.24391	1.27942	0.000619846	0.0367284
PGAM1P7	0.419115	0.620682	0.00062037	0.0367284
SDC1	0.711251	1.10771	0.000628356	0.0370772
STK16	0.363494	4.8498	0.000633265	0.0372427
IGHV3-71	0.184754	0.16934	0.000639277	0.0374718
MYLK	1.55102	2.11532	0.000642	0.0375072
IGHG3	1.7202	4.20583	0.000650277	0.0377838
SH3TC1	1.04774	5.62498	0.000651003	0.0377838
IGKV2D-24	0.364509	0.332247	0.000674586	0.038679
CIC	0.400232	7.34262	0.000677632	0.038679
IGHJ2P	0.445372	0.342434	0.00067833	0.038679
SPRY2	-1.53527	4.41246	0.000678349	0.038679
DSEL	0.922611	1.11168	0.000680082	0.038679
MINOS1	-0.336145	2.89187	0.000680399	0.038679
HOXB-AS1	0.915504	1.5237	0.000681722	0.038679
IGLV2-14	1.20105	2.56606	0.000690335	0.0390425
PSD3	1.16651	2.55915	0.000701734	0.0395608
ANKRD29	0.250153	0.255275	0.000705672	0.0396566
ESR1	0.645257	0.824752	0.000714396	0.0399412
RBMXL1	0.389747	6.09854	0.000716519	0.0399412
IGHV3-20	0.638803	0.694862	0.000717507	0.0399412
SOSTDC1	0.719401	0.343622	0.000720679	0.039992
PKD1L3	0.276804	0.279234	0.000726633	0.0401964
DPP4	1.17041	2.18298	0.000736417	0.0405901
CLEC11A	-1.83747	6.76435	0.000738335	0.0405901
GGTA1P	1.59399	2.65821	0.000752971	0.0412666
FAM167A	0.664214	0.93387	0.000761249	0.0414535
HAGHL	-0.920931	2.99772	0.000761686	0.0414535
AFF1	0.52707	7.93333	0.000763408	0.0414535
GAB1	0.785157	4.47399	0.000780114	0.0422311
PCDHGB8P	0.184993	0.198203	0.000791228	0.0427022
MARCH3	0.845763	2.26968	0.000796068	0.0427863
MAPKAPK2	0.548039	7.69959	0.00079762	0.0427863
BEST3	0.502035	0.1512	0.000802805	0.0429343
MRC2	-1.50909	4.33178	0.000807215	0.0430401
COL6A4P2	0.738144	1.08309	0.000818233	0.043485
HYAL3	-1.11243	4.04888	0.000820471	0.043485
PPP3CC	0.493443	4.72149	0.000826083	0.0436079
PTCHD2	0.379169	0.251995	0.000827717	0.0436079
DMPK	0.995578	2.2833	0.000839378	0.044091
IL6ST	0.974862	6.01864	0.000848779	0.0444529
IGLC2	1.54995	4.00628	0.000868173	0.0453345
LRRC2	0.529798	0.439042	0.000874637	0.0455377
ARRDC2	0.60218	6.40962	0.000879427	0.0455981
STARD9	1.38332	4.1855	0.000880949	0.0455981
MXI1	0.516817	5.57931	0.000898909	0.0463451
SESN1	0.737386	5.61837	0.000902311	0.0463451
LTK	-1.63822	3.66643	0.000905742	0.0463451
AIFM3	-1.00234	3.12277	0.000908136	0.0463451
MAP6D1	-0.507823	1.82409	0.000908472	0.0463451
OPTN	1.20301	4.43211	0.00091544	0.0464905
LRRN2	1.06686	1.01834	0.000916574	0.0464905
IGHV1OR15-3	0.30855	0.402728	0.000921371	0.0466003
PTK2	1.59602	2.97719	0.000924266	0.0466136
E2F2	1.02381	4.25163	0.000928821	0.0467102
KCNQ5	-1.24146	4.22434	0.000937291	0.0468889
IGHG1	2.00455	6.62176	0.000937672	0.0468889
TUBA8	0.300041	0.405194	0.000943386	0.0470417
FAM214A	0.525125	5.37864	0.000949511	0.0472142
CDKL1	0.573794	2.02768	0.000955076	0.0472662
SCUBE2	0.342698	0.306941	0.000956257	0.0472662
TTC7A	0.603012	7.1314	0.000958568	0.0472662
TRPS1	1.43141	4.43015	0.000977937	0.0480873
TMEM18	0.372099	4.79053	0.000988133	0.0484541
RASD1	1.3865	2.32352	0.00101428	0.0495986
RRAS2	0.920587	1.58607	0.00103745	0.0505919
IGHV3-72	0.652509	0.840455	0.0010429	0.0507183
ZMYND12	-0.424133	0.972619	0.00105302	0.0510701
NTNG2	-1.40995	4.55055	0.00106027	0.0512811
DPY19L2	-1.44507	3.1476	0.00106548	0.0513927
SLC16A1-AS1	0.477858	1.13278	0.00107343	0.0516164
ATG4D	0.468414	4.55537	0.00107813	0.0516164
FKRP	0.299309	4.13046	0.00107887	0.0516164
C9orf147	-0.248366	0.364012	0.00108711	0.0516905
ENDOU	0.423789	0.428315	0.00108765	0.0516905
BAALC	2.223	4.25582	0.00108917	0.0516905
C4BPB	0.315527	0.222288	0.0010921	0.051691
STK32B	1.48001	3.28944	0.00110632	0.052224
ABCA9	1.07028	1.0643	0.00111813	0.0526413
MED13L	0.441519	8.74954	0.00113055	0.053085
MPZL1	-0.991288	5.37005	0.00113477	0.0531423
TMEM102	-0.735618	3.43531	0.00114533	0.053364
MIR155HG	0.967248	2.55575	0.00114554	0.053364
POU2AF1	0.950051	2.09334	0.00115022	0.0534412
DYX1C1	-0.288741	0.372307	0.00115537	0.0535192
KCTD1	-0.969717	2.53937	0.00115918	0.0535192
RUNX3	1.1383	6.56046	0.00116096	0.0535192
C15orf65	-0.335362	0.596291	0.00116451	0.0535433
MAP4K3	0.638165	4.18077	0.00117567	0.0539165
CCDC112	-0.847962	3.66704	0.0011917	0.0545104
AGAP1	1.07277	1.98126	0.00120487	0.0549708
EXOSC4	-0.521084	3.40476	0.0012219	0.0556044
C10orf11	-0.901472	2.96742	0.00123255	0.0559327
FNDC3B	-0.69166	7.05705	0.00123544	0.0559327
PMF1	0.379902	4.18018	0.00124186	0.0560801
ZBTB18	0.566968	5.64895	0.00126874	0.0571481
IGHV1-18	0.817948	1.43832	0.00127767	0.0574043
DLG3	0.992205	1.61049	0.00130189	0.0583446
CLEC14A	1.24527	1.19197	0.00131579	0.0588183
HSH2D	-1.0197	7.4427	0.00131966	0.0588431
PTGIS	0.34479	0.166126	0.00133256	0.0592688
PLOD1	-0.858528	5.60769	0.00133926	0.0594173
HMCES	0.408398	4.95733	0.00134842	0.0596744
LHX6	1.14393	1.16275	0.00135221	0.0596927
GALNT11	-0.480406	4.81494	0.00136899	0.0601989
APP	2.28588	6.19293	0.00137337	0.0601989
MAGED4	0.590872	0.453392	0.00137623	0.0601989
SNHG7	0.644106	5.36779	0.00137728	0.0601989
UBE2D2	0.350144	6.34488	0.00138667	0.06046
SERHL2	0.461206	0.373758	0.00143847	0.0624367
CALR	-0.700682	9.9697	0.00143906	0.0624367
AK1	0.517932	1.10775	0.00144328	0.0624667
PPM1J	0.715658	0.661089	0.00145422	0.0627871
SCN2A	0.949716	0.519823	0.00146146	0.0628098
ATP10A	1.49658	3.9401	0.00146327	0.0628098
TRBVB	1.42226	2.2269	0.0014654	0.0628098
IGKV1OR2-108	0.288384	0.235135	0.0014753	0.0629239
DR1	0.252988	6.93716	0.0014784	0.0629239
IGHJ1	0.756312	0.626862	0.00147872	0.0629239
GARNL3	0.531487	0.923052	0.00148716	0.0631313
IGLV2-5	0.176872	0.206805	0.00149153	0.0631654
STK24	0.552321	7.00636	0.0015018	0.0632736
BMPER	0.253514	0.189502	0.00150216	0.0632736
AES	0.437894	8.00788	0.00150481	0.0632736
IL15	0.908197	1.48267	0.00150887	0.0632941
PAPD7	0.576316	5.35142	0.0015196	0.0635804
MICALL2	-1.15171	4.77378	0.00152289	0.0635804
C5orf56	0.937408	3.83121	0.00152803	0.0636451
DMWD	0.880986	2.60652	0.0015383	0.0639224
INHBC	0.298539	0.347698	0.00155257	0.0642645
ACTRT3	-0.35706	0.593367	0.0015544	0.0642645
LRFN2	0.21583	0.128401	0.00156004	0.0642645
NPPC	0.271439	0.218016	0.00156105	0.0642645
CCND1	1.14078	1.55133	0.00156579	0.0643101
FAM57B	0.344891	0.50072	0.00157089	0.06437
COL25A1	0.394694	0.32626	0.0015824	0.0645707
KCNH8	0.784543	1.18228	0.00158308	0.0645707
ERO1LB	0.546594	3.97841	0.00158811	0.0646269
GLB1	-0.552458	6.14081	0.00159446	0.0647365
RN7SL749P	0.327137	0.245504	0.00160129	0.0648651
GNMT	0.440485	1.84301	0.00161223	0.0651592
PIK3CA	0.436227	5.71493	0.00161993	0.0653213
PDE9A	1.02448	1.27599	0.00164337	0.0661158
PCYOX1	-0.742347	4.72863	0.00171243	0.0686327
MLLT10	-0.450303	6.59905	0.00171369	0.0686327
TPM2	1.00022	4.64063	0.00172971	0.0689395
C2orf48	0.701251	1.35573	0.00173409	0.0689395
ABCA6	1.06956	1.0236	0.00173512	0.0689395
IGHV2-26	0.484175	0.520671	0.00173692	0.0689395
IFT20	0.417326	4.53468	0.00174803	0.0690261
KLC3	0.23666	0.149216	0.00174895	0.0690261
RAB11B-AS1	0.258637	1.46627	0.0017508	0.0690261
COIL	0.42711	4.73179	0.00176451	0.0694121
GPR146	0.789699	2.17274	0.0017712	0.0695207
GLCCI1	0.788339	4.10128	0.00178638	0.0699612
LRFN4	-0.673292	4.62003	0.00180491	0.0704161
PANK3	0.373518	6.35096	0.00180816	0.0704161
KLHL13	1.19381	2.51051	0.00180993	0.0704161
KIAA1199	0.995515	0.540423	0.00182602	0.0706687
CCDC78	-0.811009	2.092	0.00183178	0.0706687
KHDRBS2	0.578553	0.664272	0.00183225	0.0706687
SPAG5-AS1	0.44857	1.18727	0.0018329	0.0706687
IGHA1	1.64885	7.08732	0.00183638	0.0706687
HDAC3	0.349011	5.94342	0.00186575	0.071384
MPP6	0.995489	3.31754	0.00186597	0.071384
MAF	1.10036	3.39255	0.00187077	0.071384
IGKV4-1	1.32828	3.31878	0.0018711	0.071384
EXOG	0.423681	3.53958	0.00188083	0.0716008
CRADD	0.536922	2.5169	0.00192093	0.0728533
BCL9	0.889948	3.8463	0.00192552	0.0728533
LPCAT2	-0.892833	6.11829	0.00192607	0.0728533
IGKV1D-13	0.40463	0.487165	0.00196603	0.0742063
ARHGEF10	1.04183	2.25239	0.00197312	0.0742524
IGHV3-64	0.319123	0.363249	0.00197868	0.0742524
DIO3OS	0.58161	0.259986	0.00198913	0.0742524
KCNIP1	0.648077	0.322341	0.00199148	0.0742524
FLNB	1.12733	7.08574	0.001993	0.0742524
NCF4	-0.671175	6.76963	0.00199385	0.0742524
DTX4	1.11974	3.54433	0.00199662	0.0742524
IGHV3-41	0.191442	0.15879	0.002014	0.0746643
MGAT5B	0.731663	0.489232	0.00201613	0.0746643
METTL22	0.289385	3.99738	0.0020544	0.0758749
ABCA8	0.400168	0.227583	0.00205739	0.0758749
TP53INP1	0.949853	6.5345	0.00206876	0.0761354
LRCH1	0.389621	5.15139	0.00207876	0.0763449
PHLPP1	0.52275	5.11328	0.00210087	0.076997
ZNF334	-1.04503	1.74399	0.00212033	0.0775496
IGHV3-62	0.174379	0.178226	0.00212483	0.0775541
HYAL2	-0.752353	2.85112	0.00213019	0.0775896
IGHV3-23	1.27784	3.52798	0.00213512	0.0776097
TRBV27	1.41403	2.74758	0.0021441	0.0777246
PNP	-0.737025	6.76733	0.00215017	0.0777246
RBM38	0.919386	6.32474	0.00215427	0.0777246
CHRM3	0.610101	0.429667	0.00215585	0.0777246
LCA5L	-0.291635	0.495483	0.00216425	0.077869
BCAS4	0.699116	1.53393	0.00216999	0.077917
RGPD3	0.506746	1.14373	0.00217582	0.0779685
RNF145	0.608295	5.44165	0.00222355	0.0794225
TRABD	0.466516	6.66247	0.00222627	0.0794225
APOM	0.410145	1.71262	0.00222986	0.0794225
ACACB	-0.693177	4.24965	0.00223809	0.0795555
BCAT2	-0.60206	3.58809	0.00224863	0.0797372
GPR137C	0.346541	0.680239	0.00225221	0.0797372
IGHV1OR16-3	0.141016	0.134221	0.00225799	0.0797822
GBP4	1.29484	5.55514	0.00226595	0.0799041
NUAK2	1.14606	3.20833	0.00227667	0.0799687
MAPK8IP3	0.538843	7.48955	0.00228118	0.0799687
EFNB1	0.890944	3.33555	0.00228134	0.0799687
CCNG1	0.694638	6.80136	0.00232401	0.0813036
HID1	0.479364	0.770592	0.00234624	0.0819195
SLAMF1	0.841271	2.14278	0.00237969	0.0829236
SECISBP2	0.404802	6.41023	0.00240355	0.0835907
DERL3	0.72166	3.52519	0.00241164	0.0837076
TMEM221	0.30103	0.228276	0.00243509	0.0843562
SIAH2	0.447282	5.73299	0.00245083	0.0847355
CAPN5	0.89313	1.96418	0.00246427	0.0850342
KLHL3	0.78062	2.72937	0.00248386	0.0855434
MCF2L	0.939871	1.78607	0.00252247	0.0865536
TOR1A	-0.504359	5.90092	0.00252774	0.0865536
CPNE5	0.681626	1.51928	0.00252786	0.0865536
BARD1	0.547286	3.98295	0.00254844	0.086836
IL17RC	0.903634	3.04855	0.00255086	0.086836
PRKCH	0.949088	5.05773	0.00255428	0.086836
TJP2	0.894308	4.53637	0.00256058	0.086836
HECA	0.615128	6.63883	0.00256064	0.086836
RGS9	0.66256	0.899979	0.00257512	0.0871603
CSF2RB	-1.0399	6.55827	0.00259724	0.087741
IGF1	0.431073	0.426555	0.00260361	0.0877888
TMEM216	-0.523537	3.46679	0.00261815	0.0881112
LRRTM2	0.250227	0.373066	0.00264768	0.0889358
C3orf20	0.295134	0.681251	0.00266457	0.0893338
SMARCD1	0.380446	6.29814	0.00267533	0.0894197
LINC01059	0.180546	0.203704	0.00267724	0.0894197
THSD7A	1.31374	1.36652	0.00269411	0.089497
HS3ST1	0.739728	0.773697	0.0026945	0.089497
TTYH1	0.349066	0.350114	0.00269472	0.089497
VPREB1	0.96617	0.896883	0.002725	0.0903332
ACP1	0.330556	6.3749	0.00273016	0.090335
ANKRD13A	0.356531	7.15916	0.00273727	0.0904015
MFAP4	1.43056	2.53846	0.00275327	0.0906315
TAF11	0.278778	5.32309	0.00275448	0.0906315
NRIP1	0.92561	6.81733	0.00277261	0.0908829
FGFRL1	-0.847413	4.89006	0.0027746	0.0908829
PTAR1	0.407029	6.77876	0.00277931	0.0908829
AMFR	0.389601	6.15185	0.00278265	0.0908829
SPG20	-0.647963	6.42172	0.00278984	0.0909497
DESI2	0.35817	5.16976	0.00282165	0.0918178
C3orf17	0.348291	5.30147	0.00283115	0.0919577
REEP1	0.207086	0.163094	0.00285979	0.0924707
OTOA	0.510804	0.473614	0.00286435	0.0924707
C18orf8	0.351329	5.44049	0.00286636	0.0924707
SLC23A1	0.78332	1.17259	0.00286784	0.0924707
LCN12	0.318197	0.524103	0.00287955	0.0926796
IGHJ3	0.857878	1.28329	0.00289751	0.0930883
DOCK1	1.83173	3.1299	0.0029188	0.0936026
ATP8B3	-0.773797	3.60544	0.00292543	0.0936454
ELFN2	0.558375	0.521703	0.00296312	0.0946807
C9orf156	0.344256	3.87879	0.00297178	0.0947864
NFE2L3	-0.999885	3.09145	0.00299773	0.0954422
HTR1F	1.24334	2.24105	0.00302556	0.0961551
LETMD1	0.336914	5.68806	0.00303857	0.0963956
CD63	-0.468955	7.99793	0.00305279	0.0966733
COL4A4	0.474125	0.553917	0.00308606	0.0975524
VEZF1P1	0.251903	1.50553	0.00310432	0.0979541
IGHV2-5	0.848943	1.46653	0.00311165	0.0979541
IGKV6-21	0.341571	0.397872	0.00311884	0.0979541
LANCL3	-0.808374	1.52847	0.0031209	0.0979541
PIWIL4	-0.921739	5.06069	0.00315752	0.098928
FBXO8	0.344411	3.06846	0.0032011	0.0999073
ENTPD4	0.441548	6.31778	0.00320403	0.0999073
ZNF136	0.559669	3.96343	0.0032057	0.0999073
CYGB	0.809911	0.778464	0.00321743	0.100091
SLC22A20	-0.883006	2.06316	0.00322291	0.100091
ST6GALNAC6	0.576386	4.93777	0.00323146	0.100181
NUPR1	0.208775	0.187089	0.00325009	0.100525
ST6GALNAC4	0.625409	4.03499	0.00325543	0.100525
CAPN14	0.540855	0.946061	0.0032638	0.100525
PAPSS1	-0.547517	5.67744	0.00326527	0.100525
GRAMD1B	1.14122	3.88415	0.00327548	0.100664
TNFRSF13B	0.411606	0.632977	0.00329834	0.101191
PPM1H	-1.0865	3.97297	0.00332038	0.10165
EIF2AK3	0.494465	4.90318	0.00332478	0.10165
PEF1	0.293916	5.33862	0.00335695	0.102287
C1orf213	0.546045	1.63181	0.00335717	0.102287
ACP5	0.948637	3.10512	0.00337012	0.102505
ANAPC2	0.27529	5.56664	0.00339688	0.103141
SLC35D1	0.407879	4.88439	0.00342041	0.10362
SMG5	0.262951	6.96965	0.00342435	0.10362
FAM111B	0.856518	2.01408	0.00343884	0.103881
SPHK1	0.789383	2.61248	0.00344775	0.103973
SIRPB2	-1.31251	5.04133	0.00346472	0.104307
ACOT1	0.380464	0.93405	0.00347953	0.104425
SNRK	0.388261	6.82161	0.00348282	0.104425
SLC35F3	0.371433	0.295488	0.00348711	0.104425
RERE	0.447167	7.1419	0.00349484	0.104425
DAB2IP	0.634168	0.970085	0.00349812	0.104425
SLC37A3	0.936476	2.71257	0.00351515	0.104756
NAT8L	-0.62993	1.01342	0.00354049	0.105266
IGHA2	1.45726	4.80013	0.00354469	0.105266
IL5RA	-1.14303	1.61091	0.00355008	0.105266
EIF3F	0.319694	7.24528	0.00357798	0.105793
IGKV6D-21	0.240284	0.22482	0.00357983	0.105793
ARPC5L	0.53649	5.4036	0.00359425	0.106042
SRGAP3	-1.13011	2.49633	0.00365666	0.107704
SETD2	0.261158	7.57751	0.00367207	0.107969
TMEM117	0.485988	0.848125	0.00367786	0.107969
ZCCHC14	0.60153	4.08258	0.00370848	0.108688
ZNF627	0.581076	3.32915	0.00371974	0.108838
CREBBP	0.39606	7.88051	0.00374428	0.109285
FAM101A	0.664727	0.418013	0.00374737	0.109285
UBXN6	0.271272	6.20577	0.00375663	0.109375
NDRG1	-0.546602	7.41695	0.00377214	0.109646
SLFN11	-0.824116	5.52351	0.00379327	0.11008
CDK5RAP3	0.383941	7.07288	0.00383356	0.111053
PLTP	-0.860612	4.17908	0.00385195	0.111053
ZFYVE20	0.36813	4.78984	0.00385431	0.111053
IGLV1-41	0.264312	0.438883	0.00386176	0.111053
IGHV1-8	0.511664	0.781182	0.00386485	0.111053
USP38	0.378726	5.76348	0.00387106	0.111053
FAM227A	-0.644261	1.12097	0.00387657	0.111053
SLC35G2	0.696981	1.09002	0.00387712	0.111053
CBX3P2	0.334223	1.48722	0.00388391	0.111053
IGHV1-2	0.793943	1.41518	0.00388954	0.111053
STK19	0.297399	4.16508	0.00392391	0.111854
FKBP7	-0.655155	2.53532	0.00395913	0.112676
MBIP	0.414572	4.33115	0.00399202	0.11343
TMCO3	-0.471683	6.49668	0.00400013	0.113478
BMF	0.7533	5.66675	0.00408907	0.115815
SUCNR1	-1.37761	4.2669	0.00410158	0.115916
ZNF652	0.415752	5.56472	0.00410744	0.115916
ZNF776	0.533483	5.08141	0.00411345	0.115916
KRT18	-1.42537	2.54244	0.00411881	0.115916
BABAM1	0.256302	3.45077	0.00413819	0.116086
TST	-0.723315	3.2118	0.00415182	0.116086
TGFB3	0.5392	2.10542	0.00415399	0.116086
SMARCE1	0.304948	5.70414	0.00415465	0.116086
SBF2-AS1	0.534842	1.94526	0.00415764	0.116086
BBS9	-0.548823	3.20856	0.00421706	0.117447
CCDC73	-0.421959	0.936768	0.00422185	0.117447
IGHV3-9	0.807092	1.35187	0.00422628	0.117447
STAC	0.854689	0.729928	0.00425391	0.118029
CLDN12	-0.633174	2.47862	0.00426281	0.118091
TGFBRAP1	0.540117	6.83883	0.00427684	0.118295
FAT3	0.903677	0.47482	0.00429396	0.118583
CDK9	0.332167	6.66542	0.00430287	0.118644
MDM4	0.454174	7.51591	0.00433034	0.119096
KIRREL	1.07704	1.25073	0.00433272	0.119096
PAIP2	0.299945	6.99639	0.00434667	0.119202
CEACAM19	-0.751656	1.64186	0.00435866	0.119202
RAPGEF2	0.555444	6.15375	0.00436395	0.119202
BTAF1	0.365544	7.17897	0.00436913	0.119202
POLR2M	0.284172	4.48963	0.00437023	0.119202
FANK1	-0.51828	1.07422	0.00438723	0.119481
FGF11	-0.293755	0.6931	0.00439915	0.11957
CLN8	0.579625	4.70677	0.00440401	0.11957
ZBED1	0.435787	6.11196	0.00441954	0.119808
LYSMD4	0.454835	2.88098	0.00444495	0.120175
STIP1	-0.473095	6.72515	0.00444666	0.120175
SGIP1	0.394353	0.545797	0.00446296	0.120416
UPK3B	0.206196	0.333313	0.00446918	0.120416
LSM14A	0.211408	7.83795	0.00448363	0.120622
DCP2	0.354818	6.10178	0.00455856	0.122452
KIF28P	0.511812	0.449747	0.00458699	0.123029
CD200	1.44132	3.14914	0.00461596	0.123618
TGFBR1	0.506012	5.7653	0.00466532	0.124751
CTH	-0.566317	1.51677	0.00478965	0.127816
MIR4519	0.332197	2.10539	0.00479436	0.127816
PTPN7	-0.493523	7.06938	0.00481531	0.128182
DPY19L1P2	-0.226551	0.497568	0.00484586	0.128801
UBE2V1	0.430896	2.9794	0.00485715	0.128857
TCTE1	0.509558	0.796349	0.00486254	0.128857
IRF4	0.963065	3.00196	0.00490494	0.129691
P4HA3	0.242654	0.22499	0.00491329	0.129691
ALDH3B1	-0.768752	6.17917	0.00491788	0.129691
MAMDC2	-1.72952	3.6177	0.00492592	0.129691
AP1G1	0.459023	6.6828	0.00493359	0.129691
KHDC1	0.496756	1.19207	0.00494435	0.129691
AP4B1	0.349712	5.28431	0.00494527	0.129691
EDEM1	0.443147	7.34102	0.00503699	0.131901
MZB1	1.04267	3.7784	0.00505186	0.132095
ZNF462	0.856776	1.00261	0.00507395	0.132476
PRDM11	-0.556666	2.82334	0.00508831	0.132535
ADAMTS7P4	0.187617	0.27252	0.00509118	0.132535
PCDHGA10	0.577335	0.88081	0.00513157	0.133013
ASCL2	-0.783357	2.10331	0.00513212	0.133013
KIAA1456	-1.05127	1.65474	0.0051418	0.133013
SUMO1	0.261996	5.7831	0.00514328	0.133013
ARHGEF40	-0.764397	6.32079	0.00515982	0.133013
LRP6	1.43276	2.36182	0.00516264	0.133013
UNKL	0.464295	4.46857	0.00517146	0.133013
DCTN4	0.474058	6.44455	0.00517551	0.133013
LAMP1	-0.287277	8.07728	0.00517717	0.133013
IGKJ3	0.239717	0.292704	0.00519692	0.133327
ZRANB2-AS2	-0.202571	0.403177	0.00523575	0.133999
SRPK3	0.504733	0.628462	0.00523825	0.133999
BRF1	0.363455	5.35447	0.00525775	0.134304
SLC2A8	0.673019	1.81195	0.00528028	0.134685
OMA1	-0.680384	4.07548	0.00529067	0.134756
KRT5	1.02532	0.577394	0.00531318	0.135043
PLCG1	1.04886	4.76311	0.0053172	0.135043
SCAMP5	0.809206	2.51099	0.00533826	0.135384
ANKRD42	-0.402783	3.58812	0.00538845	0.136355
ZIK1	0.735686	2.97467	0.00540122	0.136355
UBE2F	0.366808	3.83344	0.00541081	0.136355
ANKRD27	-0.59337	5.89611	0.00541454	0.136355
PHLPP2	0.536963	3.47801	0.00541506	0.136355
AHSA1	-0.519315	6.07217	0.00544339	0.136743
FMR1	0.351735	5.73288	0.00544594	0.136743
APH1A	0.29135	7.06012	0.00552013	0.13841
LINC00984	0.540856	3.91654	0.00554289	0.138667
ST3GAL4	-0.711947	5.19154	0.00554607	0.138667
SPATA13	0.555971	5.7202	0.00556117	0.138722
HMOX2	-0.493846	4.57247	0.00557148	0.138722
PIDD	0.331074	4.98951	0.00557213	0.138722
LINC00243	0.389614	0.517407	0.00558315	0.138722
PALLD	0.973613	2.52947	0.00559109	0.138722
DERL2	0.318326	4.88865	0.00560124	0.138722
MICALL1	0.384113	5.28497	0.00560367	0.138722
ANP32BP1	0.34871	3.07075	0.00561459	0.138722
RIMKLBP1	0.233192	0.495129	0.00562221	0.138722
SPARC	1.43297	5.56299	0.0056266	0.138722
TCP11L2	0.563466	4.15221	0.00566662	0.139277
FOXN3P1	0.195704	0.706275	0.00566945	0.139277
RBPMS	1.59937	2.51203	0.00567493	0.139277
MORC2-AS1	-0.682989	1.07221	0.0056806	0.139277
TAS1R3	0.294584	0.790276	0.00570404	0.139658
RFX2	-0.625875	4.87569	0.00572216	0.139908
PRTFDC1	0.750461	1.04126	0.00574466	0.140265
POLR3F	0.240127	3.84627	0.00578211	0.140891
CCDC174	0.274217	4.57862	0.00578622	0.140891
JAKMIP3	0.305548	0.580443	0.00585502	0.142284
TMEM43	-0.439047	6.55198	0.00585951	0.142284
CLEC2B	0.943611	5.80319	0.00587438	0.14245
CD151	-0.713569	5.28081	0.00589411	0.142733
ESPNP	0.418892	0.350354	0.00593081	0.143425
TBPL1	0.378907	3.96037	0.00594501	0.143572
GOLGA7	-0.257876	6.03892	0.00595439	0.143603
NR3C1	0.355181	6.94879	0.0059646	0.143653
ELK4	0.408929	6.38913	0.00599359	0.144156
LAMP2	-0.384457	7.69883	0.00600998	0.144197
FOXO3	0.468547	6.38839	0.00601162	0.144197
NUDT4	0.381546	5.34982	0.00603975	0.144369
CDH4	1.23086	1.22876	0.00604663	0.144369
NSMF	0.592	5.21205	0.00604952	0.144369
CCDC109B	0.84039	3.7704	0.00605141	0.144369
CSNK1G3	0.364492	4.83613	0.00610588	0.145457
ST3GAL1	0.477312	7.06906	0.00611864	0.145457
DCHS1	1.31503	3.64463	0.00612166	0.145457
PDE1A	0.44361	0.281718	0.00614866	0.145783
CDHR3	0.402453	0.460755	0.0061566	0.145783
BCL2L14	0.533148	0.375554	0.00616008	0.145783
APLF	-0.529653	2.61761	0.00619039	0.146305
SDF4	-0.253049	6.98474	0.0062065	0.14649
STARD4	0.883945	4.5456	0.00622973	0.146842
SIGLEC15	-0.727171	1.75645	0.00624487	0.147003
DNAJB2	0.44829	5.04152	0.00627819	0.147592
SERPINB9	1.10159	4.52884	0.00629247	0.147731
FBXO32	0.745453	3.05604	0.00634103	0.148674
SLC41A1	1.02935	3.45972	0.00636695	0.149073
TAF12	-0.443518	4.7398	0.0063749	0.149073
NFE2L3P1	-0.244491	0.434106	0.00639287	0.149296
RUNX1	0.697472	8.60196	0.00643695	0.150128
HSPE1P2	-0.468226	2.91712	0.00644647	0.150152
TDH	0.219119	0.219133	0.00645611	0.150179
HEXA	-0.348772	6.47745	0.00648938	0.150731
CPNE7	1.14901	1.98868	0.00650646	0.150731
LDOC1	0.76018	1.02352	0.00651132	0.150731
KRT18P17	-0.265987	0.291636	0.00651588	0.150731
PVRL1	-0.945373	4.91586	0.00652244	0.150731
GALNT4	0.243434	0.87669	0.0065504	0.151063
PCBD1	-0.617019	4.26395	0.00655384	0.151063
LRRC34	-0.67224	2.10019	0.00656884	0.151111
STIM1	0.262902	7.05266	0.00657301	0.151111
ANKRD13C	0.276054	4.63252	0.00659016	0.15113
SLC16A1	0.845826	3.6915	0.00659091	0.15113
LINC00865	1.37118	1.93186	0.00662669	0.151754
EVA1B	-0.667347	3.8575	0.00664508	0.151795
CYP7B1	-1.04016	1.68948	0.00664564	0.151795
KIAA1430	0.663313	5.43182	0.00667783	0.15227
MXD3	0.487366	4.25372	0.00668364	0.15227
BCAP31	-0.245341	6.83892	0.00669812	0.152285
MIER3	0.467092	5.01006	0.00671007	0.152285
BCL2L1	0.46426	5.81711	0.00672225	0.152285
TIFA	0.473357	3.8851	0.00672492	0.152285
NT5DC1	-0.56361	4.42809	0.00672791	0.152285
PTH1R	0.674973	0.497314	0.0067359	0.152285
FKBP8	0.260826	7.52536	0.0067569	0.152458
NAT6	-0.493931	4.63898	0.00676931	0.152458
NRG4	-1.24429	2.49548	0.0067694	0.152458
TMPRSS13	0.463348	1.19379	0.00678737	0.152566
MTFR1	-0.456591	3.30451	0.00679144	0.152566
PHF2	0.267611	6.16011	0.00682082	0.152901
ZNRF2P2	-0.490708	1.76951	0.00682364	0.152901
RAB14	0.286439	6.69682	0.00685189	0.15334
SOHLH2	-0.285399	0.398589	0.00686342	0.153404
ZNF414	0.283582	3.9914	0.0069067	0.154177
PPM1L	-0.593388	4.73523	0.00695664	0.155096
APPL2	0.422805	5.0766	0.00696645	0.15512
ESYT1	-0.466602	7.7482	0.00697984	0.155223
EEF1D	0.242251	8.28845	0.0070121	0.155744
CALU	-0.376814	6.40548	0.0070258	0.155853
DPEP2	-0.640225	5.13752	0.00708832	0.156922
ABHD17C	0.965713	2.92716	0.00709171	0.156922
RAB12	0.395063	4.17742	0.00711252	0.156998
CENPJ	-0.703871	5.46208	0.00711862	0.156998
FXYD7	0.391852	0.431328	0.00713414	0.156998
ASPHD1	0.189497	0.232019	0.00713717	0.156998
PDK1	0.61697	5.62516	0.00713949	0.156998
TTLL1	-0.571254	3.11469	0.00715677	0.157183
ZNF709	0.243595	0.496196	0.00719239	0.157494
UBASH3B	0.874722	6.15171	0.0071971	0.157494
OR2AK2	0.223921	0.260936	0.00720949	0.157494
IGKV1-13	0.176575	0.194705	0.00721162	0.157494
BBX	0.419207	6.20444	0.00721922	0.157494
C10orf10	1.21724	2.5934	0.00722432	0.157494
NPM1P50	0.20042	0.307325	0.0072559	0.157988
LPAR6	1.35272	4.21527	0.00727219	0.158148
TSSK3	0.15074	0.321033	0.00729599	0.158471
MAP3K14	0.532915	4.70524	0.00731185	0.158598
COMMD3	0.632493	4.04277	0.00732666	0.158598
LINC00694	-0.539897	1.94882	0.00732875	0.158598
DYNLRB1	-0.356483	5.95671	0.00738141	0.159384
C1orf21	1.05649	3.8439	0.00738304	0.159384
HEG1	0.805648	3.17383	0.00744368	0.16049
PVR	-0.903079	3.57674	0.00745241	0.16049
UST	0.731528	1.64497	0.00746628	0.160499
PTGES3P3	-0.389082	2.83861	0.00747095	0.160499
AGPAT2	0.369488	5.60714	0.0074936	0.160733
SECISBP2L	0.375751	6.3127	0.00750832	0.160733
TBC1D15	0.355272	5.97152	0.00750913	0.160733
C19orf57	0.602542	1.67201	0.0075331	0.161052
CA6	0.287912	0.213622	0.00755754	0.16138
LGMN	0.99335	1.9949	0.00756929	0.161436
MITF	-0.777555	3.52353	0.00759704	0.161802
CCDC117	0.326914	5.57694	0.00760477	0.161802
ABHD17A	0.341808	5.63912	0.00761934	0.161918
STYXL1	-0.530627	4.23895	0.00764898	0.162353
DENND6A	0.301492	5.62096	0.00768947	0.163017
ANKFN1	0.528918	0.325036	0.0077148	0.163358
MAP4K5	0.420654	6.03368	0.00774182	0.163734
TMEM133	0.250645	0.262255	0.00778918	0.164367
MTCH1	0.389657	6.71383	0.00779425	0.164367
MANBA	-0.375222	6.78951	0.0077996	0.164367
LPIN2	0.387279	5.8771	0.00786293	0.165505
ERCC1	0.349298	6.10934	0.00796534	0.167309
HIST1H2BD	-0.88347	4.13893	0.0079676	0.167309
GPR173	0.844697	1.02024	0.00798073	0.167309
SLC26A8	-1.01708	2.41001	0.00798814	0.167309
RWDD2B	-0.604255	3.19184	0.00799589	0.167309
PLCL2	0.624945	5.35065	0.0080572	0.168393
ITPKA	-0.616352	1.30896	0.00807815	0.168631
AKAP7	0.698018	3.48748	0.00809419	0.168751
CREBRF	0.529703	5.73602	0.00810624	0.168751
LEMD2	0.249311	5.73796	0.00811436	0.168751
CARD11	0.898053	4.48152	0.00812201	0.168751
GPT2	-0.965199	4.07106	0.00818588	0.169562
CFD	-1.39928	7.20041	0.00819405	0.169562
ZNF207	0.261204	7.98186	0.00820698	0.169562
CEP19	-0.693223	2.46804	0.00820834	0.169562
IQCK	-0.539831	1.47064	0.00820893	0.169562
TMEM128	0.29334	3.81668	0.00828958	0.171028
PSMG2	0.314835	5.08152	0.00832199	0.171497
CRYM	0.298027	0.201157	0.00834431	0.171757
TXNIP	0.689872	10.1707	0.00837538	0.172196
SNHG6	0.438654	6.20033	0.00842705	0.172915
DKFZP667F0711	0.392431	1.17428	0.00844876	0.172915
APOPT1	-0.262468	2.83306	0.00845592	0.172915
PWAR6	0.813593	2.03345	0.00846247	0.172915
IGLL1	-1.5838	3.94417	0.00848194	0.172915
HSD17B4	-0.635558	6.46851	0.00848256	0.172915
HIC2	0.443851	4.46537	0.00848755	0.172915
ZNF124	0.435533	2.59632	0.00850603	0.172915
TVP23CP2	0.098604	0.209088	0.00850716	0.172915
LINC01134	-0.397855	0.873929	0.00850803	0.172915
ARHGAP39	0.386674	0.422172	0.00853813	0.173328
SNRPN	0.57916	1.55605	0.00857599	0.173758
IFNLR1	0.573886	0.868342	0.00858152	0.173758
NPIPB6	0.238989	0.506661	0.00858877	0.173758
CENPBD1P1	-0.319106	4.51186	0.00859857	0.173758
SH3BP4	1.3379	2.3579	0.0086176	0.173944
ABHD17AP5	-0.534428	1.30134	0.00864906	0.17438
YPEL3	0.492476	6.06091	0.00866358	0.174474
C12orf23	0.621676	4.6707	0.00868282	0.174608
AK2	-0.581559	7.40185	0.00868998	0.174608
IGLV10-54	0.40381	0.466148	0.00871313	0.174875
SH3D21	-0.769782	3.29256	0.00875219	0.175283
NSMCE4A	0.2772	4.83297	0.00875327	0.175283
GHRL	-0.579187	2.34255	0.00878484	0.175717
UEVLD	-0.533952	3.72907	0.00882268	0.176274
PFKFB2	0.889883	4.00551	0.00887261	0.176951
PDE12	0.349215	5.20642	0.00887653	0.176951
NBEAP1	0.257935	0.404693	0.00892302	0.177678
MKNK2	0.351966	7.41269	0.00897349	0.178482
PRKD2	0.437953	5.98414	0.00899389	0.178687
HBP1	0.491956	5.81496	0.00902471	0.178954
GTF2B	0.342754	5.31133	0.00902755	0.178954
ALDH1B1	-0.708173	3.29673	0.0091078	0.180225
RAB43P1	0.478935	1.68861	0.00911205	0.180225
WWC2	-0.970027	2.48054	0.00913036	0.180386
PPP1R26-AS1	-0.424957	0.77646	0.00917416	0.181049
SLCO3A1	-0.535054	5.57629	0.00922494	0.181848
TIAM2	0.481782	1.90951	0.00923993	0.181929
FBXL3	0.436185	5.93668	0.00924958	0.181929
IL12RB2	1.22351	1.80898	0.00927448	0.182216
MOXD1	0.156353	0.212387	0.0092983	0.182482
EDEM2	-0.311552	5.49681	0.00940946	0.184459
SPRY1	1.32564	4.07116	0.00945455	0.185005
UGGT1	-0.365011	7.28476	0.00948193	0.185005
CRLF2	0.818034	1.37545	0.00948788	0.185005
FNIP1	0.462058	5.72741	0.0094894	0.185005
DHDH	0.113468	0.156474	0.0094896	0.185005
FSBP	0.186632	0.378232	0.00951606	0.185084
SLC14A2	-0.247449	0.411239	0.00953893	0.185084
RELN	0.617334	0.334443	0.00954101	0.185084
PDIA4	-0.533107	6.80018	0.00954864	0.185084
CEACAMP3	0.294479	0.265553	0.0095671	0.185084
ZNF699	0.415086	2.45973	0.00957192	0.185084
OAZ3	0.343236	0.432177	0.00958376	0.185084
SNORD12B	-0.377455	1.27732	0.00959015	0.185084
PROSER2	0.766716	3.20764	0.00959688	0.185084
POU2F1	0.38648	5.7243	0.00960153	0.185084
DKK1	0.312334	0.167449	0.00960863	0.185084
DNAJC3-AS1	-0.56695	1.9509	0.00963688	0.185328
RFWD3	0.372537	6.10113	0.00964227	0.185328
GCSAML	-1.39851	3.98338	0.00971738	0.186412
ZDHHC17	0.303624	5.96387	0.00971972	0.186412
CAND1	0.294095	6.3936	0.00974625	0.186719
GNL1	0.407278	5.92921	0.00983847	0.188282
SATB1	0.486998	7.76103	0.00986785	0.188511
KRT8	-1.02623	2.4099	0.00987177	0.188511
ANTXRLP1	0.210155	0.24308	0.00988413	0.188544
CEP120	0.275615	5.48211	0.009915	0.1888
XRN1	0.332479	6.50666	0.00991887	0.1888
DOC2GP	0.515708	0.967211	0.00993785	0.188958
CPLX1	0.32039	0.212535	0.00996193	0.189099
ZMIZ1	0.469936	8.21314	0.00996662	0.189099
RBM17	0.203481	6.9591	0.00999723	0.189476
SH3BGR	-0.342668	1.12521	0.0100608	0.190464
LINC01119	0.14523	0.29973	0.0100709	0.190464
CEACAM21	0.75513	3.22068	0.0100934	0.190582
ZNF275	0.414154	4.40956	0.0100986	0.190582
KIAA2018	0.385239	6.61999	0.0101388	0.191137
TRIP6	0.764624	3.86674	0.01015	0.191144
SENP5	0.301823	5.54752	0.0101774	0.191456
NEURL1B	1.0803	3.30781	0.0102193	0.19204
YY1	0.238872	7.50032	0.010247	0.192358
DYNC1LI2	0.38378	6.49286	0.0102703	0.19259
C1R	0.640415	1.96318	0.0103449	0.193783
CAPS2	0.492848	1.74129	0.0103621	0.1939
MEI1	0.47999	3.26878	0.0103923	0.19426
MTMR10	0.276591	6.08815	0.0104166	0.194371
KRT18P10	-0.314273	0.361323	0.0104253	0.194371
ACPL2	0.520106	2.4966	0.0104344	0.194371
WDR96	-0.213473	0.345112	0.0104421	0.194371
MLXIP	0.330944	7.82305	0.0104617	0.19453
KCNJ1	0.117983	0.120438	0.010483	0.194722
IGLV4-60	0.367821	0.475934	0.0105688	0.195839
VEZF1	0.263112	6.53498	0.0105709	0.195839
CCPG1	-0.555589	4.18617	0.0105763	0.195839
DYRK2	0.477844	5.91875	0.010593	0.195943
PCDHGC3	0.784005	1.17082	0.0106456	0.19671
SNHG11	0.283467	2.73145	0.0106673	0.196781
BMI1	0.602243	5.63375	0.0106717	0.196781
FAM173A	-0.422933	2.87764	0.0106945	0.196871
IGHV3-43	0.478589	0.74632	0.0107016	0.196871
ZC2HC1C	-0.22464	0.346591	0.0107099	0.196871
WASL	0.382554	3.72053	0.0107799	0.197841
LRRC6	-0.485623	1.74815	0.010785	0.197841
ACY3	1.23898	2.80437	0.0108087	0.198013
MUC19	-0.830961	1.46865	0.0108242	0.198013
CYP2C8	-0.39341	0.700925	0.0108285	0.198013
KRT18P4	-0.187778	0.48502	0.0108523	0.198013
VMP1	-0.543112	7.19216	0.0108532	0.198013
NETO2	-0.954507	3.65127	0.0108615	0.198013
RGS18	-0.854314	5.40603	0.0109138	0.198614
RNF7P1	0.262003	0.81838	0.0109169	0.198614
LENG8	0.421864	8.96123	0.0109453	0.198889
C18orf56	0.221257	0.55382	0.0109653	0.198889
HMGN2	0.438584	6.58269	0.0109657	0.198889
SAMSN1	0.638026	5.79301	0.0110465	0.200148
ETS2	0.670391	7.6687	0.01109	0.200731
HSD3B7	-0.714503	2.41437	0.0111642	0.201617
FARSA	-0.729794	5.95591	0.0111707	0.201617
KMT2A	0.401744	7.68815	0.0111731	0.201617
KIR3DX1	0.517389	1.05007	0.0112005	0.201833
MCC	0.322567	0.577704	0.0112102	0.201833
XXYLT1-AS2	0.623061	0.701782	0.0112193	0.201833
OSTM1	-0.540545	4.7113	0.0112377	0.201906
HMGA2	1.0645	1.18026	0.0112462	0.201906
THUMPD2	0.36877	4.30073	0.0112677	0.202088
C9orf91	0.668195	4.30622	0.0112878	0.202089
CBWD5	-0.333549	3.10243	0.0112988	0.202089
CNPY4	-0.431395	3.24083	0.011302	0.202089
ABHD2	-0.424815	7.81022	0.0113294	0.202374
ENSA	0.22275	6.99515	0.0113583	0.202571
FAM213A	0.983868	2.12058	0.0113699	0.202571
REEP6	-0.601689	1.96971	0.0113747	0.202571
NFS1	-0.411698	3.4983	0.0114134	0.203056
PLEK	-0.525004	8.73756	0.0114551	0.203498
FBXW4	0.334322	4.86381	0.0114671	0.203498
SMARCA2	-0.390921	7.73342	0.0114728	0.203498
SON	0.226867	9.09522	0.0115006	0.203788
CAMK1D	0.797458	5.5268	0.0115682	0.204305
LINC00920	0.454262	0.965926	0.0115798	0.204305
CCR9	0.286437	0.353056	0.011584	0.204305
SFXN5	-0.437445	4.74877	0.0115858	0.204305
GTF2E2	-0.330679	4.14676	0.0115875	0.204305
TMEM41B	0.405607	4.18138	0.0116138	0.204564
RC3H2	0.299219	6.27962	0.0116745	0.205336
LRRIQ4	-0.122436	0.182547	0.0116808	0.205336
YEATS2-AS1	-0.154883	0.371009	0.0117029	0.205521
UBP1	0.281555	6.92507	0.0117273	0.205552
ZNF639	0.474485	5.65362	0.0117324	0.205552
AGA	-0.347515	4.3199	0.0117503	0.205552
RIMKLB	0.797751	5.43255	0.0117626	0.205552
PRKCD	-0.689041	6.69046	0.0117627	0.205552
GIMAP2	0.671789	4.14875	0.0117783	0.205621
NDUFA6-AS1	0.347189	2.40863	0.0118099	0.205773
PCDHGB1	0.269323	0.258179	0.0118102	0.205773
DOPEY2	-0.405441	6.07777	0.0118422	0.206094
NLGN3	0.577402	2.10373	0.011852	0.206094
ABCC13	0.31057	0.313082	0.0118684	0.206119
LY9	0.914218	3.17105	0.0118767	0.206119
DPAGT1	-0.549306	4.78207	0.0119194	0.206284
PLGLA	0.131701	0.189292	0.0119205	0.206284
RDH5	0.382168	1.06656	0.0119212	0.206284
KLF9	1.10744	5.43682	0.0119889	0.20707
CLK4	0.331814	4.96892	0.0119931	0.20707
FAM196A	0.21792	0.133789	0.0120017	0.20707
FABP5	-0.553786	2.19017	0.0120246	0.207189
F2RL1	1.03897	2.16324	0.012032	0.207189
GMEB2	0.344367	4.898	0.0120867	0.207459
LRRC56	-0.48024	2.15605	0.0120934	0.207459
ARG2	0.579763	1.18889	0.0121076	0.207459
RAPGEF1	0.370493	7.42536	0.0121116	0.207459
CYP46A1	0.627695	0.597213	0.0121158	0.207459
RICTOR	0.462057	6.76791	0.012118	0.207459
ZNF446	0.274142	3.75445	0.0121332	0.207518
KBTBD11-OT1	0.10164	0.121634	0.0121592	0.207762
VAV3-AS1	0.1383	0.252766	0.0121738	0.207811
MARCH5	0.279886	5.58019	0.0121915	0.207914
ATP6V0E1	-0.519769	6.12028	0.0122284	0.207978
MYL6B	0.488964	4.23288	0.0122288	0.207978
C16orf74	-0.704766	2.57511	0.0122305	0.207978
IGHD	0.955858	3.61904	0.0122572	0.208116
ANKS6	0.726245	3.41012	0.0122695	0.208116
AMIGO2	0.701163	1.95969	0.0122877	0.208116
SENP1	0.253729	4.84099	0.0122888	0.208116
SORBS3	0.861171	4.1892	0.0123007	0.208116
SNTB1	-0.533741	6.4174	0.0123179	0.208116
KLC1	0.280963	5.35592	0.0123209	0.208116
TIMP2	-0.566151	7.14	0.0123391	0.208208
ROM1	0.218495	1.28932	0.0123884	0.208208
SARM1	0.666563	3.98883	0.0124173	0.208208
TMEM53	-0.488955	2.38444	0.0124201	0.208208
ROGDI	-0.89575	5.04338	0.0124227	0.208208
SNURF	0.183259	0.340258	0.0124255	0.208208
PIGT	-0.374698	7.13336	0.012438	0.208208
BCAT1	1.14566	5.50141	0.0124435	0.208208
KCTD2	0.253699	5.43969	0.0124469	0.208208
SBF2	0.51739	4.99625	0.0124514	0.208208
IGKV2-23	-0.722619	0.89367	0.012476	0.208208
WBP11P1	0.219403	1.14744	0.0124767	0.208208
BSDC1	0.290735	6.09943	0.0124964	0.208208
SMDT1	0.33194	4.68928	0.012507	0.208208
USP6NL	0.391094	5.22885	0.0125134	0.208208
TBX3	0.314281	0.189501	0.0125288	0.208208
SLC2A4	0.488596	0.615739	0.0125306	0.208208
HYAL1	-0.215618	0.436389	0.0125415	0.208208
EPS15L1	-0.323733	6.00556	0.0125503	0.208208
ZNF829	0.509412	2.43636	0.0125616	0.208208
SDE2	0.660209	5.54948	0.0125883	0.208415
PTPN6	-0.452484	8.65124	0.0125976	0.208415
ZNF726	0.565356	2.64352	0.0126217	0.20849
NRP1	1.06475	1.93221	0.0126317	0.20849
CCR10	0.256967	0.579461	0.0126406	0.20849
EIF3FP3	0.300396	7.04803	0.0126493	0.20849
MACROD2	0.803527	1.37496	0.0126623	0.208509
C9orf106	0.322306	0.487842	0.0126862	0.20871
PIGX	-0.328519	4.43972	0.012701	0.208758
DPY19L2P1	-0.321898	0.476093	0.0127263	0.208981
FAT4	0.499292	0.52553	0.0127412	0.209031
VSIG10L	-0.453404	1.48825	0.0127759	0.209346
PAQR5	-0.709106	0.984837	0.0127982	0.209346
C9orf142	0.36242	4.32206	0.0128126	0.209346
UCK1	0.185566	4.59245	0.0128144	0.209346
RAB39B	0.527288	2.06806	0.0128195	0.209346
PDLIM5	-0.562614	4.98215	0.0128386	0.209465
SRSF11	0.302155	8.0436	0.0128518	0.209487
STAR	-1.037	3.48646	0.0128992	0.209702
USP18	0.740109	1.79664	0.0129014	0.209702
HTATSF1P2	-0.593644	1.92707	0.012914	0.209702
SIGLEC22P	-0.751708	2.36212	0.0129298	0.209702
ARHGEF7	0.40597	6.25803	0.0129403	0.209702
KRT18P29	-0.271933	0.324533	0.0129417	0.209702
CD79A	0.771512	3.84804	0.0129486	0.209702
CACNB3	0.690399	2.88304	0.0129598	0.209702
STEAP3	-0.860568	4.47564	0.0129837	0.20989
RGS9BP	-0.35408	0.541762	0.0130167	0.20989
MED13	0.235819	7.11981	0.0130253	0.20989
RNU6-100P	0.123098	0.260027	0.0130268	0.20989
SESN3	0.789637	6.20041	0.0130307	0.20989
C9orf89	0.497797	5.9244	0.0131164	0.21086
OTUD3	0.356804	4.68513	0.0131202	0.21086
PARP6	0.313976	6.34718	0.013133	0.21086
EIF4H	0.325944	7.94428	0.0131414	0.21086
EDNRB	0.536065	0.586331	0.0131504	0.21086
SORBS2	0.174091	0.126091	0.0131829	0.210918
C5orf30	0.58361	3.89768	0.0131875	0.210918
RNF103	0.538536	5.32033	0.0131898	0.210918
KANK1	-0.827456	3.95881	0.013252	0.211556
NDUFAF4P3	0.0901264	0.0900465	0.0132604	0.211556
SEMA3C	0.833123	1.3333	0.0132688	0.211556
ETS1	0.828123	6.79958	0.0132775	0.211556
WWC3	0.678885	5.01104	0.0133078	0.211668
SDHAP3	0.579067	2.47004	0.0133085	0.211668
C10orf32	0.290709	3.9242	0.0133285	0.211796
TINCR	0.370842	0.835924	0.0134229	0.213105
XPO7	0.343212	6.66518	0.0134493	0.213333
GLDCP1	0.099742	0.0918236	0.0135054	0.21403
SUMO1P3	0.204966	3.89726	0.0135448	0.214463
PTPN1	0.317273	6.6924	0.0135776	0.214683
MN1	1.46081	4.3945	0.0135829	0.214683
MYSM1	0.263371	6.45305	0.0136344	0.215304
NBPF12	0.271721	4.42168	0.0136598	0.215513
TTC39A	0.353351	0.440482	0.0137054	0.215889
HM13	-0.324113	6.79546	0.013708	0.215889
STX16-NPEPL1	0.515697	2.61057	0.0137791	0.216816
BBS4	-0.376251	3.05208	0.0138291	0.217409
ABHD14B	0.368364	5.74071	0.0138428	0.217431
CALN1	1.16555	1.97049	0.0138654	0.217594
GBP7	0.255052	0.302505	0.0138817	0.217656
DUSP28	0.269538	3.19071	0.0139052	0.217832
CDK18	0.72438	3.07738	0.0139327	0.217907
NUCB2	-0.665621	8.20749	0.0139346	0.217907
DCP1A	0.428829	5.71302	0.013999	0.218422
FKBP4P1	-0.332289	0.730654	0.014	0.218422
EPB41L4A-AS1	0.553209	5.03655	0.0140089	0.218422
DNAAF2	-0.41551	3.97961	0.0140218	0.218422
SNHG14	1.01809	4.07961	0.0140409	0.218422
ZNF358	0.592905	3.14303	0.0140416	0.218422
CCDC24	-0.573837	2.10197	0.0140673	0.218459
HECTD2	0.569223	1.73192	0.0140757	0.218459
TPMT	-0.37677	4.59241	0.014081	0.218459
FAM177B	0.298931	0.54675	0.0141006	0.218572
CNTNAP2	0.694671	0.840171	0.0141312	0.218854
TNS1	0.776416	4.13346	0.0141622	0.219142
ANP32C	-0.380226	2.77811	0.0141905	0.21939
RAB32	-0.56267	5.55113	0.0142222	0.21961
ZNF833P	0.120872	0.167528	0.0142528	0.21961
ALS2CR12	0.290151	1.15026	0.0142697	0.21961
MAN1A1	0.832856	7.20402	0.0142803	0.21961
RIMS3	0.544935	2.36997	0.0142838	0.21961
CEBPA-AS1	-0.35433	0.717691	0.0142995	0.21961
PACS2	0.351922	6.05612	0.0143041	0.21961
EML4	0.498069	5.95572	0.0143143	0.21961
MYO7B	-1.03763	2.93326	0.014324	0.21961
MAFG-AS1	-0.317142	0.672882	0.0143288	0.21961
ISCA1P6	0.203507	0.476677	0.0143778	0.220068
EFNA1	0.674911	1.25576	0.0143836	0.220068
MINK1	0.371908	6.28277	0.0144095	0.220125
NUDT4P1	0.32164	4.05383	0.0144122	0.220125
ZNF606	0.541135	3.43681	0.0144375	0.220252
MFSD1	-0.484236	6.97307	0.0144454	0.220252
SAMD8	0.498147	5.26787	0.0145227	0.220878
EPHA2	0.497619	0.568895	0.014535	0.220878
CSGALNACT1	0.962643	4.05235	0.0145723	0.220878
BCL2L13	-0.327069	6.16968	0.0145725	0.220878
ID2	0.823011	6.27433	0.0145954	0.220878
MRC1L1	0.975828	1.12848	0.0146119	0.220878
BGLAP	0.154482	0.350869	0.0146184	0.220878
RNF11	0.427005	6.46968	0.014619	0.220878
OVCH1-AS1	0.860255	0.729093	0.0146199	0.220878
FAM20B	-0.377546	6.13745	0.0146213	0.220878
NUDT19	0.388794	3.75278	0.0146237	0.220878
LEPRE1	-0.383263	5.70578	0.0146574	0.221198
ACYP2	0.286254	2.93609	0.0147005	0.221319
KIF19	0.261804	0.362878	0.0147023	0.221319
MYBPC2	0.268008	0.372838	0.014703	0.221319
METRN	-0.558658	1.99355	0.0147537	0.221894
NME7	-0.478144	3.14006	0.0148047	0.222472
IGHV3-13	0.352447	0.655297	0.0148711	0.22328
ZNF512B	0.397654	5.64514	0.0148994	0.223498
IGKV2D-30	0.358337	0.592453	0.0149108	0.223498
GPR113	0.307578	1.52579	0.0149841	0.22411
TMEM50A	-0.203738	6.78939	0.0150083	0.22411
IGKV2D-29	0.377453	0.604772	0.0150087	0.22411
GALNT12	0.613302	2.45361	0.0150224	0.22411
RAPGEFL1	0.410111	2.77906	0.0150292	0.22411
SREBF1	0.464386	5.8617	0.0150303	0.22411
TBC1D20	0.23914	5.74153	0.0150403	0.22411
PRRG4	-0.700714	4.39599	0.0150956	0.22472
HEMGN	1.36236	3.48463	0.0151066	0.22472
GNG7	0.753538	4.38076	0.0151514	0.224973
GOLT1B	0.370866	4.90079	0.0151795	0.224973
FBXW7	0.334338	5.70454	0.0151824	0.224973
RGPD4	0.377032	1.06484	0.0151833	0.224973
ADRB2	-0.950119	4.04583	0.0151872	0.224973
COX4I1	0.322281	7.85266	0.0152054	0.225055
CCDC169	-0.438032	1.13429	0.0152496	0.225521
STAP2	0.361645	0.643495	0.0152732	0.225559
FAM115C	0.604508	1.79562	0.0152829	0.225559
PIGG	0.292117	5.54475	0.0152904	0.225559
DHX8	0.226774	6.13466	0.0153368	0.226056
POLR2C	0.179633	5.59265	0.0153846	0.226571
ENSAP2	0.238556	4.82039	0.015402	0.226639
MSNP1	-0.298753	5.66964	0.0154275	0.226646
MGMT	0.652442	3.4599	0.0154281	0.226646
SPPL2B	0.384694	6.51516	0.0154412	0.22665
RNF26	0.324079	5.27535	0.0155099	0.227366
FIZ1	0.27954	3.46714	0.0155186	0.227366
SCLT1	-0.355354	4.44657	0.0155285	0.227366
DYRK3	0.780712	2.64107	0.01556	0.22764
SLC16A14	0.63674	1.26112	0.0156365	0.228527
CD58	-0.469788	4.74923	0.0156465	0.228527
CXXC11	0.534537	0.697824	0.0156688	0.228664
SLC5A10	-0.754532	1.23013	0.0156864	0.228732
IRS1	0.644422	1.5641	0.0157442	0.228762
RMND5A	0.273864	6.68057	0.0157536	0.228762
KCTD7	0.694489	3.07636	0.0157602	0.228762
PARP14	0.554859	6.98819	0.0157716	0.228762
IGKV1-22	-0.584186	0.706499	0.0157787	0.228762
B3GALNT1	-0.75499	3.47112	0.0157956	0.228762
CPED1	0.95521	1.6982	0.0157976	0.228762
EPHA1-AS1	-0.723692	2.20126	0.0158318	0.228762
TRAM2-AS1	0.376917	2.81668	0.0158331	0.228762
ST6GALNAC4P1	-0.112146	0.237857	0.0158353	0.228762
MAPK8	0.340606	5.33026	0.0158448	0.228762
DAD1	-0.397688	6.16437	0.0158462	0.228762
MOSPD1	0.272129	2.99373	0.015865	0.228762
BMS1P1	-0.461747	0.895396	0.0158694	0.228762
SH3PXD2B	0.888979	2.45473	0.015888	0.228844
PARP3	0.531396	3.76644	0.0159532	0.229462
MOCS2	-0.51011	3.48497	0.0159568	0.229462
EML3	0.274005	6.43154	0.0160506	0.230623
IGFBP2	-1.26889	3.62009	0.0160976	0.23111
RAB10	-0.609592	6.5972	0.0161192	0.231234
PIP5KL1	0.271611	0.664899	0.0161367	0.231297
KCNK10	0.482446	0.381146	0.0161507	0.23131
FAM76B	0.324029	5.74903	0.0161657	0.231338
GLO1	0.31049	6.24426	0.0161871	0.231457
HIAT1	0.356798	6.07691	0.0162073	0.231559
CIB2	0.468475	1.39531	0.016242	0.231845
EXTL3-AS1	0.343469	0.701536	0.0162535	0.231845
C8orf88	0.787401	1.20833	0.016293	0.232221
DHRS7B	-0.424218	3.16758	0.0163445	0.232653
GNA13	0.486277	7.58934	0.0163496	0.232653
QSOX1	-0.522786	7.36172	0.0164458	0.233748
SSSCA1	-0.26208	3.51448	0.0164696	0.233748
TSPAN14	0.55907	6.80511	0.0165047	0.233748
ALDH6A1	-0.515555	4.32205	0.0165054	0.233748
ADAMTS3	-0.827047	1.17007	0.0165069	0.233748
TMCC2	1.02523	3.06241	0.0165193	0.233748
MAPK7	0.544758	4.3897	0.0165196	0.233748
FBXL14	0.333256	4.07151	0.0165379	0.233748
PAG1	0.665988	6.31224	0.0165454	0.233748
ALS2	-0.621931	5.45671	0.0165633	0.233815
HNRNPA3P3	0.383953	2.69542	0.0165905	0.234012
FAM58DP	-0.166558	0.772826	0.016648	0.234444
VWCE	0.680618	2.16751	0.0166489	0.234444
SLC25A30	0.369381	4.6311	0.0166608	0.234444
NEK11	-0.57187	1.91602	0.0166933	0.234714
PET100	0.288098	2.27149	0.0167081	0.234736
SUMO3	0.326488	7.18406	0.0167398	0.234798
TCEANC	0.314032	2.51276	0.0167511	0.234798
PACSIN2	-0.324168	6.28949	0.0167602	0.234798
SLC39A6	-0.306687	5.36639	0.0167656	0.234798
KBTBD8	0.734975	3.63506	0.0167793	0.234804
GPR85	-0.652017	0.842246	0.0167936	0.234818
FUCA2	-0.480469	5.40248	0.0168093	0.234852
SELENBP1	1.16552	2.03516	0.0168629	0.235401
PCBP2	0.32347	7.56829	0.0168877	0.235401
PLEKHA3P1	0.278692	1.72185	0.0168885	0.235401
PTX3	-0.985615	3.76496	0.016905	0.235446
SLC7A3	0.317996	0.121635	0.0169232	0.235514
RAB3GAP1	0.225053	5.65463	0.0169973	0.236286
FAM105B	0.338398	5.74696	0.0170053	0.236286
PDGFC	0.920222	4.25413	0.0170692	0.236744
CIITA	0.988292	6.84076	0.0170818	0.236744
FAM160B1	0.475642	6.09554	0.0170907	0.236744
SF3A2	0.234628	6.12231	0.0170918	0.236744
SLFN12	-0.676703	3.05336	0.0171699	0.237464
TET1	0.712066	2.83594	0.0171706	0.237464
ZDHHC23	-0.65909	3.6238	0.0172265	0.237757
SETD1A	0.32312	6.38395	0.0172325	0.237757
ZNF426	0.322526	3.20687	0.0172551	0.237757
MTX2	-0.357668	3.68739	0.0172554	0.237757
RAB43	0.448343	1.54574	0.0172663	0.237757
KLHL24	0.479449	6.127	0.0172724	0.237757
KY	-0.320495	0.478187	0.0172864	0.237765
MAGED4B	0.414526	0.417383	0.0173032	0.237812
CSNK1E	0.441976	6.32962	0.0173944	0.238716
LRRC46	-0.293386	1.11462	0.017396	0.238716
EEF1DP1	0.288248	4.38464	0.0174228	0.238748
EIF3K	0.226539	6.94621	0.0174262	0.238748
C21orf2	0.333359	4.10121	0.0174436	0.238748
SNAI3-AS1	-0.373056	1.69561	0.0174523	0.238748
MIPEP	-0.474146	3.08938	0.0174679	0.238778
AKAP8L	0.247682	6.8549	0.0174997	0.239028
TM4SF1	1.00419	1.73315	0.0175389	0.239205
LINC00211	-0.567368	1.16895	0.0175986	0.239205
STRIP2	0.673225	1.76016	0.0176124	0.239205
LBX2-AS1	-0.581247	1.72415	0.0176246	0.239205
IL10RB-AS1	-0.443645	1.17639	0.0176306	0.239205
ANP32A	-0.278532	7.91755	0.0176326	0.239205
DHRS7	-0.324953	6.04619	0.0176364	0.239205
ABTB2	-0.81157	3.11359	0.0176679	0.239205
PIGH	0.395844	3.50748	0.017668	0.239205
AATF	-0.247833	6.2545	0.0176691	0.239205
PPP2R2B	0.486097	0.946273	0.0176839	0.239205
CUEDC1	0.772788	2.84998	0.0176855	0.239205
RP1L1	0.359129	0.474219	0.0176921	0.239205
MARC2	-0.889945	1.63229	0.0177042	0.239205
MKLN1	0.262804	6.09355	0.0177154	0.239205
GPR12	-0.741868	0.975042	0.0177428	0.239393
CD74	0.89037	10.9108	0.017794	0.239625
MTAP	-0.501071	4.36456	0.0178001	0.239625
XIRP2	0.604214	0.680662	0.0178245	0.239625
KRT18P38	-0.155352	0.161734	0.0178259	0.239625
LINC00487	0.297531	0.304671	0.0178318	0.239625
NPR3	1.54745	5.08255	0.0178413	0.239625
MIR4426	0.397455	2.89198	0.0179257	0.240426
ARHGEF34P	-0.444077	0.861278	0.017928	0.240426
XPNPEP1	0.238951	6.47555	0.0179615	0.240632
NFU1	-0.258942	4.57678	0.0179706	0.240632
LINC01024	0.328937	0.997688	0.0180426	0.240983
SCP2	-0.335951	6.19199	0.0180432	0.240983
PLXNA1	0.797456	3.21009	0.0180568	0.240983
MAD2L2	0.315399	4.73698	0.0180627	0.240983
FUT6	-0.306985	0.300855	0.0180649	0.240983
CTDSP2	0.316814	7.81118	0.0181056	0.241189
TRIM52-AS1	0.458128	3.13132	0.0181122	0.241189
SOCS5	0.360355	5.03223	0.0181292	0.241189
FTCDNL1	-0.441698	1.66505	0.0181349	0.241189
CNKSR2	0.744316	1.92579	0.0181644	0.241401
PLCB1	0.674225	4.39216	0.018259	0.242476
RFC1	0.269356	6.0119	0.018316	0.24287
ARRDC4	0.61699	5.39851	0.0183161	0.24287
CLDN4	0.191767	0.210561	0.0183805	0.243517
TM7SF3	-0.657063	6.9838	0.0183929	0.243517
NDST3	-0.735497	0.771566	0.0184062	0.243517
RNPC3	0.358183	5.07926	0.0184302	0.243653
PREX1	0.389486	8.14859	0.0184905	0.244268
SNORD109A	0.160825	0.266614	0.018509	0.24433
ZC3H12C	0.858212	3.68348	0.0185534	0.244734
TBL2	-0.419007	4.30021	0.0186047	0.245227
TROVE2	0.273976	6.06969	0.0186197	0.245243
BRI3BP	-0.676422	5.58221	0.0186407	0.245336
SFSWAP	0.164929	6.32152	0.0187066	0.24602
SMIM13	0.338206	3.43911	0.0187364	0.246231
FBXO3	0.363494	5.01296	0.0187746	0.246549
FNBP1L	0.937683	3.58987	0.0188329	0.247089
BAZ2A	0.263258	8.31751	0.0188436	0.247089
RNASE2	-1.32363	7.69958	0.0188587	0.247103
CCDC149	-0.902845	3.15288	0.0189586	0.248228
CLEC4C	0.563081	0.590361	0.0189814	0.248282
CYP2D8P	0.248646	0.98571	0.0189907	0.248282
LAG3	0.707047	1.9021	0.0190335	0.248657
ZNF773	0.354088	2.94182	0.0190599	0.248719
BROX	0.239507	5.77802	0.0190663	0.248719
CIR1P2	0.15033	0.382327	0.0190884	0.248794
E2F1	0.582838	4.63365	0.0191002	0.248794
DDHD1	0.393557	4.62364	0.0191597	0.249386
TAF1	0.227724	6.22337	0.019206	0.249805
ANKRD49	0.346797	5.10359	0.0192486	0.250175
SLC16A6P1	0.0867186	0.156705	0.0193436	0.251028
TMEM218	-0.536246	3.92417	0.0193535	0.251028
CCDC114	-0.319088	1.12524	0.0193567	0.251028
CNPY3	-0.301964	7.54943	0.0193834	0.251189
VHL	0.223536	6.32608	0.019401	0.251233
PIGQ	0.344209	5.04565	0.0194359	0.251502
PHC3	0.319226	7.00201	0.0194907	0.252027
LEPREL1	0.377128	0.486072	0.0195258	0.252182
SPATS2	0.413252	4.23575	0.0195312	0.252182
M6PR	-0.367431	7.21225	0.0196081	0.252798
XAB2	0.215343	6.10131	0.0196153	0.252798
ZNF346-IT1	0.211765	0.694384	0.0196217	0.252798
TBXAS1	-0.578544	6.28782	0.0196524	0.252996
CEP44	0.296281	3.82602	0.0196657	0.252996
OR2L1P	0.332277	0.597193	0.0197406	0.253774
GUCA1B	0.277169	0.995034	0.0198047	0.254364
FMN1	0.903538	2.12278	0.0198153	0.254364
FAM69A	0.431883	0.973051	0.0198465	0.254364
PANK1	-0.522035	1.90239	0.0198581	0.254364
ZNF814	0.629536	3.06969	0.0198593	0.254364
UBXN8	-0.406529	2.75741	0.0198921	0.254364
ZBTB37	0.402183	5.74515	0.0199079	0.254364
CARD9	-0.904298	5.13629	0.019912	0.254364
AKT3-IT1	0.147993	0.15058	0.0199158	0.254364
NPHP1	-0.3113	0.524457	0.0199408	0.2545
MTND5P11	-0.450034	2.43841	0.0199932	0.254568
HERC1	0.339952	7.27451	0.0199954	0.254568
EPSTI1	0.959993	4.00367	0.0200192	0.254568
PIFO	-0.156034	0.295578	0.020034	0.254568
WDR25	-0.2538	2.4899	0.0200405	0.254568
LSM10	-0.342034	4.19472	0.020047	0.254568
RN7SL2	0.542586	2.38137	0.020059	0.254568
SP3	0.242325	7.34734	0.0200613	0.254568
PRSS12	-0.544116	0.570842	0.0200933	0.254568
CEBPZ-AS1	-0.244086	5.36225	0.020105	0.254568
CAMKK2	-0.398803	6.76231	0.0201195	0.254568
NCSTN	-0.278323	7.39359	0.0201256	0.254568
TIMMDC1	-0.503043	4.96814	0.0201375	0.254568
SPOCK3	0.896127	0.867839	0.0201474	0.254568
ISG20	0.776971	4.10149	0.0201936	0.254792
SALL2	0.627122	1.0624	0.020194	0.254792
UGDH-AS1	-0.29535	1.13464	0.02023	0.25483
BCAM	0.732712	1.72825	0.0202302	0.25483
UBXN7	0.259194	6.76046	0.0202402	0.25483
LILRA4	0.69103	0.841585	0.0202706	0.255032
PSMD10P1	0.248566	0.257207	0.0202933	0.255136
ACOXL	0.112209	0.122411	0.0203448	0.2555
KRT1	0.641576	0.792427	0.0203511	0.2555
SELPLG	-0.742521	7.05937	0.0204236	0.256195
OR2T8	0.295899	0.729007	0.0204354	0.256195
YDJC	-0.34176	4.37425	0.0204685	0.256428
IL6STP1	0.324611	1.05652	0.0204945	0.256572
PTGIR	0.870864	2.6959	0.0205535	0.257003
RAB34	0.93946	5.23392	0.0205579	0.257003
OR1H1P	0.167532	0.129782	0.0205865	0.257179
STT3A	-0.547647	6.31322	0.0206306	0.257299
ISCA1P1	0.420576	2.20619	0.0206349	0.257299
NDUFB1P1	0.0964848	0.170541	0.0206674	0.257299
DUSP18	-0.428699	3.57909	0.0206689	0.257299
KBTBD4	0.299152	4.39397	0.0206839	0.257299
CNOT7P1	-0.227001	1.51129	0.0206881	0.257299
CAT	-0.708914	8.87892	0.0206979	0.257299
SMEK1	0.191765	7.31562	0.0207174	0.257362
NKPD1	0.25333	0.643662	0.0207779	0.257932
PCDHGC4	0.142656	0.181044	0.0208008	0.258035
TIE1	-1.03185	3.50532	0.020858	0.25841
SPIB	0.657008	1.31661	0.0208602	0.25841
GTSF1	-1.28144	2.60346	0.0208775	0.258415
NDFIP1	0.591968	6.46307	0.0208899	0.258415
LDLR	0.786551	5.30664	0.0209112	0.258498
SEPSECS	0.298491	4.27236	0.0209479	0.258771
ANO7	-0.985095	1.97027	0.0210361	0.259405
COPE	0.156463	6.2901	0.021042	0.259405
KCTD15	-0.779225	4.44307	0.0210682	0.259405
CENPH	0.446629	3.93306	0.0210829	0.259405
LPAR4	-0.670896	1.69856	0.0210866	0.259405
ALG10B	0.332607	2.70995	0.0210871	0.259405
PLCB4	0.835456	1.223	0.0211063	0.25946
C7orf49	-0.38484	4.81079	0.0211616	0.25996
PLA2G12AP1	-0.242351	0.948181	0.0211978	0.260225
PCDHGB7	0.586499	1.08682	0.0212552	0.260583
FSD1	0.307032	0.46167	0.0212632	0.260583
KDM3B	0.24446	7.28952	0.0212712	0.260583
SNORD15B	-0.160403	0.559987	0.0213077	0.26073
PINX1	-0.290902	2.49939	0.0213126	0.26073
ZNF586	0.421711	4.58036	0.0213341	0.260812
ADNP2	0.570069	5.89424	0.0213496	0.260821
NLN	-0.596482	4.73739	0.0213972	0.261223
ARNTL	0.632356	4.01875	0.0214133	0.261239
LINC00263	0.489365	1.63818	0.0214607	0.261637
RGAG4	0.670415	2.60278	0.0215648	0.262726
EFCAB4A	-0.847649	3.56229	0.0216347	0.263396
IBA57	0.351341	3.96548	0.0216574	0.263421
PIGUP1	-0.323836	1.09312	0.0216743	0.263421
EID1	0.385037	5.16405	0.0216814	0.263421
TATDN2	0.233482	4.99244	0.0217139	0.263505
MZT2A	0.322038	4.53005	0.0217181	0.263505
NACA	0.296334	9.0814	0.0217908	0.26389
HIF1A	0.668013	8.05634	0.0218316	0.26389
CBWD1	-0.299526	4.17634	0.0218324	0.26389
SFXN1	0.491913	4.78601	0.0218448	0.26389
SSFA2	0.366158	7.56992	0.0218566	0.26389
SGSM1	0.370263	0.506699	0.021875	0.26389
POLR2L	-0.335532	5.14351	0.0218774	0.26389
GLTSCR2	0.388263	8.69356	0.0218795	0.26389
CHD1	0.439277	7.15516	0.021906	0.26389
DOC2A	-0.670662	2.10045	0.021918	0.26389
CCT5P2	-0.210383	0.62551	0.0219205	0.26389
BAZ1A	-0.424038	7.39764	0.0219367	0.26389
IDE	-0.365781	5.28674	0.0219436	0.26389
ENAH	0.858649	1.43767	0.0220222	0.26448
ERLIN1	-0.553468	6.99902	0.0220226	0.26448
SPATA32	-0.171795	0.351581	0.022055	0.264544
THEM4	-0.584562	4.05943	0.0220578	0.264544
CDK20	-0.627857	1.82964	0.022074	0.26456
GPATCH8	0.211752	6.77161	0.0221216	0.26495
PTPN3	0.179041	0.156914	0.0221563	0.264993
MRPL38	0.357978	2.40412	0.0221841	0.264993
ZMAT5	-0.3071	3.68317	0.022197	0.264993
RNU6-101P	0.171245	0.311761	0.0222038	0.264993
VPS51	0.299514	6.94867	0.0222109	0.264993
IFITM1	0.878231	4.19026	0.0222208	0.264993
TRIM62	0.350103	3.36159	0.0222366	0.264993
BRD1	0.266864	6.36864	0.0222449	0.264993
ENTPD7	-0.606288	3.77513	0.0222733	0.265153
SLU7	0.278405	6.49004	0.0223168	0.26516
MAP2K7	0.159443	5.69852	0.0223176	0.26516
WBP2NL	0.340764	0.813586	0.0223189	0.26516
C2orf82	-0.356204	0.869527	0.0223653	0.265526
MBD5	0.299359	4.29928	0.0223906	0.265526
ZNF263	0.246535	5.54755	0.0223979	0.265526
ARMCX5	0.319572	3.73232	0.0224097	0.265526
HMCN1	0.336478	0.385943	0.0224429	0.265725
NDUFAF1	-0.504757	3.10907	0.0224619	0.265725
MED28	0.290278	6.46146	0.0224715	0.265725
RUFY1	-0.403076	6.134	0.0225184	0.266102
DAGLA	0.74222	1.95655	0.0225883	0.26675
C17orf105	0.114603	0.28298	0.0226229	0.266981
NCAPH2	0.297423	5.28923	0.0226488	0.267108
PDE1B	0.544514	4.11559	0.0226944	0.267468
HOMER3	-0.909679	4.751	0.0227254	0.267655
PLXDC2	-0.885371	6.11875	0.0227689	0.267989
DDA1	0.167325	5.05335	0.0228247	0.268355
C19orf71	0.372988	1.3439	0.0228304	0.268355
ARID5B	0.671977	4.96152	0.0228571	0.268464
PDGFRB	0.707537	1.97633	0.0228699	0.268464
SNRPB	0.305968	5.92234	0.0228933	0.268561
CEP85	-0.289076	5.73966	0.0229135	0.26862
PPP1R16A	-0.299753	4.04573	0.022994	0.269241
ADARB1	-0.514294	4.79754	0.022997	0.269241
NAALADL2	-0.47565	0.933676	0.023025	0.269392
ME2	-0.366157	6.48662	0.0231201	0.270325
ARMC9	-0.477197	1.4616	0.0231437	0.270345
IGHV1OR15-1	0.321698	0.664435	0.0231536	0.270345
H1F0	1.35698	7.34977	0.0231781	0.270345
MRPL45P2	0.286388	2.46394	0.02319	0.270345
HEY2	0.170043	0.12971	0.0231981	0.270345
RAMP1	0.99456	1.63125	0.0232242	0.270385
PCDHGC5	0.15869	0.210093	0.0232321	0.270385
YWHAZP6	-0.203451	1.35146	0.0232875	0.270851
BEND4	1.22803	2.28756	0.023316	0.271005
TAF5L	0.222464	5.39899	0.0233812	0.271546
ING3	0.343858	4.9952	0.0233933	0.271546
ABHD17B	0.510436	4.63472	0.0234381	0.271889
WDR12	-0.467521	4.97233	0.0235276	0.272622
LMBR1L	0.392917	5.47315	0.0235553	0.272622
TRIM6	-0.574097	1.78948	0.0235569	0.272622
IL10RA	0.905329	6.68547	0.023563	0.272622
GDF11	-0.841135	4.08528	0.0236041	0.27292
DLEC1	-0.450883	1.34219	0.0236422	0.273182
GATM	-0.982839	2.42425	0.0236863	0.273513
TYW1B	-0.350407	2.49607	0.0237145	0.273629
DOCK9-AS2	0.215479	0.204495	0.0237273	0.273629
H1FX	0.598553	9.03606	0.0237726	0.273973
C1orf134	-0.227913	0.964052	0.0238066	0.274186
CDHR5	0.224679	0.222265	0.0238558	0.274481
CST3	-0.890542	7.20582	0.0238632	0.274481
RNF24	-0.359899	7.40715	0.0239084	0.274709
SEC24B-AS1	0.292198	1.0089	0.0239221	0.274709
NSUN3	0.246305	4.11373	0.0239296	0.274709
SEC61A2	0.499609	3.91825	0.0239901	0.27496
MTMR1	0.320037	5.0739	0.0239979	0.27496
LINC00116	-0.36461	1.98395	0.023998	0.27496
TPP1	-0.421515	9.12443	0.0240171	0.275
LIG3	-0.33203	5.34691	0.0240588	0.2753
SCNN1A	0.320652	1.2433	0.024085	0.275421
FAM134B	0.83598	2.33718	0.0241274	0.275613
ROCK1P1	-0.277852	1.30861	0.0241329	0.275613
ANP32B	0.314452	8.03085	0.0241599	0.275641
LRRIQ3	-0.279193	0.588314	0.0241665	0.275641
PAK2	-0.27984	7.7689	0.0242173	0.27587
CPT1C	0.278098	0.247204	0.0242177	0.27587
FAM83B	0.305974	0.216629	0.0242766	0.276284
CHD3	0.388431	8.28282	0.0243043	0.276284
CLUHP3	0.739092	2.6846	0.0243137	0.276284
MRPL18	-0.445831	5.13142	0.0243165	0.276284
VPS4A	0.197361	5.72892	0.024365	0.276321
RN7SL23P	0.0768687	0.172276	0.0243679	0.276321
RANBP2	0.384896	7.64976	0.0243725	0.276321
PTPRD	0.823967	0.977117	0.0243822	0.276321
ZRANB2	0.312334	6.85131	0.0244029	0.276379
LINC00954	0.578693	2.07539	0.0244323	0.276535
PTRH1	-0.35224	1.92722	0.0244536	0.2766
CYLD	0.397549	7.23612	0.0244716	0.276626
CHMP4A	0.264922	2.12247	0.0245366	0.277077
SEC24B	0.23902	5.94415	0.0245428	0.277077
ADSS	-0.373693	5.96637	0.0245669	0.277173
MXD4	0.36749	6.68418	0.0246652	0.278104
PFDN6	-0.37256	4.39155	0.0247068	0.278396
C5orf24	0.355964	5.03999	0.0247295	0.278474
ACKR4	0.104493	0.177987	0.0247555	0.278515
PARD3	0.78247	1.25757	0.0247754	0.278515
ACTN4	-0.302168	8.6331	0.0247803	0.278515
SYF2	0.28699	6.43909	0.0248152	0.27873
DYNLL1	-0.694189	5.52237	0.0248492	0.278934
ATAD5	0.442492	4.82121	0.0249149	0.279495
RAB40B	0.443899	2.17328	0.0249491	0.279554
FZD7	0.54136	1.61167	0.0249546	0.279554
LMO4	0.67733	5.03344	0.0249675	0.279554
NUDT8	0.487609	2.00454	0.0250968	0.280824
BACH2	0.787056	2.98429	0.0251527	0.281144
VAMP8	-0.430101	6.97211	0.0251572	0.281144
FUBP1	0.262395	7.65597	0.0252287	0.281748
INPP5A	0.289332	4.55263	0.025243	0.281748
CCNT2	0.284186	6.3057	0.0253378	0.282628
ACAD11	0.275993	2.11448	0.0254073	0.282981
LTC4S	-0.108005	0.196312	0.0254188	0.282981
PRKAB2	0.348507	5.21311	0.025421	0.282981
SLC45A3	-0.908364	4.88403	0.0254335	0.282981
PTGES3P1	-0.255489	5.30103	0.025463	0.283132
PRSS27	0.319159	1.06023	0.025537	0.283777
SEC31B	0.413924	5.83927	0.0255672	0.283793
DHX36	0.302389	5.72972	0.0255798	0.283793
PRSS23	0.608409	1.6145	0.0255866	0.283793
ANKRD33B	-0.520618	1.83232	0.0256223	0.283885
TRBJ2-3	0.322587	0.581185	0.0256383	0.283885
ECHDC3	0.555661	1.93314	0.0256429	0.283885
ZCCHC17	-0.283123	4.59165	0.0257475	0.284864
EPB41L2	1.0005	4.96923	0.0258065	0.284955
MTRF1L	0.235513	3.35466	0.0258182	0.284955
FLVCR1-AS1	-0.355976	1.47978	0.0258214	0.284955
TMEM178A	0.426394	0.711989	0.0258688	0.284955
UBA52	0.223775	8.77819	0.0258901	0.284955
CATSPER1	-0.599873	2.1064	0.0258935	0.284955
EXT2	-0.340367	5.60979	0.0259138	0.284955
GALK2	-0.380297	3.98011	0.0259216	0.284955
HIBADH	-0.410212	4.33974	0.0259255	0.284955
SLC24A4	-0.964135	3.30461	0.0259339	0.284955
ANKRD37	0.396204	1.23192	0.0259423	0.284955
TEN1-CDK3	0.191675	0.833504	0.0259489	0.284955
SLC9B1	0.213533	0.821644	0.0259713	0.285024
GALNS	-0.392487	5.30479	0.0260024	0.285188
CDC40	0.241357	5.25077	0.0260783	0.285675
CAPN6	0.378837	0.191846	0.026079	0.285675
BMS1P16	0.133559	0.29445	0.0261005	0.285734
EML2	-0.342496	4.89411	0.0261219	0.285792
CRAMP1L	0.360232	5.15462	0.0261939	0.285955
ORMDL2	-0.405512	3.59857	0.0262023	0.285955
SMPD3	0.655812	1.68363	0.0262152	0.285955
CCNY	0.27679	7.05541	0.0262304	0.285955
LGSN	-0.540125	0.500204	0.0262549	0.285955
SLC27A2	-0.706392	3.87556	0.0262594	0.285955
PEX16	0.2226	4.4564	0.0262602	0.285955
KIAA0141	0.275551	6.53783	0.026289	0.285955
SLC16A4	-0.117497	0.313913	0.026294	0.285955
TSSC2	-0.13316	0.248004	0.0263102	0.285955
FAM50A	-0.302815	5.24634	0.0263158	0.285955
KCTD6	0.400917	2.92901	0.026341	0.285955
COL6A1	0.981743	2.41293	0.0263469	0.285955
ASH1L	0.261243	6.77034	0.0264061	0.286422
SLC39A11	-0.558622	4.67905	0.0264339	0.286548
ZNF367	0.507433	4.20516	0.0264523	0.286572
TPPP3	-1.19735	2.92326	0.0264762	0.286655
DUS1L	0.196837	6.32072	0.0265584	0.287
CLC	-1.3329	3.66405	0.0265671	0.287
IL1B	-0.896779	5.03438	0.026578	0.287
REST	0.321592	6.7885	0.0265884	0.287
SCN4B	0.409771	0.593733	0.0265891	0.287
SAV1	0.364711	4.57031	0.0266381	0.287354
COA3	-0.559116	3.28764	0.0266756	0.287583
XYLT1	0.535	6.63573	0.0267619	0.288223
CCR12P	0.167007	0.159448	0.0267675	0.288223
RAB9A	0.242114	4.45436	0.0268166	0.288576
GPR133	0.623107	1.20359	0.0269064	0.289366
B9D1	0.306696	0.815241	0.0269347	0.289495
PEAK1	0.446852	5.68748	0.0270314	0.290358
F2R	0.7578	4.02822	0.0270722	0.290582
HSDL2	-0.450236	5.04743	0.0270978	0.290582
EIF3LP1	0.288995	2.63139	0.0271145	0.290582
NLGN4Y	0.362198	0.316941	0.0271179	0.290582
ANKRD32	0.319925	3.39784	0.0271396	0.290639
PXK	-0.404979	6.4574	0.0271764	0.290856
C18orf25	0.329724	5.85294	0.0272303	0.291257
TBC1D30	-0.370741	1.33105	0.0273036	0.291858
ARL6IP5	-0.412614	7.12886	0.0273292	0.291858
LGMNP1	0.182532	0.22002	0.027336	0.291858
GPHN	-0.722977	2.63381	0.0273988	0.292188
SPRED3	0.199058	0.449917	0.0273999	0.292188
PGM2	-0.412924	5.43589	0.0274339	0.292268
SMURF2	0.321736	5.2743	0.0274404	0.292268
PPP2R2D	-0.252565	5.14786	0.0275429	0.293184
FAM160A1	0.470256	0.574252	0.0275819	0.293422
CHD5	-0.615181	1.29811	0.0276982	0.294446
CCNE2	0.537662	3.23511	0.0277114	0.294446
DPY19L2P2	-0.560109	3.14252	0.0277343	0.294453
CCDC113	-0.439349	1.07589	0.0277523	0.294453
C16orf93	-0.488416	4.16513	0.0277619	0.294453
MIAT	0.817056	4.00949	0.0278323	0.294701
SPATA6	-0.775372	2.51268	0.0278466	0.294701
TEX30	-0.509864	3.57932	0.0278517	0.294701
ABCB6	0.365868	0.93928	0.0278596	0.294701
GABRR2	0.390823	1.30438	0.0278686	0.294701
HMGB3	-0.571053	4.80641	0.0279297	0.295171
ASRGL1	-0.762788	3.58971	0.0279541	0.295253
ASAP3	0.318695	0.553912	0.0279924	0.295481
ARHGAP5-AS1	-0.38172	0.852502	0.0280164	0.295558
CMTM3	0.363061	6.16313	0.0280442	0.295675
DLG4	0.510412	5.21753	0.0280994	0.295991
FAUP1	0.225385	6.59628	0.0281076	0.295991
NPTX2	1.0376	1.53095	0.028175	0.296402
VPS35	-0.34759	6.71996	0.0281922	0.296402
FAM86JP	-0.312507	0.923173	0.0281969	0.296402
ESR2	0.174986	0.235075	0.0282304	0.296488
CTSW	-0.776379	6.38948	0.0282386	0.296488
ANXA1	-0.641129	9.13239	0.0282768	0.296714
AP1B1	0.322958	7.30528	0.0283508	0.297314
DHRS3	0.923224	2.94321	0.0283782	0.297425
ZNF154	0.905193	2.49547	0.0284201	0.297613
GAREML	0.421963	1.36045	0.0284298	0.297613
LINC00484	-0.276141	0.40803	0.0284712	0.297871
TSNARE1	-0.399992	3.78862	0.0285152	0.298155
AFF3	0.882871	4.38777	0.0285528	0.298339
SAMD15	-0.296938	1.0559	0.0285665	0.298339
CHRNB1	-0.379368	3.02231	0.0287114	0.299451
GPR32	0.336123	0.209165	0.0287197	0.299451
TAF8	0.245255	5.2733	0.0287238	0.299451
FAM69B	1.08403	4.28673	0.0287918	0.299676
RECK	0.640681	3.24186	0.0287962	0.299676
EPB41L5	-0.585391	1.88152	0.0288081	0.299676
DLC1	-1.09364	3.94207	0.028813	0.299676
BAP1	0.179382	6.76718	0.0288496	0.29988
MMGT1	0.205842	6.10135	0.0288786	0.300005
RN7SL587P	-0.193452	0.447179	0.0289513	0.300584
VAMP2	0.385518	6.96859	0.0290012	0.300826
ADRM1	-0.277356	6.09393	0.029015	0.300826
PLEKHG2	0.528418	5.76294	0.029062	0.300826
ZC4H2	0.419701	2.88206	0.0290662	0.300826
DDIT4	0.949934	6.45402	0.0290679	0.300826
RIOK3	0.431124	7.04751	0.0290765	0.300826
TPGS1	0.243992	3.37048	0.0290952	0.300842
CDK5	-0.395495	3.32619	0.029128	0.300863
TFPI	1.04213	4.63335	0.0291312	0.300863
MAN2B1	-0.400168	7.72131	0.0291576	0.300961
LRRC8B	0.420179	4.51537	0.0291799	0.301015
G2E3	0.270022	4.41199	0.0292152	0.30103
PCED1A	0.389922	5.77261	0.0292153	0.30103
RGS13	0.356208	0.473715	0.0292426	0.301136
POU6F1	0.507758	2.63433	0.0292615	0.301155
IGHE	0.323427	0.390011	0.0293183	0.301564
RNU6-925P	-0.141433	0.35284	0.0293716	0.301938
HOPX	1.16748	3.98928	0.0294338	0.302401
ZNF451	0.371308	6.63628	0.0294668	0.302564
APOBR	-0.561516	7.16645	0.029526	0.302997
UFD1L	0.262046	5.89017	0.0295815	0.30339
C22orf24	0.158179	0.407824	0.0297247	0.304647
AK2P2	-0.224885	0.465386	0.0297486	0.304647
JAM2	0.399737	0.51702	0.0297571	0.304647
ILF3	0.229233	8.97961	0.0297851	0.304647
SPATA17	-0.147783	0.241606	0.0297937	0.304647
KLLN	-0.382545	1.4168	0.0298073	0.304647
RASGRP3	-0.895088	4.66702	0.0298685	0.305096
THBS1	1.55497	5.0851	0.0298896	0.305108
CEP104	-0.401974	5.35188	0.0299041	0.305108
RAB11A	0.188555	6.7345	0.0299319	0.305141
SGMS1	0.374889	4.36294	0.0299418	0.305141
SLC38A10	-0.538488	7.26979	0.029995	0.305328
ABCG1	0.769915	3.52359	0.0299999	0.305328
ZNF663P	-0.168347	0.164205	0.0300119	0.305328
GTF2H4	0.152146	0.533189	0.0300665	0.305594
NAA30	0.318504	4.92951	0.0300726	0.305594
SAR1B	0.276294	4.84289	0.0301372	0.306034
OVGP1	0.448617	1.93165	0.0301505	0.306034
RBPMS2	-0.804049	1.37988	0.0302083	0.306272
DNAJA1P3	-0.277813	1.22078	0.0302085	0.306272
TSEN54	0.404233	4.47355	0.0302374	0.306389
REPS1	0.224749	5.9749	0.0302933	0.306781
KCNA3	0.806233	3.61769	0.0303234	0.30691
RRN3P2	-0.325258	3.48434	0.0303585	0.30709
HEATR5A	-0.455888	3.14172	0.0303807	0.307138
C17orf72	0.239969	0.451372	0.0304287	0.307448
TTC32	0.30225	3.79648	0.0304575	0.30751
HMGN2P41	0.147877	0.475912	0.0304696	0.30751
DCTN3	0.187822	5.32776	0.0304943	0.307584
SMAD4	0.289344	5.88683	0.0305425	0.307845
IL21R	0.596295	1.99884	0.0305718	0.307845
YBX3P1	0.523724	4.01148	0.0305723	0.307845
IL11RA	0.442873	4.29013	0.0306176	0.308058
RYKP1	0.0767687	0.184051	0.0306283	0.308058
ADAM33	0.235323	0.151783	0.0306615	0.308123
MRPS34	-0.382615	5.07452	0.0306894	0.308123
PTPDC1	-0.482795	2.41669	0.0306994	0.308123
PIAS2	0.290632	4.69856	0.0307044	0.308123
CRELD1	-0.493155	4.49337	0.0307383	0.308289
LUZP1	0.563731	6.5625	0.030823	0.308652
CSNK2A2	0.230871	6.6339	0.030845	0.308652
ITFG1	-0.262342	5.28959	0.0308605	0.308652
ZNF532	1.06308	2.92072	0.0308779	0.308652
SLC18B1	0.627637	2.08653	0.0308826	0.308652
TTC36	-0.107283	0.282631	0.0308869	0.308652
KIAA0196	-0.277596	6.07684	0.0308966	0.308652
UTRN	0.321986	7.27415	0.0309609	0.309045
PCDHGA12	0.325739	0.523377	0.0309709	0.309045
ABRACL	-0.366263	5.19936	0.0311515	0.310656
DIAPH2	-0.402057	5.96878	0.0311789	0.310656
DCUN1D1	0.241016	5.63318	0.0311849	0.310656
CYTH1	0.407591	7.33572	0.0313123	0.311749
TFCP2	-0.408944	5.74548	0.0313712	0.312161
SRCRB4D	-0.217684	0.663832	0.0314051	0.312322
GBA	-0.443534	5.60849	0.0314884	0.312975
TRAPPC5	-0.101014	0.294902	0.0315826	0.313735
LINGO3	0.181541	0.653762	0.0316526	0.314117
GTF3C5	-0.326979	5.99586	0.0316807	0.314117
LMAN2	-0.278399	6.99984	0.0316927	0.314117
MEIG1	-0.106158	0.191923	0.0317	0.314117
PTHLH	0.156629	0.138615	0.0317098	0.314117
ACADSB	-0.379098	4.43372	0.0318902	0.315577
SH2D4B	0.206157	0.271072	0.0319038	0.315577
BANF1P3	-0.522203	3.50106	0.0319256	0.315577
HAR1B	0.152522	0.191879	0.0319285	0.315577
FAM132A	0.263685	0.744899	0.0319559	0.315671
SNORD94	0.162466	0.635515	0.0319854	0.315787
SHB	0.442768	2.02912	0.0320043	0.315797
WDR35	-0.651897	3.98343	0.0320923	0.316307
TOR1B	-0.378153	4.86113	0.0321088	0.316307
OXLD1	0.252391	4.0773	0.0321132	0.316307
ABI1	0.151629	7.03319	0.0321274	0.316307
LY6G5B	0.326396	2.81467	0.0321461	0.316315
STAU2	-0.396201	4.96453	0.0322574	0.316985
DOCK9	0.839954	2.81286	0.0322675	0.316985
PEX11G	-0.231221	0.779687	0.0322679	0.316985
DYNLT1	0.36424	4.90323	0.032288	0.317006
VKORC1	-0.30509	2.91456	0.0323156	0.317102
MFSD4	0.254023	0.626175	0.032366	0.31742
IL18	-0.517813	4.93595	0.0324084	0.31766
GATSL1	0.176968	0.463957	0.0324701	0.317979
SLC2A5	0.989758	5.28815	0.0324769	0.317979
GIPC3	0.847011	2.77858	0.0325091	0.318119
STON2	1.00134	3.95195	0.0325323	0.318169
GIGYF1	0.260253	7.04468	0.0325508	0.318174
KIAA0125	1.23973	5.09683	0.0326085	0.318401
PFDN1	0.24716	5.27435	0.0326203	0.318401
PSPC1P1	-0.190402	0.659543	0.0326279	0.318401
ARNT2	0.343026	0.331412	0.0326806	0.318478
ACR	0.330169	0.495064	0.0326953	0.318478
MIR4746	0.118482	0.295337	0.0327041	0.318478
MTURN	0.680072	6.33921	0.0327077	0.318478
ST20	-0.341576	1.99007	0.0327344	0.318562
NOMO1	-0.31376	5.73125	0.0327619	0.318624
FAM32B	-0.175783	1.32352	0.032784	0.318624
PHF13	0.501435	3.79859	0.0327948	0.318624
DMGDH	-0.174547	0.350757	0.0328192	0.318624
TIMM8B	-0.366227	3.64187	0.0328358	0.318624
FHOD1	-0.300793	5.97251	0.0328487	0.318624
PMP22	0.83301	1.6179	0.0328725	0.318679
NBPF1	-0.508758	5.14232	0.0328959	0.318732
ZBTB14	0.265202	4.6587	0.0329278	0.318745
GLUD1P2	-0.231546	0.316992	0.0329333	0.318745
NXPH3	0.224593	0.255488	0.0329568	0.318799
GLT8D1	-0.415074	4.80264	0.03298	0.318816
DDHD2	0.333891	5.92163	0.0329946	0.318816
ZNF844	0.573536	4.23469	0.0330576	0.31925
ZNF786	-0.521666	2.7369	0.0330785	0.319277
OR14L1P	-0.215432	0.25972	0.0331202	0.319506
HNRNPA0	0.292174	7.87336	0.0331651	0.319765
WTAP	0.29765	6.65496	0.0332172	0.319858
SPTLC2	-0.476986	7.49067	0.033223	0.319858
MPO	-1.64033	10.7566	0.033229	0.319858
CTNNB1	0.346256	7.70472	0.0332828	0.320202
ILK	-0.361339	6.42377	0.0333492	0.320448
RASA2	0.294703	5.71495	0.0333542	0.320448
CETN2	-0.260749	4.37028	0.0333627	0.320448
SLC25A39	0.33888	6.34292	0.0334303	0.320774
NLRP7	0.111359	0.108789	0.0334505	0.320774
GALNTL6	0.369813	0.316724	0.0334509	0.320774
NTN1	0.827649	2.1964	0.0335237	0.321297
LIMD1-AS1	-0.199221	0.483775	0.0335708	0.321574
TCN2	-0.790085	3.81901	0.0335899	0.321584
CCR6	0.148271	0.206316	0.0336167	0.321666
GRAMD1C	0.514736	1.55288	0.0336486	0.321747
C1orf56	-0.303767	1.01445	0.0336615	0.321747
NINJ2	-0.453798	3.22301	0.0336991	0.321876
ACOT2	0.345107	3.00362	0.0337113	0.321876
PIK3IP1	0.649876	5.74831	0.0337664	0.322228
KLRB1	0.739061	2.27639	0.0339615	0.323781
CYTIP	0.597666	6.27702	0.0339759	0.323781
CDC42P6	-0.193953	6.24566	0.033984	0.323781
SLC2A13	-0.533087	2.73425	0.0340043	0.3238
SLC4A4	0.578452	1.26141	0.0340689	0.324241
EIF4G1	-0.237032	8.70815	0.0341192	0.32447
ZNF692	-0.511792	4.82023	0.0341297	0.32447
SSPO	0.547474	2.53541	0.0341776	0.324619
SGCE	0.221612	0.231157	0.0342147	0.324619
OXCT1-AS1	0.0806661	0.134936	0.0342161	0.324619
FKBP4	-0.587381	5.87633	0.0342197	0.324619
TRBV26OR9-2	0.273804	0.230035	0.0342559	0.324619
WHAMM	0.471473	5.39177	0.0342644	0.324619
FOXN3	0.264793	7.61888	0.0342737	0.324619
TEX29	0.153986	0.360327	0.0343057	0.324669
DMD	0.505229	0.864927	0.0343156	0.324669
UGGT2	-0.941765	2.03035	0.0343876	0.324985
C20orf24	-0.245663	4.47344	0.0343957	0.324985
RBMS3	0.388555	0.435696	0.0344185	0.324985
ZNF256	0.651836	3.63531	0.0344283	0.324985
NMNAT3	-0.608425	3.12449	0.0344408	0.324985
CAND2	0.382361	0.753344	0.0344677	0.324988
PAN3	0.333536	7.3176	0.034483	0.324988
ARSB	-0.384993	5.17839	0.0344963	0.324988
RPPH1	-0.419412	1.35471	0.0345814	0.325617
RUNX2	0.451103	6.7125	0.0346477	0.326068
GUK1	0.26071	6.77479	0.0346743	0.326145
CINP	-0.214081	4.40752	0.0347046	0.326256
LINC00176	0.278811	1.03717	0.0348142	0.32684
PAGE2B	0.100878	0.154462	0.0348202	0.32684
UGDH	-0.566443	3.48128	0.034822	0.32684
KHNYN	0.250873	6.94464	0.0349465	0.32781
ATG14	0.377466	5.57125	0.0349624	0.32781
FER1L4	0.357227	0.715109	0.0350531	0.328486
GALNT7	-0.494995	5.86892	0.0350778	0.328543
PPID	-0.292995	5.28042	0.0351032	0.328608
IFITM10	0.786942	2.08387	0.0351367	0.328748
ROPN1L	-0.468765	1.50121	0.0352216	0.329269
SDR39U1	0.230411	5.30452	0.0352297	0.329269
FBXL13	-0.371585	1.29036	0.0352706	0.329372
RNH1	-0.444932	7.1035	0.0352929	0.329372
ZBTB20	0.47567	2.85374	0.0352965	0.329372
FAM46A	-0.673674	7.55974	0.03539	0.330071
EPHA4	0.574795	1.41519	0.0354605	0.330554
DUS2	-0.267979	3.64621	0.0355224	0.330877
UBXN1	0.192176	6.60608	0.0355542	0.330877
PIK3R1	0.45183	8.08727	0.0355688	0.330877
ZFPM1	-0.603732	3.94671	0.03557	0.330877
TRIP10	0.520563	2.68429	0.0356141	0.330921
SLC25A3	0.247074	8.30246	0.0356348	0.330921
IQCG	-0.413513	3.27685	0.0356476	0.330921
SYNE3	0.430932	4.8777	0.0356494	0.330921
DNAH7	-0.167851	0.371572	0.0357091	0.331301
TRIM39	0.25812	4.09221	0.0358431	0.331986
EIF2A	0.235849	7.16917	0.0358508	0.331986
SLC3A1	0.157536	0.324101	0.035856	0.331986
LPIN3	0.437212	0.479316	0.0358579	0.331986
HMGB1	0.284593	8.17827	0.0358861	0.332073
FAM173B	-0.443435	2.75735	0.0359801	0.332669
RBM6	-0.395258	7.15677	0.0359881	0.332669
CORO7	0.311924	4.78839	0.0360698	0.333251
EIF3D	0.216129	8.18393	0.0361055	0.333391
GCOM2	0.244901	2.00418	0.036141	0.333391
SENP2	0.191907	5.51388	0.0361415	0.333391
NR5A2	0.441158	0.412839	0.0361991	0.333465
LIMD1	0.400481	5.96461	0.0362095	0.333465
ABCA3	-0.58467	2.83786	0.0362325	0.333465
KRT8P45	-0.108288	0.166548	0.0362574	0.333465
KRT23	-0.78573	1.27271	0.0362745	0.333465
LINC01091	0.204788	0.211452	0.0363062	0.333465
USP34	0.189197	7.85712	0.0363071	0.333465
IL2RG	-0.59317	7.11927	0.0363177	0.333465
KRT7	0.235816	0.248995	0.0363338	0.333465
TYW1	-0.277133	4.39527	0.0363706	0.333465
ACADM	-0.461626	5.7689	0.0363725	0.333465
DBIL5P	-0.195424	0.609211	0.0363785	0.333465
ZNF333	0.212276	5.05758	0.0363954	0.333465
FAU	0.208806	7.47233	0.0364218	0.333465
H2AFY2	-0.940325	2.24868	0.0364322	0.333465
SLC2A1-AS1	0.185164	0.324024	0.0364874	0.333798
MEF2A	0.383765	6.48575	0.036528	0.333844
SLC46A1	-0.668919	2.47482	0.0365302	0.333844
RAPGEF6	0.284131	3.74019	0.0365576	0.333923
C1QL1	-0.215478	0.215239	0.0365863	0.334012
AFF4	0.35198	7.10626	0.0366068	0.334028
FAM64A	0.495385	1.11585	0.0366265	0.334035
IFITM3	1.0082	5.42761	0.0366857	0.334403
PRR15	-0.530988	0.744066	0.0367292	0.334627
RTN4	-0.196153	8.0087	0.0367649	0.334729
MIR378I	0.245647	0.445657	0.0367782	0.334729
IQSEC1	0.62242	6.12403	0.036801	0.334764
CRY2	0.394654	4.98237	0.0368693	0.335076
PA2G4P1	-0.359653	2.94902	0.0368903	0.335076
SNORA28	-0.179027	0.606178	0.036934	0.335076
IGLC5	0.134863	0.15346	0.0369594	0.335076
ADRB1	-0.852266	1.7593	0.036973	0.335076
TMEM150A	-0.400965	3.28699	0.0369804	0.335076
SRSF7	-0.245422	7.53388	0.0369824	0.335076
GTF2IRD2B	0.330818	2.82542	0.0369906	0.335076
PTPN22	-0.479536	5.74283	0.0370313	0.335076
LANCL2	0.30941	4.26509	0.0370417	0.335076
NSF	-0.451451	4.8192	0.0370485	0.335076
SIAH1	0.484881	4.60524	0.0370624	0.335076
PRKRIR	0.275454	6.51508	0.0370926	0.335117
LINC00570	0.231221	0.211856	0.0371049	0.335117
CLGN	-0.692129	1.65031	0.0372921	0.336637
FAM83H	-0.685022	2.6689	0.0373726	0.33704
BCAS3	-0.33205	4.43718	0.0373878	0.33704
MSRB2	-0.34449	3.43426	0.0373939	0.33704
TSPAN2	-0.866262	4.3285	0.0374342	0.337232
CCDC61	-0.466247	3.1994	0.0374589	0.337283
TAX1BP1	-0.229843	7.21479	0.0375285	0.337689
NECAB3	-0.362744	2.92776	0.0375718	0.337689
FBXO33	0.455773	5.2812	0.0375725	0.337689
MAPK12	-0.718246	4.36014	0.0375909	0.337689
GABPB1	0.380923	5.0624	0.0376113	0.337689
ZFYVE1	0.231208	4.75932	0.0376194	0.337689
QRICH1	0.182405	6.87961	0.0376441	0.337689
AMMECR1	0.463128	4.0227	0.0376566	0.337689
RPP25	-0.569292	2.06388	0.0378037	0.338836
PISD	-0.30759	5.97264	0.0378387	0.338978
ELF2	0.282573	6.20775	0.0378849	0.339074
MYLPF	-0.221993	0.99084	0.0379061	0.339074
ANKRD24	-0.36652	1.29523	0.0379218	0.339074
TALDO1	-0.315548	8.31409	0.0379733	0.339074
SLC16A3	-0.601678	6.1628	0.0379753	0.339074
SAGE1	-0.848667	0.744301	0.0379777	0.339074
CDIP1	-0.446001	4.9231	0.0379887	0.339074
STAT4	0.702664	3.15396	0.0380027	0.339074
CORO1B	-0.471591	5.80711	0.0381024	0.339742
OSER1	0.38191	5.73219	0.0381159	0.339742
TOB2P1	-0.166005	0.373127	0.0381538	0.33977
DNASE1L3	0.352581	0.4577	0.0381633	0.33977
SRP19	0.250755	3.02162	0.0382051	0.33977
APOL6	0.461929	6.36144	0.0382198	0.33977
NUMBL	-0.349773	3.55827	0.038228	0.33977
HSBP1	-0.301267	5.89363	0.0382342	0.33977
MLLT1	-0.320343	5.10349	0.0382603	0.339831
MT1E	0.635691	1.07835	0.0383105	0.340001
C19orf83	-0.32678	1.67867	0.0383178	0.340001
PSME4	0.29233	6.70019	0.0384145	0.340456
LLPH	0.220354	3.97181	0.0384171	0.340456
SNRPEP2	0.273974	1.58471	0.0384268	0.340456
[truncated: 343 more rows]
