# Supplementary material for: Molecular and clinical analyses of PHF6 mutant myeloid neoplasia provide their pathogenesis and therapeutic targeting
Source: Nat Commun. 2024 Feb 28;15:1832. doi: 10.1038/s41467-024-46134-w (PMC10901781; doi:10.1038/s41467-024-46134-w)
Supplement: Supplementary file 13 — Supplementary Data 10 [file 41467_2024_46134_MOESM13_ESM.xlsx]

## Sheet: Supplementary Data 10
Supplementary Data 10: Upregulated pathways in RUNX1-mutated AML
Pathway	Size	ES	NES	NOM p-val	FDR q-val	FWER p-val	Rank at max	Leading edge
REACTOME_POTENTIAL_THERAPEUTICS_FOR_SARS	151	0.63655	2.36031	0	0.00762501	0.007	1429	tags=40%, list=8%, signal=43%
REACTOME_FCGR3A_MEDIATED_IL10_SYNTHESIS	92	0.788769	2.29181	0	0.0126937	0.017	941	tags=59%, list=5%, signal=62%
REACTOME_FC_EPSILON_RECEPTOR_FCERI_SIGNALING	185	0.57796	2.276	0	0.0124409	0.021	1622	tags=35%, list=9%, signal=38%
REACTOME_COMPLEMENT_CASCADE	95	0.780289	2.27573	0	0.00933069	0.021	941	tags=58%, list=5%, signal=61%
REACTOME_FCERI_MEDIATED_NF_KB_ACTIVATION	135	0.670282	2.26967	0	0.00812475	0.021	1363	tags=44%, list=8%, signal=47%
REACTOME_ANTI_INFLAMMATORY_RESPONSE_FAVOURING_LEISHMANIA_PARASITE_INFECTION	171	0.605206	2.26963	0	0.00677062	0.021	941	tags=36%, list=5%, signal=37%
REACTOME_FCERI_MEDIATED_CA_2_MOBILIZATION	86	0.794477	2.24899	0	0.00836522	0.026	941	tags=59%, list=5%, signal=62%
REACTOME_ROLE_OF_PHOSPHOLIPIDS_IN_PHAGOCYTOSIS	82	0.822149	2.2469	0	0.00742884	0.026	941	tags=68%, list=5%, signal=72%
REACTOME_BINDING_AND_UPTAKE_OF_LIGANDS_BY_SCAVENGER_RECEPTORS	93	0.780725	2.23074	0.00245098	0.00842414	0.032	959	tags=60%, list=5%, signal=63%
REACTOME_ANTIGEN_ACTIVATES_B_CELL_RECEPTOR_BCR_LEADING_TO_GENERATION_OF_SECOND_MESSENGERS	86	0.789114	2.22167	0	0.00942373	0.036	1106	tags=63%, list=6%, signal=67%
REACTOME_FCERI_MEDIATED_MAPK_ACTIVATION	87	0.771912	2.21663	0	0.00884446	0.038	941	tags=59%, list=5%, signal=62%
REACTOME_SIGNALING_BY_THE_B_CELL_RECEPTOR_BCR	165	0.596659	2.20234	0	0.0106683	0.048	1363	tags=36%, list=8%, signal=38%
REACTOME_PARASITE_INFECTION	115	0.721039	2.19277	0	0.0116449	0.055	1830	tags=54%, list=10%, signal=60%
REACTOME_FCGAMMA_RECEPTOR_FCGR_DEPENDENT_PHAGOCYTOSIS	142	0.651883	2.19028	0	0.0110498	0.056	1830	tags=46%, list=10%, signal=51%
REACTOME_CELL_SURFACE_INTERACTIONS_AT_THE_VASCULAR_WALL	173	0.576073	2.1834	0	0.0112985	0.061	1293	tags=35%, list=7%, signal=38%
REACTOME_ROLE_OF_LAT2_NTAL_LAB_ON_CALCIUM_MOBILIZATION	71	0.851434	2.18338	0	0.0105923	0.061	941	tags=72%, list=5%, signal=75%
REACTOME_SCAVENGING_OF_HEME_FROM_PLASMA	67	0.907295	2.16735	0	0.0124725	0.071	959	tags=84%, list=5%, signal=88%
REACTOME_INITIAL_TRIGGERING_OF_COMPLEMENT	74	0.853311	2.15894	0	0.0136245	0.08	941	tags=73%, list=5%, signal=77%
REACTOME_FCGR_ACTIVATION	69	0.883884	2.11887	0	0.0237275	0.142	941	tags=77%, list=5%, signal=81%
REACTOME_CREATION_OF_C4_AND_C2_ACTIVATORS	66	0.894081	2.0961	0	0.0316341	0.189	941	tags=82%, list=5%, signal=86%
VALK_AML_CLUSTER_11	38	0.688202	2.06777	0.00485437	0.0465573	0.253	2904	tags=63%, list=16%, signal=75%
REACTOME_LEISHMANIA_INFECTION	253	0.505784	2.0671	0	0.045089	0.257	1848	tags=32%, list=10%, signal=35%
REACTOME_ONCOGENE_INDUCED_SENESCENCE	34	0.535882	2.062	0	0.0463908	0.266	4835	tags=56%, list=27%, signal=76%
REACTOME_CD22_MEDIATED_BCR_REGULATION	61	0.880228	1.99792	0	0.10242	0.475	1106	tags=85%, list=6%, signal=91%
SARTIPY_NORMAL_AT_INSULIN_RESISTANCE_DN	19	0.641817	1.96315	0.00253165	0.149002	0.586	3600	tags=63%, list=20%, signal=79%
REACTOME_RUNX2_REGULATES_OSTEOBLAST_DIFFERENTIATION	23	0.590638	1.9605	0.00306748	0.147528	0.596	1811	tags=39%, list=10%, signal=43%
HADDAD_B_LYMPHOCYTE_PROGENITOR	274	0.496791	1.93354	0.00566572	0.189595	0.68	4054	tags=45%, list=23%, signal=58%
REACTOME_RUNX2_REGULATES_BONE_DEVELOPMENT	29	0.547085	1.92954	0	0.190758	0.69	1811	tags=38%, list=10%, signal=42%
VALK_AML_CLUSTER_1	29	0.656245	1.91961	0.00288184	0.205808	0.713	830	tags=45%, list=5%, signal=47%
PID_AR_TF_PATHWAY	46	0.530571	1.91239	0	0.215002	0.731	2714	tags=46%, list=15%, signal=54%
REACTOME_SARS_COV_INFECTIONS	409	0.398947	1.9111	0	0.210993	0.734	3605	tags=34%, list=20%, signal=42%
PID_BETA_CATENIN_DEG_PATHWAY	17	0.622087	1.90078	0.00445434	0.227934	0.754	4402	tags=53%, list=24%, signal=70%
HOEBEKE_LYMPHOID_STEM_CELL_UP	95	0.596438	1.89156	0.00686499	0.242416	0.776	3716	tags=54%, list=21%, signal=67%
GAUSSMANN_MLL_AF4_FUSION_TARGETS_B_UP	19	0.58748	1.87866	0	0.267931	0.809	4554	tags=58%, list=25%, signal=77%
REACTOME_IMMUNOREGULATORY_INTERACTIONS_BETWEEN_A_LYMPHOID_AND_A_NON_LYMPHOID_CELL	183	0.561142	1.87606	0.018617	0.267387	0.818	941	tags=28%, list=5%, signal=30%
RICKMAN_HEAD_AND_NECK_CANCER_D	27	0.602709	1.8661	0.00301205	0.286542	0.84	1792	tags=37%, list=10%, signal=41%
ZHAN_MULTIPLE_MYELOMA_HP_UP	43	0.560957	1.86414	0.0123153	0.284568	0.844	4675	tags=53%, list=26%, signal=72%
GENTLES_LEUKEMIC_STEM_CELL_UP	29	0.653195	1.86215	0.00982801	0.28358	0.847	2577	tags=55%, list=14%, signal=64%
REACTOME_ACTIVATION_OF_KAINATE_RECEPTORS_UPON_GLUTAMATE_BINDING	23	0.582749	1.85166	0.0116009	0.305188	0.866	3213	tags=43%, list=18%, signal=53%
DIRMEIER_LMP1_RESPONSE_LATE_DN	29	0.601925	1.82643	0.0186916	0.376206	0.896	4327	tags=62%, list=24%, signal=82%
BHAT_ESR1_TARGETS_NOT_VIA_AKT1_DN	84	0.460098	1.81377	0.00283286	0.412037	0.907	4435	tags=45%, list=25%, signal=60%
YAMASHITA_LIVER_CANCER_STEM_CELL_UP	39	0.507673	1.80525	0.00273224	0.432671	0.919	1732	tags=33%, list=10%, signal=37%
BIOCARTA_CTCF_PATHWAY	24	0.57487	1.79859	0.0171569	0.448632	0.934	3816	tags=54%, list=21%, signal=69%
WEST_ADRENOCORTICAL_CARCINOMA_VS_ADENOMA_DN	20	0.581613	1.79067	0.00985222	0.471009	0.941	3820	tags=50%, list=21%, signal=63%
ZHAN_MULTIPLE_MYELOMA_MF_DN	40	0.479024	1.78409	0	0.48601	0.944	1862	tags=33%, list=10%, signal=36%
REACTOME_SIGNALING_BY_NOTCH3	47	0.438556	1.7793	0	0.495905	0.948	4022	tags=43%, list=22%, signal=55%
LUI_THYROID_CANCER_CLUSTER_4	18	0.689524	1.7786	0.0380952	0.488589	0.948	3147	tags=78%, list=17%, signal=94%
BERTUCCI_INVASIVE_CARCINOMA_DUCTAL_VS_LOBULAR_DN	37	0.483719	1.77775	0.00342466	0.481659	0.948	3733	tags=46%, list=21%, signal=58%
WP_G_PROTEIN_SIGNALING_PATHWAYS	82	0.432725	1.75756	0	0.556947	0.963	3612	tags=39%, list=20%, signal=49%
GRAHAM_CML_QUIESCENT_VS_NORMAL_QUIESCENT_DN	44	0.555939	1.75609	0.0262467	0.551998	0.963	1091	tags=32%, list=6%, signal=34%
RASHI_RESPONSE_TO_IONIZING_RADIATION_6	83	0.42798	1.75587	0	0.542	0.963	3838	tags=36%, list=21%, signal=46%
REACTOME_JNK_C_JUN_KINASES_PHOSPHORYLATION_AND_ACTIVATION_MEDIATED_BY_ACTIVATED_HUMAN_TAK1	22	0.557924	1.75162	0.010846	0.550383	0.967	2514	tags=41%, list=14%, signal=47%
WP_WNT_SIGNALING_PATHWAY	49	0.454838	1.74874	0.00501253	0.553225	0.97	4278	tags=39%, list=24%, signal=51%
REACTOME_FLT3_SIGNALING	38	0.508076	1.74557	0.00707547	0.557929	0.972	5527	tags=61%, list=31%, signal=87%
WP_HEMATOPOIETIC_STEM_CELL_GENE_REGULATION_BY_GABP_ALPHABETA_COMPLEX	21	0.588019	1.73145	0.0178971	0.61243	0.975	4809	tags=57%, list=27%, signal=78%
FIGUEROA_AML_METHYLATION_CLUSTER_2_UP	46	0.461445	1.73011	0.00277778	0.607929	0.976	2892	tags=33%, list=16%, signal=39%
VALK_AML_CLUSTER_10	33	0.661158	1.72772	0.0374707	0.608436	0.978	2761	tags=70%, list=15%, signal=82%
REACTOME_G_ALPHA_Z_SIGNALLING_EVENTS	37	0.494557	1.72452	0.00810811	0.613508	0.978	3987	tags=43%, list=22%, signal=55%
SALVADOR_MARTIN_PEDIATRIC_TBD_ANTI_TNF_THERAPY_NONRESPONDER_POST_TREATMENT_DN	15	0.966089	1.72394	0	0.605334	0.978	624	tags=100%, list=3%, signal=104%
PID_SMAD2_3NUCLEAR_PATHWAY	76	0.416403	1.72385	0.00813008	0.595656	0.978	2935	tags=33%, list=16%, signal=39%
SARTIPY_BLUNTED_BY_INSULIN_RESISTANCE_DN	18	0.563733	1.71831	0.00561798	0.611367	0.978	4130	tags=50%, list=23%, signal=65%
BIOCARTA_PAR1_PATHWAY	18	0.589317	1.7178	0.0165094	0.60358	0.978	4256	tags=67%, list=24%, signal=87%
REACTOME_ADRENALINE_NORADRENALINE_INHIBITS_INSULIN_SECRETION	23	0.523191	1.7177	0.0131234	0.594363	0.978	3213	tags=35%, list=18%, signal=42%
PID_WNT_CANONICAL_PATHWAY	19	0.546476	1.71213	0.0315534	0.610135	0.981	2764	tags=37%, list=15%, signal=43%
REACTOME_REGULATION_OF_RUNX1_EXPRESSION_AND_ACTIVITY	17	0.618382	1.70075	0.0155902	0.653523	0.984	3941	tags=59%, list=22%, signal=75%
KEGG_INTESTINAL_IMMUNE_NETWORK_FOR_IGA_PRODUCTION	41	0.611721	1.69277	0.028133	0.684806	0.985	4381	tags=63%, list=24%, signal=84%
WP_GLIOBLASTOMA_SIGNALING_PATHWAYS	81	0.406996	1.69255	0.00753769	0.675469	0.985	5428	tags=52%, list=30%, signal=74%
BIOCARTA_ALK_PATHWAY	27	0.493677	1.69192	0.00501253	0.669051	0.985	3508	tags=41%, list=19%, signal=51%
REACTOME_CONSTITUTIVE_SIGNALING_BY_LIGAND_RESPONSIVE_EGFR_CANCER_VARIANTS	19	0.564528	1.67746	0.0245536	0.732195	0.992	4022	tags=63%, list=22%, signal=81%
REACTOME_SIGNALING_BY_ERBB4	46	0.427322	1.66968	0.00810811	0.762073	0.993	4585	tags=52%, list=25%, signal=70%
SHEDDEN_LUNG_CANCER_GOOD_SURVIVAL_A12	264	0.347739	1.66921	0.00347222	0.753153	0.993	3576	tags=32%, list=20%, signal=39%
LI_PROSTATE_CANCER_EPIGENETIC	29	0.447254	1.6652	0.0142857	0.76279	0.994	2705	tags=31%, list=15%, signal=36%
WU_ALZHEIMER_DISEASE_DN	16	0.540965	1.66336	0.0147493	0.761889	0.995	5804	tags=63%, list=32%, signal=92%
REACTOME_NOTCH1_INTRACELLULAR_DOMAIN_REGULATES_TRANSCRIPTION	47	0.420541	1.66128	0.00479616	0.763431	0.996	4022	tags=47%, list=22%, signal=60%
REACTOME_NEGATIVE_REGULATION_OF_FLT3	15	0.581594	1.6584	0.0118765	0.768476	0.996	5184	tags=67%, list=29%, signal=94%
PID_PDGFRA_PATHWAY	21	0.517304	1.6565	0.0226131	0.768102	0.996	3830	tags=48%, list=21%, signal=60%
CHANGOLKAR_H2AFY_TARGETS_DN	35	0.444774	1.65363	0.0112045	0.772806	0.996	4267	tags=49%, list=24%, signal=64%
REACTOME_DEPOLYMERISATION_OF_THE_NUCLEAR_LAMINA	15	0.603191	1.65261	0.0248756	0.768396	0.996	2963	tags=53%, list=16%, signal=64%
SCHEIDEREIT_IKK_INTERACTING_PROTEINS	51	0.447228	1.65122	0.0190024	0.76572	0.996	2734	tags=39%, list=15%, signal=46%
REACTOME_ACTIVATED_TAK1_MEDIATES_P38_MAPK_ACTIVATION	23	0.515515	1.6504	0.0237069	0.759669	0.997	5349	tags=61%, list=30%, signal=86%
TONKS_TARGETS_OF_RUNX1_RUNX1T1_FUSION_HSC_UP	175	0.388965	1.64144	0.0184049	0.797151	0.998	3810	tags=38%, list=21%, signal=47%
HEDENFALK_BREAST_CANCER_BRACX_UP	18	0.624331	1.63975	0.0228833	0.796579	0.998	1763	tags=50%, list=10%, signal=55%
YAO_TEMPORAL_RESPONSE_TO_PROGESTERONE_CLUSTER_3	19	0.539521	1.63469	0.0439024	0.814051	0.998	3742	tags=47%, list=21%, signal=60%
WP_PI3KAKTMTOR_SIGNALING_PATHWAY_AND_THERAPEUTIC_OPPORTUNITIES	30	0.474847	1.63447	0.0184757	0.80549	0.998	2334	tags=33%, list=13%, signal=38%
REACTOME_REGULATION_OF_SIGNALING_BY_CBL	22	0.536061	1.63262	0.0156951	0.80588	0.998	2782	tags=41%, list=15%, signal=48%
WP_REGULATION_OF_WNT_BCATENIN_SIGNALING_BY_SMALL_MOLECULE_COMPOUNDS	17	0.521332	1.63216	0.015544	0.799256	0.998	4278	tags=41%, list=24%, signal=54%
KEGG_GLIOMA	62	0.406597	1.63112	0.0135135	0.795444	0.998	4906	tags=42%, list=27%, signal=57%
REACTOME_NOTCH3_INTRACELLULAR_DOMAIN_REGULATES_TRANSCRIPTION	23	0.495359	1.63103	0.0207254	0.786812	0.998	3786	tags=48%, list=21%, signal=60%
GENTILE_UV_RESPONSE_CLUSTER_D4	54	0.474302	1.62935	0.0253456	0.787284	0.998	3580	tags=46%, list=20%, signal=58%
HASLINGER_B_CLL_WITH_MUTATED_VH_GENES	17	0.581936	1.62787	0.0472222	0.786205	0.999	3159	tags=47%, list=18%, signal=57%
MULLIGHAN_NPM1_SIGNATURE_3_DN	148	0.375713	1.62263	0.0337079	0.804759	0.999	3462	tags=38%, list=19%, signal=46%
REACTOME_TRAF6_MEDIATED_INDUCTION_OF_TAK1_COMPLEX_WITHIN_TLR4_COMPLEX	16	0.57636	1.62245	0.035545	0.796796	0.999	2514	tags=44%, list=14%, signal=51%
REACTOME_SIGNALING_BY_EGFR_IN_CANCER	24	0.502676	1.62103	0.0249377	0.795268	0.999	4022	tags=50%, list=22%, signal=64%
MARZEC_IL2_SIGNALING_DN	35	0.447129	1.61748	0.0296496	0.806125	0.999	2101	tags=31%, list=12%, signal=36%
BRACHAT_RESPONSE_TO_CISPLATIN	22	0.532731	1.61727	0.0304569	0.798637	0.999	2526	tags=36%, list=14%, signal=42%
REACTOME_SIGNALING_BY_ERBB2	47	0.426006	1.61646	0.017199	0.79438	0.999	2895	tags=34%, list=16%, signal=40%
EHRLICH_ICF_SYNDROM_DN	15	0.638601	1.61614	0.0388601	0.788179	0.999	3329	tags=47%, list=18%, signal=57%
CHANGOLKAR_H2AFY_TARGETS_UP	45	0.417502	1.61047	0.0327381	0.808581	0.999	3922	tags=42%, list=22%, signal=54%
HOLLEMAN_PREDNISOLONE_RESISTANCE_ALL_UP	20	0.523866	1.61019	0.0417537	0.801863	0.999	5165	tags=60%, list=29%, signal=84%
EPPERT_HSC_R	124	0.442849	1.60728	0.0427553	0.808395	0.999	1862	tags=30%, list=10%, signal=33%
BIOCARTA_EDG1_PATHWAY	21	0.532485	1.60719	0.0291971	0.800662	0.999	4974	tags=62%, list=28%, signal=85%
WP_TYPE_2_PAPILLARY_RENAL_CELL_CARCINOMA	31	0.490965	1.60497	0.0290557	0.805014	0.999	3107	tags=39%, list=17%, signal=47%
BILBAN_B_CLL_LPL_UP	62	0.420515	1.60424	0.034188	0.801106	0.999	4406	tags=40%, list=24%, signal=53%
WP_ANDROGEN_RECEPTOR_SIGNALING_PATHWAY	87	0.376683	1.60072	0.01373	0.810652	0.999	3933	tags=39%, list=22%, signal=50%
WP_MIRNA_REGULATION_OF_PROSTATE_CANCER_SIGNALING_PATHWAYS	33	0.492575	1.60058	0.0181818	0.803512	0.999	2343	tags=33%, list=13%, signal=38%
REACTOME_GAB1_SIGNALOSOME	16	0.538896	1.59944	0.037037	0.793859	0.999	3616	tags=38%, list=20%, signal=47%
KUNINGER_IGF1_VS_PDGFB_TARGETS_DN	41	0.442694	1.59932	0.0165016	0.787271	0.999	4509	tags=51%, list=25%, signal=68%
MULLIGHAN_NPM1_MUTATED_SIGNATURE_1_DN	116	0.375589	1.59653	0.025	0.793753	0.999	3462	tags=37%, list=19%, signal=46%
VANASSE_BCL2_TARGETS_UP	31	0.460765	1.59541	0.02849	0.791888	0.999	2603	tags=35%, list=14%, signal=41%
DUTERTRE_ESTRADIOL_RESPONSE_6HR_DN	83	0.374435	1.59452	0.0179211	0.78926	0.999	2341	tags=27%, list=13%, signal=30%
IZADPANAH_STEM_CELL_ADIPOSE_VS_BONE_DN	95	0.391292	1.59303	0.0229508	0.789461	0.999	2526	tags=29%, list=14%, signal=34%
TUOMISTO_TUMOR_SUPPRESSION_BY_COL13A1_UP	15	0.547873	1.59165	0.0320856	0.788951	0.999	2568	tags=47%, list=14%, signal=54%
REACTOME_SMAD2_SMAD3_SMAD4_HETEROTRIMER_REGULATES_TRANSCRIPTION	36	0.430215	1.5915	0.0190024	0.78277	0.999	4835	tags=50%, list=27%, signal=68%
BRACHAT_RESPONSE_TO_CAMPTOTHECIN_UP	26	0.489796	1.59142	0.0343008	0.776354	0.999	2476	tags=35%, list=14%, signal=40%
LINDGREN_BLADDER_CANCER_CLUSTER_2A_DN	137	0.354389	1.58909	0.00882353	0.774531	0.999	2487	tags=25%, list=14%, signal=29%
REACTOME_NITRIC_OXIDE_STIMULATES_GUANYLATE_CYCLASE	17	0.521716	1.58842	0.0322581	0.771241	0.999	2844	tags=35%, list=16%, signal=42%
REACTOME_ESTROGEN_DEPENDENT_NUCLEAR_EVENTS_DOWNSTREAM_OF_ESR_MEMBRANE_SIGNALING	23	0.466973	1.58618	0.0238095	0.775457	0.999	3655	tags=39%, list=20%, signal=49%
BONOME_OVARIAN_CANCER_POOR_SURVIVAL_UP	29	0.439893	1.58596	0.0302115	0.770008	0.999	2016	tags=38%, list=11%, signal=43%
BHAT_ESR1_TARGETS_VIA_AKT1_DN	77	0.389442	1.58468	0.0214724	0.76928	0.999	4701	tags=47%, list=26%, signal=63%
KLEIN_TARGETS_OF_BCR_ABL1_FUSION	46	0.44897	1.5844	0.0408719	0.764177	0.999	2225	tags=35%, list=12%, signal=40%
PID_NETRIN_PATHWAY	30	0.458346	1.58348	0.0300752	0.762301	0.999	4974	tags=50%, list=28%, signal=69%
TERAO_AOX4_TARGETS_SKIN_DN	20	0.522426	1.58304	0.038835	0.758195	0.999	2585	tags=40%, list=14%, signal=47%
DELACROIX_RAR_TARGETS_DN	22	0.468238	1.58245	0.0373333	0.754939	0.999	3177	tags=36%, list=18%, signal=44%
PID_EPHA2_FWD_PATHWAY	19	0.552432	1.57612	0.0452489	0.773289	0.999	3830	tags=53%, list=21%, signal=67%
WP_EGFR_TYROSINE_KINASE_INHIBITOR_RESISTANCE	83	0.363566	1.57603	0.014245	0.767705	0.999	5524	tags=42%, list=31%, signal=61%
BREUHAHN_GROWTH_FACTOR_SIGNALING_IN_LIVER_CANCER	15	0.551748	1.57588	0.0369393	0.762534	0.999	3616	tags=47%, list=20%, signal=58%
REACTOME_THROMBOXANE_SIGNALLING_THROUGH_TP_RECEPTOR	20	0.490994	1.57429	0.035	0.764106	0.999	3257	tags=40%, list=18%, signal=49%
TRAYNOR_RETT_SYNDROM_UP	34	0.425336	1.57244	0.0165016	0.766318	0.999	2373	tags=29%, list=13%, signal=34%
PID_ERBB1_RECEPTOR_PROXIMAL_PATHWAY	35	0.467131	1.56999	0.0484988	0.771886	0.999	3830	tags=40%, list=21%, signal=51%
PID_MYC_REPRESS_PATHWAY	60	0.381563	1.56997	0.0205882	0.766158	0.999	2935	tags=28%, list=16%, signal=34%
REACTOME_RA_BIOSYNTHESIS_PATHWAY	15	0.512374	1.5674	0.0391566	0.772558	0.999	3780	tags=47%, list=21%, signal=59%
REACTOME_SUMOYLATION_OF_TRANSCRIPTION_COFACTORS	43	0.438027	1.56513	0.0350515	0.771289	0.999	3311	tags=37%, list=18%, signal=45%
PID_ARF6_PATHWAY	33	0.450628	1.56418	0.026393	0.758738	0.999	3676	tags=45%, list=20%, signal=57%
HAHTOLA_MYCOSIS_FUNGOIDES_DN	17	0.498684	1.56407	0.037594	0.753831	0.999	877	tags=35%, list=5%, signal=37%
REACTOME_TCR_SIGNALING	119	0.406919	1.56329	0.0456621	0.751763	0.999	4402	tags=40%, list=24%, signal=53%
VECCHI_GASTRIC_CANCER_EARLY_DN	266	0.333352	1.56292	0.0138889	0.748184	0.999	2581	tags=25%, list=14%, signal=29%
MULLIGHAN_NPM1_MUTATED_SIGNATURE_2_DN	71	0.396693	1.5597	0.0374065	0.751856	0.999	3733	tags=41%, list=21%, signal=51%
REACTOME_SYNTHESIS_OF_ACTIVE_UBIQUITIN_ROLES_OF_E1_AND_E2_ENZYMES	30	0.470111	1.55426	0.0463158	0.760983	0.999	2479	tags=33%, list=14%, signal=39%
REACTOME_FOXO_MEDIATED_TRANSCRIPTION_OF_OXIDATIVE_STRESS_METABOLIC_AND_NEURONAL_GENES	23	0.459714	1.55148	0.0352304	0.768436	1	3311	tags=48%, list=18%, signal=59%
KEGG_CHRONIC_MYELOID_LEUKEMIA	71	0.365494	1.54897	0.0168675	0.769048	1	4699	tags=38%, list=26%, signal=51%
PID_RET_PATHWAY	36	0.44396	1.5461	0.0440098	0.771363	1	5527	tags=53%, list=31%, signal=76%
REACTOME_SIGNALING_BY_NOTCH1	73	0.360924	1.54487	0.0229008	0.771773	1	4045	tags=40%, list=22%, signal=51%
BOYLAN_MULTIPLE_MYELOMA_C_UP	45	0.421732	1.54244	0.0324324	0.773099	1	3482	tags=33%, list=19%, signal=41%
SMID_BREAST_CANCER_RELAPSE_IN_BONE_DN	255	0.31839	1.54186	0.0311284	0.765903	1	1954	tags=21%, list=11%, signal=23%
PID_P53_REGULATION_PATHWAY	58	0.400742	1.54104	0.0248447	0.764822	1	2341	tags=28%, list=13%, signal=32%
HOSHIDA_LIVER_CANCER_SURVIVAL_UP	62	0.368002	1.5396	0.0237389	0.76606	1	3043	tags=32%, list=17%, signal=39%
REACTOME_EXTRA_NUCLEAR_ESTROGEN_SIGNALING	68	0.377754	1.5355	0.037464	0.769386	1	3830	tags=32%, list=21%, signal=41%
ZHENG_FOXP3_TARGETS_UP	26	0.467186	1.53251	0.0465753	0.768284	1	3947	tags=46%, list=22%, signal=59%
STAMBOLSKY_RESPONSE_TO_VITAMIN_D3_UP	68	0.355051	1.53165	0.00619195	0.767331	1	3250	tags=32%, list=18%, signal=39%
PID_FOXO_PATHWAY	48	0.408593	1.52554	0.0427136	0.774988	1	2341	tags=29%, list=13%, signal=33%
SHAFFER_IRF4_TARGETS_IN_ACTIVATED_DENDRITIC_CELL	65	0.408168	1.52344	0.0465686	0.770947	1	2692	tags=32%, list=15%, signal=38%
PID_SHP2_PATHWAY	53	0.42924	1.52304	0.0403458	0.768467	1	5316	tags=51%, list=30%, signal=72%
WP_ANGIOGENESIS	24	0.463031	1.52049	0.0393258	0.766589	1	457	tags=21%, list=3%, signal=21%
ALONSO_METASTASIS_DN	21	0.451105	1.51399	0.0243056	0.773176	1	1856	tags=38%, list=10%, signal=42%
REACTOME_SUMOYLATION_OF_INTRACELLULAR_RECEPTORS	28	0.423199	1.51233	0.0306905	0.771952	1	3227	tags=36%, list=18%, signal=43%
KEGG_LONG_TERM_DEPRESSION	52	0.375634	1.50924	0.0159151	0.776574	1	5338	tags=52%, list=30%, signal=74%
CHIARETTI_T_ALL_REFRACTORY_TO_THERAPY	30	0.441697	1.50781	0.0424837	0.774424	1	2966	tags=33%, list=16%, signal=40%
PID_ECADHERIN_NASCENT_AJ_PATHWAY	39	0.423607	1.50627	0.0440098	0.772361	1	5193	tags=54%, list=29%, signal=76%
LOPES_METHYLATED_IN_COLON_CANCER_DN	24	0.41959	1.5052	0.0272109	0.772788	1	2889	tags=33%, list=16%, signal=40%
HOFMANN_CELL_LYMPHOMA_UP	45	0.384877	1.50444	0.0392157	0.772348	1	3605	tags=40%, list=20%, signal=50%
CORRE_MULTIPLE_MYELOMA_UP	57	0.380803	1.50093	0.0283401	0.77491	1	3700	tags=35%, list=21%, signal=44%
REACTOME_INTERLEUKIN_17_SIGNALING	67	0.367385	1.49606	0.035545	0.779186	1	5431	tags=46%, list=30%, signal=66%
FIGUEROA_AML_METHYLATION_CLUSTER_4_UP	102	0.351103	1.49411	0.025641	0.771564	1	3815	tags=37%, list=21%, signal=47%
MORI_SMALL_PRE_BII_LYMPHOCYTE_UP	68	0.342889	1.48306	0.0310734	0.783728	1	3605	tags=31%, list=20%, signal=38%
PID_HES_HEY_PATHWAY	43	0.394434	1.48264	0.042735	0.777998	1	2101	tags=28%, list=12%, signal=32%
CARD_MIR302A_TARGETS	69	0.387626	1.48132	0.0498688	0.772486	1	4468	tags=42%, list=25%, signal=56%
MILI_PSEUDOPODIA	47	0.382099	1.48016	0.044226	0.77328	1	3941	tags=38%, list=22%, signal=49%
LEE_TARGETS_OF_PTCH1_AND_SUFU_UP	51	0.358266	1.47648	0.0346021	0.777642	1	4815	tags=39%, list=27%, signal=53%
REACTOME_INTRACELLULAR_SIGNALING_BY_SECOND_MESSENGERS	287	0.294091	1.47497	0.0249307	0.773238	1	5431	tags=42%, list=30%, signal=59%
BLANCO_MELO_COVID19_SARS_COV_2_POS_PATIENT_LUNG_TISSUE_DN	172	0.345334	1.47487	0.0448549	0.770264	1	4572	tags=40%, list=25%, signal=53%
WP_TGFBETA_SIGNALING_PATHWAY	129	0.350743	1.4746	0.0321716	0.767912	1	4402	tags=37%, list=24%, signal=49%
REACTOME_TGF_BETA_RECEPTOR_SIGNALING_ACTIVATES_SMADS	46	0.397033	1.47207	0.037234	0.768205	1	4560	tags=46%, list=25%, signal=61%
REACTOME_SIGNAL_AMPLIFICATION	28	0.435236	1.47083	0.0495283	0.763098	1	3257	tags=32%, list=18%, signal=39%
CHEBOTAEV_GR_TARGETS_UP	68	0.353991	1.46903	0.0397351	0.760439	1	4729	tags=41%, list=26%, signal=56%
LINDGREN_BLADDER_CANCER_CLUSTER_1_UP	116	0.348315	1.46627	0.0393519	0.755558	1	1991	tags=23%, list=11%, signal=26%
BOSCO_ALLERGEN_INDUCED_TH2_ASSOCIATED_MODULE	144	0.351861	1.46586	0.0422078	0.747857	1	4199	tags=36%, list=23%, signal=47%
IVANOVA_HEMATOPOIESIS_STEM_CELL	166	0.340516	1.4636	0.0434783	0.750212	1	2911	tags=30%, list=16%, signal=35%
VERHAAK_GLIOBLASTOMA_CLASSICAL	146	0.322523	1.4552	0.0383387	0.734791	1	4325	tags=36%, list=24%, signal=47%
WP_ERBB_SIGNALING_PATHWAY	86	0.33676	1.44208	0.0458221	0.738645	1	5072	tags=40%, list=28%, signal=55%
BROWNE_HCMV_INFECTION_18HR_DN	160	0.321717	1.44105	0.0378788	0.736802	1	2994	tags=28%, list=17%, signal=33%
WNT_SIGNALING	75	0.330376	1.4398	0.0416667	0.736281	1	2565	tags=24%, list=14%, signal=28%
WP_ANGIOTENSIN_II_RECEPTOR_TYPE_1_PATHWAY	25	0.415435	1.43768	0.0342857	0.738776	1	3165	tags=44%, list=18%, signal=53%
PID_BMP_PATHWAY	36	0.382271	1.42059	0.0489914	0.742352	1	4553	tags=42%, list=25%, signal=56%
HELLER_HDAC_TARGETS_SILENCED_BY_METHYLATION_DN	274	0.281615	1.40609	0.021978	0.736158	1	2484	tags=22%, list=14%, signal=25%
WP_MALIGNANT_PLEURAL_MESOTHELIOMA	380	0.267072	1.35173	0.0387597	0.736026	1	4586	tags=32%, list=25%, signal=42%
SERVITJA_LIVER_HNF1A_TARGETS_DN	104	0.29369	1.34991	0.0447154	0.729931	1	4191	tags=34%, list=23%, signal=44%
KEGG_SMALL_CELL_LUNG_CANCER	81	0.303082	1.32987	0.0473186	0.731668	1	3816	tags=30%, list=21%, signal=37%
FARMER_BREAST_CANCER_APOCRINE_VS_LUMINAL	297	0.256509	1.30012	0.046875	0.744553	1	3071	tags=22%, list=17%, signal=26%
