# Supplementary material for: Molecular and clinical analyses of PHF6 mutant myeloid neoplasia provide their pathogenesis and therapeutic targeting
Source: Nat Commun. 2024 Feb 28;15:1832. doi: 10.1038/s41467-024-46134-w (PMC10901781; doi:10.1038/s41467-024-46134-w)
Supplement: Supplementary file 15 — Source Data [file 41467_2024_46134_MOESM15_ESM.xlsx]

## Sheet: Figure 6B
Figure 6B Western blots of endogenous PHF6 IP

## Sheet: Figure 6C
Figure 6C Reciprocal IPs of endogenous Phf6 and Runx1

## Sheet: Supplementary Figure 12
Supplementary Figure 12 1D SDS-PAGE for IP-WB

## Sheet: Supplementary Figure 15
Supplementary Figure 15 Western blots of endogenous PHF6 IP

## Sheet: Supplementary Figure 16
Supplementary Figure 16 Western blots of endogenous PHF6 IP

## Sheet: Statistical Results
Figure	Item	p value or FDR
Figure1C	Male vs Female	1.6×10-9
FIgure1D	pAML vs sAML	6.4×10-4
Figure2A	PHF6	2.2×10-6
	UBA1	0.074
	ZRSR2	1.2×10-5
	STAG2	4.7×10-4
	BCORL1	0.53
	BCOR	0.18
	ATRX	1
	PIGA	0.88
	KDM6A	0.24
Figure2B	PHF6	0.96
	UBA1	9.3×10-7
	ZRSR2	3.2×10-16
	STAG2	0.78
	BCORL1	0.78
	BCOR	0.78
	ATRX	0.88
	PIGA	0.58
	KDM6A	8.5×10-25
Figure2C	PHF6	2.9×10-72
	UBA1	1.0×10-3
	ZRSR2	0.15
	STAG2	7.2×10-63
	BCORL1	2.0×10-73
	BCOR	1.3×10-27
	ATRX	2.9×10-25
	PIGA	3.4×10-44
	KDM6A	2.1×10-5
Figure2D	PHF6 mutations in X chromosome deletion vs normal X chromosome	5.8×10-4
Figure3B	PHF6 and ASXL1 in all patients	1.7×10-5
	PHF6 and BCOR in all patients	2.6×10-3
	PHF6 and BRAF in all patients	1
	PHF6 and CBL in all patients	0.099
	PHF6 and CEBPA in all patients	0.28
	PHF6 and DNMT3A in all patients	1
	PHF6 and ETV6 in all patients	0.48
	PHF6 and EZH2 in all patients	0.019
	PHF6 and FLT3-ITD in all patients	1
	PHF6 and FLT3-TKD in all patients	0.67
	PHF6 and GATA2 in all patients	1
	PHF6 and IDH1 in all patients	0.18
	PHF6 and IDH2 in all patients	0.47
	PHF6 and JAK2 in all patients	0.033
	PHF6 and KIT in all patients	0.42
	PHF6 and KRAS in all patients	0.034
	PHF6 and NF1 in all patients	1
	PHF6 and NPM1 in all patients	1
	PHF6 and NRAS in all patients	0.58
	PHF6 and PTPN11 in all patients	0.57
	PHF6 and RUNX1 in all patients	7.0×10-9
	PHF6 and SF3B1 in all patients	0.55
	PHF6 and SRSF2 in all patients	0.15
	PHF6 and STAG2 in all patients	0.01
	PHF6 and TET2 in all patients	0.075
	PHF6 and TP53 in all patients	0.6
	PHF6 and U2AF1 in all patients	3.0×10-6
	PHF6 and ZRSR2 in all patients	0.4
	PHF6 and normal karyotype in all patients	0.7
	PHF6 and deletion 5/5q in all patients	0.77
	PHF6 and deletion 7/7q in all patients	0.041
	PHF6 and trisomy 8 in all patients	1
	PHF6 and complex karyotype in all patients	0.58
	PHF6 and deletion X in all patients	0.017
	PHF6 and deletion Y in all patients	0.14
	PHF6 and ASXL1 in male patients	6.6×10-3
	PHF6 and BCOR in male patients	0.017
	PHF6 and BRAF in male patients	1
	PHF6 and CBL in male patients	0.62
	PHF6 and CEBPA in male patients	0.68
	PHF6 and DNMT3A in male patients	1
	PHF6 and ETV6 in male patients	1
	PHF6 and EZH2 in male patients	0.058
	PHF6 and FLT3-ITD in male patients	0.83
	PHF6 and FLT3-TKD in male patients	0.65
	PHF6 and GATA2 in male patients	1
	PHF6 and IDH1 in male patients	0.082
	PHF6 and IDH2 in male patients	0.64
	PHF6 and JAK2 in male patients	0.13
	PHF6 and KIT in male patients	0.44
	PHF6 and KRAS in male patients	0.061
	PHF6 and NF1 in male patients	1
	PHF6 and NPM1 in male patients	0.81
	PHF6 and NRAS in male patients	0.24
	PHF6 and PTPN11 in male patients	0.5
	PHF6 and RUNX1 in male patients	1.1×10-6
	PHF6 and SF3B1 in male patients	0.39
	PHF6 and SRSF2 in male patients	0.47
	PHF6 and STAG2 in male patients	0.035
	PHF6 and TET2 in male patients	0.42
	PHF6 and TP53 in male patients	0.39
	PHF6 and U2AF1 in male patients	2.1×10-4
	PHF6 and ZRSR2 in male patients	0.52
	PHF6 and normal karyotype in male patients	1
	PHF6 and deletion 5/5q in male patients	1
	PHF6 and deletion 7/7q in male patients	0.063
	PHF6 and trisomy 8 in male patients	1
	PHF6 and complex karyotype in male patients	0.41
	PHF6 and deletion X in male patients	1
	PHF6 and deletion Y in male patients	0.27
	PHF6 and ASXL1 in female patients	0.019
	PHF6 and BCOR in female patients	0.27
	PHF6 and BRAF in female patients	1
	PHF6 and CBL in female patients	0.14
	PHF6 and CEBPA in female patients	0.66
	PHF6 and DNMT3A in female patients	0.99
	PHF6 and ETV6 in female patients	0.4
	PHF6 and EZH2 in female patients	0.63
	PHF6 and FLT3-ITD in female patients	1
	PHF6 and FLT3-TKD in female patients	1
	PHF6 and GATA2 in female patients	0.6
	PHF6 and IDH1 in female patients	1
	PHF6 and IDH2 in female patients	0.73
	PHF6 and JAK2 in female patients	0.42
	PHF6 and KIT in female patients	1
	PHF6 and KRAS in female patients	0.51
	PHF6 and NF1 in female patients	1
	PHF6 and NPM1 in female patients	0.38
	PHF6 and NRAS in female patients	0.55
	PHF6 and PTPN11 in female patients	0.87
	PHF6 and RUNX1 in female patients	0.1
	PHF6 and SF3B1 in female patients	1
	PHF6 and SRSF2 in female patients	0.77
	PHF6 and STAG2 in female patients	0.64
	PHF6 and TET2 in female patients	0.12
	PHF6 and TP53 in female patients	0.9
	PHF6 and U2AF1 in female patients	0.14
	PHF6 and ZRSR2 in female patients	1
	PHF6 and normal karyotype in female patients	0.67
	PHF6 and deletion 5/5q in female patients	1
	PHF6 and deletion 7/7q in female patients	0.48
	PHF6 and trisomy 8 in female patients	1
	PHF6 and complex karyotype in female patients	0.96
	PHF6 and deletion X in female patients	0.028
	PHF6 and ASXL1 in X chromosome-deleted female patients	1
	PHF6 and BCOR in X chromosome-deleted female patients	1
	PHF6 and BRAF in X chromosome-deleted female patients	1
	PHF6 and CBL in X chromosome-deleted female patients	1
	PHF6 and CEBPA in X chromosome-deleted female patients	1
	PHF6 and DNMT3A in X chromosome-deleted female patients	1
	PHF6 and ETV6 in X chromosome-deleted female patients	1
	PHF6 and EZH2 in X chromosome-deleted female patients	1
	PHF6 and FLT3-ITD in X chromosome-deleted female patients	1
	PHF6 and FLT3-TKD in X chromosome-deleted female patients	1
	PHF6 and GATA2 in X chromosome-deleted female patients	1
	PHF6 and IDH1 in X chromosome-deleted female patients	1
	PHF6 and IDH2 in X chromosome-deleted female patients	1
	PHF6 and JAK2 in X chromosome-deleted female patients	1
	PHF6 and KIT in X chromosome-deleted female patients	1
	PHF6 and KRAS in X chromosome-deleted female patients	1
	PHF6 and NF1 in X chromosome-deleted female patients	1
	PHF6 and NPM1 in X chromosome-deleted female patients	1
	PHF6 and NRAS in X chromosome-deleted female patients	1
	PHF6 and PTPN11 in X chromosome-deleted female patients	1
	PHF6 and RUNX1 in X chromosome-deleted female patients	0.022
	PHF6 and SF3B1 in X chromosome-deleted female patients	1
	PHF6 and SRSF2 in X chromosome-deleted female patients	1
	PHF6 and STAG2 in X chromosome-deleted female patients	1
	PHF6 and TET2 in X chromosome-deleted female patients	1
	PHF6 and TP53 in X chromosome-deleted female patients	1
	PHF6 and U2AF1 in X chromosome-deleted female patients	1
	PHF6 and ZRSR2 in X chromosome-deleted female patients	1
	PHF6 and normal karyotype in X chromosome-deleted female patients	1
	PHF6 and deletion 5/5q in X chromosome-deleted female patients	1
	PHF6 and deletion 7/7q in X chromosome-deleted female patients	1
	PHF6 and trisomy 8 in X chromosome-deleted female patients	1
	PHF6 and complex karyotype in X chromosome-deleted female patients	1
Figure 4A	All cases	3.8×10-4
Figure 4B	Male cases	2.9×10-3
Figure 4C	Female cases	0.15
Figure 5A	All cases	3.5×10-18
Figure 5B	Male cases	6.9×10-15
Figure 5C	Female cases	9.0×10-4
FIgure6G	B-lymphocyte progenitor	7.0×10-3
	Lymphoid stem cell up	0.058
	AML FAM Markers	2.6×10-4
	ALL vs AML down	7.0×10-3
Supplementary Figure 5	All MN	1.2×10-9
	AML	1.6×10-9
	MDS	0.032
	MDS/MPN	1
	MPN	1
Supplementary Figure 6A	PHF6 and ASXL1 in all patients	2.3×10-5
	PHF6 and BCOR in all patients	3.0×10-3
	PHF6 and BRAF in all patients	1
	PHF6 and CBL in all patients	0.11
	PHF6 and CEBPA in all patients	0.29
	PHF6 and DNMT3A in all patients	1
	PHF6 and ETV6 in all patients	0.51
	PHF6 and EZH2 in all patients	0.021
	PHF6 and FLT3-ITD in all patients	1
	PHF6 and FLT3-TKD in all patients	0.68
	PHF6 and GATA2 in all patients	1
	PHF6 and IDH1 in all patients	0.19
	PHF6 and IDH2 in all patients	0.49
	PHF6 and JAK2 in all patients	0.036
	PHF6 and KIT in all patients	0.44
	PHF6 and KRAS in all patients	0.037
	PHF6 and NF1 in all patients	1
	PHF6 and NPM1 in all patients	1
	PHF6 and NRAS in all patients	0.6
	PHF6 and PTPN11 in all patients	0.59
	PHF6 and RUNX1 in all patients	1.2×10-8
	PHF6 and SF3B1 in all patients	0.57
	PHF6 and SRSF2 in all patients	0.16
	PHF6 and STAG2 in all patients	0.012
	PHF6 and TET2 in all patients	0.082
	PHF6 and TP53 in all patients	0.61
	PHF6 and U2AF1 in all patients	4.2×10-6
	PHF6 and ZRSR2 in all patients	0.42
	ASXL1 and BCOR in all patients	2.3×10-6
	ASXL1 and BRAF in all patients	0.59
	ASXL1 and CBL in all patients	7.2×10-5
	ASXL1 and CEBPA in all patients	0.023
	ASXL1 and DNMT3A in all patients	2.3×10-14
	ASXL1 and ETV6 in all patients	6.3×10-3
	ASXL1 and EZH2 in all patients	1.1×10-21
	ASXL1 and FLT3-ITD in all patients	6.5×10-13
	ASXL1 and FLT3-TKD in all patients	0.015
	ASXL1 and GATA2 in all patients	0.78
	ASXL1 and IDH1 in all patients	0.032
	ASXL1 and IDH2 in all patients	1.2×10-7
	ASXL1 and JAK2 in all patients	9.6×10-5
	ASXL1 and KIT in all patients	0.78
	ASXL1 and KRAS in all patients	6.0×10-3
	ASXL1 and NF1 in all patients	0.29
	ASXL1 and NPM1 in all patients	2.7×10-28
	ASXL1 and NRAS in all patients	7.8×10-3
	ASXL1 and PTPN11 in all patients	0.78
	ASXL1 and RUNX1 in all patients	4.3×10-61
	ASXL1 and SF3B1 in all patients	0.83
	ASXL1 and SRSF2 in all patients	5.6×10-62
	ASXL1 and STAG2 in all patients	2.8×10-17
	ASXL1 and TET2 in all patients	1.0×10-18
	ASXL1 and TP53 in all patients	4.4×10-5
	ASXL1 and U2AF1 in all patients	2.5×10-9
	ASXL1 and ZRSR2 in all patients	1.1×10-7
	BCOR and BRAF in all patients	1
	BCOR and CBL in all patients	0.56
	BCOR and CEBPA in all patients	0.23
	BCOR and DNMT3A in all patients	7.5×10-6
	BCOR and ETV6 in all patients	0.24
	BCOR and EZH2 in all patients	2.9×10-4
	BCOR and FLT3-ITD in all patients	8.5×10-4
	BCOR and FLT3-TKD in all patients	1
	BCOR and GATA2 in all patients	0.047
	BCOR and IDH1 in all patients	0.35
	BCOR and IDH2 in all patients	6.6×10-8
	BCOR and JAK2 in all patients	0.18
	BCOR and KIT in all patients	0.11
	BCOR and KRAS in all patients	0.032
	BCOR and NF1 in all patients	1.5×10-6
	BCOR and NPM1 in all patients	2.1×10-6
	BCOR and NRAS in all patients	5.1×10-5
	BCOR and PTPN11 in all patients	0.79
	BCOR and RUNX1 in all patients	2.1×10-33
	BCOR and SF3B1 in all patients	2.6×10-4
	BCOR and SRSF2 in all patients	1.3×10-9
	BCOR and STAG2 in all patients	1.1×10-8
	BCOR and TET2 in all patients	0.1
	BCOR and TP53 in all patients	0.71
	BCOR and U2AF1 in all patients	4.3×10-11
	BCOR and ZRSR2 in all patients	0.37
	BRAF and CBL in all patients	1
	BRAF and CEBPA in all patients	0.77
	BRAF and DNMT3A in all patients	0.39
	BRAF and ETV6 in all patients	0.31
	BRAF and EZH2 in all patients	0.54
	BRAF and FLT3-ITD in all patients	0.27
	BRAF and FLT3-TKD in all patients	1
	BRAF and GATA2 in all patients	0.46
	BRAF and IDH1 in all patients	0.77
	BRAF and IDH2 in all patients	0.57
	BRAF and JAK2 in all patients	1
	BRAF and KIT in all patients	1
	BRAF and KRAS in all patients	1
	BRAF and NF1 in all patients	1
	BRAF and NPM1 in all patients	1
	BRAF and NRAS in all patients	0.6
	BRAF and PTPN11 in all patients	0.62
	BRAF and RUNX1 in all patients	1
	BRAF and SF3B1 in all patients	0.6
	BRAF and SRSF2 in all patients	0.37
	BRAF and STAG2 in all patients	0.55
	BRAF and TET2 in all patients	0.037
	BRAF and TP53 in all patients	1
	BRAF and U2AF1 in all patients	1
	BRAF and ZRSR2 in all patients	0.24
	CBL and CEBPA in all patients	0.42
	CBL and DNMT3A in all patients	0.35
	CBL and ETV6 in all patients	0.091
	CBL and EZH2 in all patients	2.8×10-4
	CBL and FLT3-ITD in all patients	9.8×10-3
	CBL and FLT3-TKD in all patients	0.93
	CBL and GATA2 in all patients	0.15
	CBL and IDH1 in all patients	0.23
	CBL and IDH2 in all patients	0.52
	CBL and JAK2 in all patients	0.15
	CBL and KIT in all patients	0.46
	CBL and KRAS in all patients	0.53
	CBL and NF1 in all patients	1
	CBL and NPM1 in all patients	0.76
	CBL and NRAS in all patients	0.87
	CBL and PTPN11 in all patients	1
	CBL and RUNX1 in all patients	4.7×10-5
	CBL and SF3B1 in all patients	1.2×10-4
	CBL and SRSF2 in all patients	1.2×10-3
	CBL and STAG2 in all patients	0.74
	CBL and TET2 in all patients	5.7×10-6
	CBL and TP53 in all patients	0.83
	CBL and U2AF1 in all patients	1.4×10-5
	CBL and ZRSR2 in all patients	0.055
	CEBPA and DNMT3A in all patients	0.21
	CEBPA and ETV6 in all patients	0.77
	CEBPA and EZH2 in all patients	0.77
	CEBPA and FLT3-ITD in all patients	0.54
	CEBPA and FLT3-TKD in all patients	5.7×10-3
	CEBPA and GATA2 in all patients	8.0×10-28
	CEBPA and IDH1 in all patients	0.52
	CEBPA and IDH2 in all patients	0.097
	CEBPA and JAK2 in all patients	0.92
	CEBPA and KIT in all patients	0.82
	CEBPA and KRAS in all patients	0.15
	CEBPA and NF1 in all patients	0.79
	CEBPA and NPM1 in all patients	0.16
	CEBPA and NRAS in all patients	0.41
	CEBPA and PTPN11 in all patients	0.79
	CEBPA and RUNX1 in all patients	0.25
	CEBPA and SF3B1 in all patients	0.017
	CEBPA and SRSF2 in all patients	0.56
	CEBPA and STAG2 in all patients	0.011
	CEBPA and TET2 in all patients	4.0×10-25
	CEBPA and TP53 in all patients	7.5×10-7
	CEBPA and U2AF1 in all patients	0.027
	CEBPA and ZRSR2 in all patients	0.32
	DNMT3A and ETV6 in all patients	0.69
	DNMT3A and EZH2 in all patients	0.15
	DNMT3A and FLT3-ITD in all patients	5.8×10-32
	DNMT3A and FLT3-TKD in all patients	6.2×10-5
	DNMT3A and GATA2 in all patients	0.59
	DNMT3A and IDH1 in all patients	4.9×10-28
	DNMT3A and IDH2 in all patients	1.9×10-28
	DNMT3A and JAK2 in all patients	0.44
	DNMT3A and KIT in all patients	3.2×10-3
	DNMT3A and KRAS in all patients	0.81
	DNMT3A and NF1 in all patients	0.99
	DNMT3A and NPM1 in all patients	1.1×10-112
	DNMT3A and NRAS in all patients	7.7×10-4
	DNMT3A and PTPN11 in all patients	1.8×10-8
	DNMT3A and RUNX1 in all patients	0.058
	DNMT3A and SF3B1 in all patients	0.55
	DNMT3A and SRSF2 in all patients	0.098
	DNMT3A and STAG2 in all patients	0.43
	DNMT3A and TET2 in all patients	2.2×10-5
	DNMT3A and TP53 in all patients	4.7×10-6
	DNMT3A and U2AF1 in all patients	0.81
	DNMT3A and ZRSR2 in all patients	0.034
	ETV6 and EZH2 in all patients	0.6
	ETV6 and FLT3-ITD in all patients	0.073
	ETV6 and FLT3-TKD in all patients	1
	ETV6 and GATA2 in all patients	0.26
	ETV6 and IDH1 in all patients	1
	ETV6 and IDH2 in all patients	0.36
	ETV6 and JAK2 in all patients	0.76
	ETV6 and KIT in all patients	0.78
	ETV6 and KRAS in all patients	2.3×10-3
	ETV6 and NF1 in all patients	1
	ETV6 and NPM1 in all patients	7.7×10-5
	ETV6 and NRAS in all patients	0.15
	ETV6 and PTPN11 in all patients	0.18
	ETV6 and RUNX1 in all patients	7.0×10-3
	ETV6 and SF3B1 in all patients	0.058
	ETV6 and SRSF2 in all patients	3.4×10-4
	ETV6 and STAG2 in all patients	0.61
	ETV6 and TET2 in all patients	0.82
	ETV6 and TP53 in all patients	0.64
	ETV6 and U2AF1 in all patients	3.3×10-4
	ETV6 and ZRSR2 in all patients	0.63
	EZH2 and FLT3-ITD in all patients	0.012
	EZH2 and FLT3-TKD in all patients	0.65
	EZH2 and GATA2 in all patients	0.013
	EZH2 and IDH1 in all patients	0.77
	EZH2 and IDH2 in all patients	0.027
	EZH2 and JAK2 in all patients	0.02
	EZH2 and KIT in all patients	0.04
	EZH2 and KRAS in all patients	0.81
	EZH2 and NF1 in all patients	0.67
	EZH2 and NPM1 in all patients	0.14
	EZH2 and NRAS in all patients	7.0×10-3
	EZH2 and PTPN11 in all patients	0.67
	EZH2 and RUNX1 in all patients	5.9×10-17
	EZH2 and SF3B1 in all patients	0.66
	EZH2 and SRSF2 in all patients	0.85
	EZH2 and STAG2 in all patients	1.9×10-6
	EZH2 and TET2 in all patients	2.9×10-5
	EZH2 and TP53 in all patients	0.61
	EZH2 and U2AF1 in all patients	5.3×10-3
	EZH2 and ZRSR2 in all patients	1.9×10-7
	FLT3-ITD and FLT3-TKD in all patients	0.93
	FLT3-ITD and GATA2 in all patients	0.019
	FLT3-ITD and IDH1 in all patients	0.56
	FLT3-ITD and IDH2 in all patients	0.083
	FLT3-ITD and JAK2 in all patients	1.4×10-3
	FLT3-ITD and KIT in all patients	5.5×10-7
	FLT3-ITD and KRAS in all patients	2.0×10-7
	FLT3-ITD and NF1 in all patients	6.2×10-3
	FLT3-ITD and NPM1 in all patients	1.8×10-35
	FLT3-ITD and NRAS in all patients	2.0×10-7
	FLT3-ITD and PTPN11 in all patients	0.024
	FLT3-ITD and RUNX1 in all patients	0.55
	FLT3-ITD and SF3B1 in all patients	0.12
	FLT3-ITD and SRSF2 in all patients	1.7×10-4
	FLT3-ITD and STAG2 in all patients	5.5×10-3
	FLT3-ITD and TET2 in all patients	0.53
	FLT3-ITD and TP53 in all patients	1.1×10-28
	FLT3-ITD and U2AF1 in all patients	0.04
	FLT3-ITD and ZRSR2 in all patients	0.13
	FLT3-TKD and GATA2 in all patients	1
	FLT3-TKD and IDH1 in all patients	0.59
	FLT3-TKD and IDH2 in all patients	0.37
	FLT3-TKD and JAK2 in all patients	0.51
	FLT3-TKD and KIT in all patients	0.94
	FLT3-TKD and KRAS in all patients	0.44
	FLT3-TKD and NF1 in all patients	1
	FLT3-TKD and NPM1 in all patients	6.9×10-19
	FLT3-TKD and NRAS in all patients	0.79
	FLT3-TKD and PTPN11 in all patients	1
	FLT3-TKD and RUNX1 in all patients	0.55
	FLT3-TKD and SF3B1 in all patients	0.44
	FLT3-TKD and SRSF2 in all patients	0.44
	FLT3-TKD and STAG2 in all patients	1
	FLT3-TKD and TET2 in all patients	0.57
	FLT3-TKD and TP53 in all patients	1.4×10-7
	FLT3-TKD and U2AF1 in all patients	0.17
	FLT3-TKD and ZRSR2 in all patients	0.035
	GATA2 and IDH1 in all patients	0.23
	GATA2 and IDH2 in all patients	0.12
	GATA2 and JAK2 in all patients	0.79
	GATA2 and KIT in all patients	0.66
	GATA2 and KRAS in all patients	0.53
	GATA2 and NF1 in all patients	0.068
	GATA2 and NPM1 in all patients	0.49
	GATA2 and NRAS in all patients	3.1×10-5
	GATA2 and PTPN11 in all patients	0.053
	GATA2 and RUNX1 in all patients	1
	GATA2 and SF3B1 in all patients	5.7×10-3
	GATA2 and SRSF2 in all patients	0.52
	GATA2 and STAG2 in all patients	0.74
	GATA2 and TET2 in all patients	0.13
	GATA2 and TP53 in all patients	0.45
	GATA2 and U2AF1 in all patients	0.25
	GATA2 and ZRSR2 in all patients	0.77
	IDH1 and IDH2 in all patients	5.7×10-3
	IDH1 and JAK2 in all patients	6.3×10-3
	IDH1 and KIT in all patients	0.021
	IDH1 and KRAS in all patients	1
	IDH1 and NF1 in all patients	1
	IDH1 and NPM1 in all patients	2.7×10-33
	IDH1 and NRAS in all patients	1.0×10-3
	IDH1 and PTPN11 in all patients	0.13
	IDH1 and RUNX1 in all patients	0.032
	IDH1 and SF3B1 in all patients	0.021
	IDH1 and SRSF2 in all patients	7.9×10-11
	IDH1 and STAG2 in all patients	0.031
	IDH1 and TET2 in all patients	1.2×10-3
	IDH1 and TP53 in all patients	0.019
	IDH1 and U2AF1 in all patients	0.51
	IDH1 and ZRSR2 in all patients	0.1
	IDH2 and JAK2 in all patients	0.02
	IDH2 and KIT in all patients	5.2×10-3
	IDH2 and KRAS in all patients	0.45
	IDH2 and NF1 in all patients	0.26
	IDH2 and NPM1 in all patients	1.8×10-27
	IDH2 and NRAS in all patients	0.32
	IDH2 and PTPN11 in all patients	0.64
	IDH2 and RUNX1 in all patients	1.2×10-3
	IDH2 and SF3B1 in all patients	0.036
	IDH2 and SRSF2 in all patients	2.1×10-59
	IDH2 and STAG2 in all patients	2.0×10-5
	IDH2 and TET2 in all patients	1.1×10-11
	IDH2 and TP53 in all patients	3.5×10-4
	IDH2 and U2AF1 in all patients	0.65
	IDH2 and ZRSR2 in all patients	0.3
	JAK2 and KIT in all patients	0.59
	JAK2 and KRAS in all patients	0.88
	JAK2 and NF1 in all patients	1
	JAK2 and NPM1 in all patients	0.029
	JAK2 and NRAS in all patients	0.75
	JAK2 and PTPN11 in all patients	0.55
	JAK2 and RUNX1 in all patients	1.6×10-5
	JAK2 and SF3B1 in all patients	0.53
	JAK2 and SRSF2 in all patients	1.6×10-7
	JAK2 and STAG2 in all patients	0.84
	JAK2 and TET2 in all patients	4.0×10-3
	JAK2 and TP53 in all patients	0.12
	JAK2 and U2AF1 in all patients	0.02
	JAK2 and ZRSR2 in all patients	5.3×10-5
	KIT and KRAS in all patients	0.65
	KIT and NF1 in all patients	1
	KIT and NPM1 in all patients	0.012
	KIT and NRAS in all patients	0.062
	KIT and PTPN11 in all patients	0.25
	KIT and RUNX1 in all patients	0.75
	KIT and SF3B1 in all patients	0.6
	KIT and SRSF2 in all patients	0.93
	KIT and STAG2 in all patients	0.44
	KIT and TET2 in all patients	0.79
	KIT and TP53 in all patients	0.082
	KIT and U2AF1 in all patients	0.56
	KIT and ZRSR2 in all patients	0.77
	KRAS and NF1 in all patients	0.6
	KRAS and NPM1 in all patients	1
	KRAS and NRAS in all patients	9.5×10-8
	KRAS and PTPN11 in all patients	0.38
	KRAS and RUNX1 in all patients	0.88
	KRAS and SF3B1 in all patients	0.64
	KRAS and SRSF2 in all patients	0.048
	KRAS and STAG2 in all patients	0.25
	KRAS and TET2 in all patients	0.065
	KRAS and TP53 in all patients	0.055
	KRAS and U2AF1 in all patients	9.6×10-5
	KRAS and ZRSR2 in all patients	0.029
	NF1 and NPM1 in all patients	0.21
	NF1 and NRAS in all patients	0.84
	NF1 and PTPN11 in all patients	0.086
	NF1 and RUNX1 in all patients	9,97
	NF1 and SF3B1 in all patients	0.87
	NF1 and SRSF2 in all patients	1
	NF1 and STAG2 in all patients	0.11
	NF1 and TET2 in all patients	1
	NF1 and TP53 in all patients	3.4×10-4
	NF1 and U2AF1 in all patients	0.67
	NF1 and ZRSR2 in all patients	0.35
	NPM1 and NRAS in all patients	3.6×10-4
	NPM1 and PTPN11 in all patients	2.0×10-28
	NPM1 and RUNX1 in all patients	4.3×10-48
	NPM1 and SF3B1 in all patients	1.9×10-5
	NPM1 and SRSF2 in all patients	0.56
	NPM1 and STAG2 in all patients	0.76
	NPM1 and TET2 in all patients	7.3×10-7
	NPM1 and TP53 in all patients	7.1×10-24
	NPM1 and U2AF1 in all patients	4.6×10-9
	NPM1 and ZRSR2 in all patients	0.35
	NRAS and PTPN11 in all patients	0.011
	NRAS and RUNX1 in all patients	0.6
	NRAS and SF3B1 in all patients	1
	NRAS and SRSF2 in all patients	0.11
	NRAS and STAG2 in all patients	0.066
	NRAS and TET2 in all patients	0.68
	NRAS and TP53 in all patients	1.2×10-3
	NRAS and U2AF1 in all patients	0.19
	NRAS and ZRSR2 in all patients	0.79
	PTPN11 and RUNX1 in all patients	0.29
	PTPN11 and SF3B1 in all patients	1
	PTPN11 and SRSF2 in all patients	1
	PTPN11 and STAG2 in all patients	0.083
	PTPN11 and TET2 in all patients	0.26
	PTPN11 and TP53 in all patients	1
	PTPN11 and U2AF1 in all patients	0.67
	PTPN11 and ZRSR2 in all patients	0.61
	RUNX1 and SF3B1 in all patients	2.1×10-31
	RUNX1 and SRSF2 in all patients	5.6×10-55
	RUNX1 and STAG2 in all patients	7.1×10-5
	RUNX1 and TET2 in all patients	1.5×10-5
	RUNX1 and TP53 in all patients	2.6×10-8
	RUNX1 and U2AF1 in all patients	2.6×10-6
	RUNX1 and ZRSR2 in all patients	0.011
	SF3B1 and SRSF2 in all patients	0.18
	SF3B1 and STAG2 in all patients	0.46
	SF3B1 and TET2 in all patients	0.39
	SF3B1 and TP53 in all patients	0.25
	SF3B1 and U2AF1 in all patients	0.1
	SF3B1 and ZRSR2 in all patients	0.82
	SRSF2 and STAG2 in all patients	3.3×10-29
	SRSF2 and TET2 in all patients	1.2×10-20
	SRSF2 and TP53 in all patients	0.017
	SRSF2 and U2AF1 in all patients	0.015
	SRSF2 and ZRSR2 in all patients	0.22
	STAG2 and TET2 in all patients	8.7×10-6
	STAG2 and TP53 in all patients	0.16
	STAG2 and U2AF1 in all patients	0.12
	STAG2 and ZRSR2 in all patients	0.019
	TET2 and TP53 in all patients	0.021
	TET2 and U2AF1 in all patients	0.053
	TET2 and ZRSR2 in all patients	1.1×10-7
	TP53 and U2AF1 in all patients	0.54
	TP53 and ZRSR2 in all patients	0.6
	U2AF1 and ZRSR2 in all patients	0.79
Supplementary Figure 6B	PHF6 and ASXL1 in male patients	6.9×10-3
	PHF6 and BCOR in male patients	0.018
	PHF6 and BRAF in male patients	1
	PHF6 and CBL in male patients	0.63
	PHF6 and CEBPA in male patients	0.68
	PHF6 and DNMT3A in male patients	1
	PHF6 and ETV6 in male patients	1
	PHF6 and EZH2 in male patients	0.06
	PHF6 and FLT3-ITD in male patients	0.82
	PHF6 and FLT3-TKD in male patients	0.65
	PHF6 and GATA2 in male patients	1
	PHF6 and IDH1 in male patients	0.086
	PHF6 and IDH2 in male patients	0.64
	PHF6 and JAK2 in male patients	0.14
	PHF6 and KIT in male patients	0.45
	PHF6 and KRAS in male patients	0.063
	PHF6 and NF1 in male patients	1
	PHF6 and NPM1 in male patients	0.81
	PHF6 and NRAS in male patients	0.24
	PHF6 and PTPN11 in male patients	0.5
	PHF6 and RUNX1 in male patients	1.4×10-6
	PHF6 and SF3B1 in male patients	0.4
	PHF6 and SRSF2 in male patients	0.47
	PHF6 and STAG2 in male patients	0.036
	PHF6 and TET2 in male patients	0.42
	PHF6 and TP53 in male patients	0.4
	PHF6 and U2AF1 in male patients	2.4×10-4
	PHF6 and ZRSR2 in male patients	0.53
	ASXL1 and BCOR in male patients	9.6×10-4
	ASXL1 and BRAF in male patients	0.46
	ASXL1 and CBL in male patients	1.7×10-3
	ASXL1 and CEBPA in male patients	0.018
	ASXL1 and DNMT3A in male patients	1.0×10-9
	ASXL1 and ETV6 in male patients	0.17
	ASXL1 and EZH2 in male patients	3.8×10-13
	ASXL1 and FLT3-ITD in male patients	5.3×10-6
	ASXL1 and FLT3-TKD in male patients	0.027
	ASXL1 and GATA2 in male patients	1
	ASXL1 and IDH1 in male patients	1.5×10-4
	ASXL1 and IDH2 in male patients	1.8×10-6
	ASXL1 and JAK2 in male patients	2.3×10-3
	ASXL1 and KIT in male patients	0.99
	ASXL1 and KRAS in male patients	0.71
	ASXL1 and NF1 in male patients	0.12
	ASXL1 and NPM1 in male patients	1.5×10-15
	ASXL1 and NRAS in male patients	0.2
	ASXL1 and PTPN11 in male patients	0.72
	ASXL1 and RUNX1 in male patients	9.0×10-37
	ASXL1 and SF3B1 in male patients	1
	ASXL1 and SRSF2 in male patients	7.0×10-44
	ASXL1 and STAG2 in male patients	5.3×10-16
	ASXL1 and TET2 in male patients	3.1×10-17
	ASXL1 and TP53 in male patients	1.3×10-4
	ASXL1 and U2AF1 in male patients	3.1×10-4
	ASXL1 and ZRSR2 in male patients	2.3×10-5
	BCOR and BRAF in male patients	1
	BCOR and CBL in male patients	1
	BCOR and CEBPA in male patients	0.62
	BCOR and DNMT3A in male patients	1.6×10-3
	BCOR and ETV6 in male patients	0.33
	BCOR and EZH2 in male patients	0.07
	BCOR and FLT3-ITD in male patients	0.16
	BCOR and FLT3-TKD in male patients	0.28
	BCOR and GATA2 in male patients	0.059
	BCOR and IDH1 in male patients	0.96
	BCOR and IDH2 in male patients	3.2×10-5
	BCOR and JAK2 in male patients	0.85
	BCOR and KIT in male patients	0.34
	BCOR and KRAS in male patients	0.65
	BCOR and NF1 in male patients	4.9×10-4
	BCOR and NPM1 in male patients	6.8×10-5
	BCOR and NRAS in male patients	0.45
	BCOR and PTPN11 in male patients	0.42
	BCOR and RUNX1 in male patients	1.1×10-19
	BCOR and SF3B1 in male patients	0.23
	BCOR and SRSF2 in male patients	6.5×10-7
	BCOR and STAG2 in male patients	1.6×10-4
	BCOR and TET2 in male patients	0.028
	BCOR and TP53 in male patients	0.77
	BCOR and U2AF1 in male patients	8.7×10-10
	BCOR and ZRSR2 in male patients	0.36
	BRAF and CBL in male patients	1
	BRAF and CEBPA in male patients	1
	BRAF and DNMT3A in male patients	0.57
	BRAF and ETV6 in male patients	1
	BRAF and EZH2 in male patients	1
	BRAF and FLT3-ITD in male patients	0.57
	BRAF and FLT3-TKD in male patients	0.56
	BRAF and GATA2 in male patients	1
	BRAF and IDH1 in male patients	1
	BRAF and IDH2 in male patients	1
	BRAF and JAK2 in male patients	1
	BRAF and KIT in male patients	1
	BRAF and KRAS in male patients	1
	BRAF and NF1 in male patients	1
	BRAF and NPM1 in male patients	0.8
	BRAF and NRAS in male patients	0.4
	BRAF and PTPN11 in male patients	1
	BRAF and RUNX1 in male patients	1
	BRAF and SF3B1 in male patients	0.42
	BRAF and SRSF2 in male patients	0.35
	BRAF and STAG2 in male patients	1
	BRAF and TET2 in male patients	0.04
	BRAF and TP53 in male patients	0.65
	BRAF and U2AF1 in male patients	1
	BRAF and ZRSR2 in male patients	0.24
	CBL and CEBPA in male patients	0.81
	CBL and DNMT3A in male patients	0.99
	CBL and ETV6 in male patients	0.18
	CBL and EZH2 in male patients	3.1×10-3
	CBL and FLT3-ITD in male patients	0.08
	CBL and FLT3-TKD in male patients	0.5
	CBL and GATA2 in male patients	0.16
	CBL and IDH1 in male patients	0.94
	CBL and IDH2 in male patients	0.62
	CBL and JAK2 in male patients	0.56
	CBL and KIT in male patients	0.22
	CBL and KRAS in male patients	0.095
	CBL and NF1 in male patients	1
	CBL and NPM1 in male patients	0.8
	CBL and NRAS in male patients	1
	CBL and PTPN11 in male patients	1
	CBL and RUNX1 in male patients	2.0×10-3
	CBL and SF3B1 in male patients	3.1×10-4
	CBL and SRSF2 in male patients	0.015
	CBL and STAG2 in male patients	1
	CBL and TET2 in male patients	5.1×10-6
	CBL and TP53 in male patients	0.82
	CBL and U2AF1 in male patients	1.6×10-3
	CBL and ZRSR2 in male patients	0.21
	CEBPA and DNMT3A in male patients	0.5
	CEBPA and ETV6 in male patients	0.26
	CEBPA and EZH2 in male patients	0.62
	CEBPA and FLT3-ITD in male patients	0.6
	CEBPA and FLT3-TKD in male patients	0.12
	CEBPA and GATA2 in male patients	1.3×10-14
	CEBPA and IDH1 in male patients	0.28
	CEBPA and IDH2 in male patients	0.87
	CEBPA and JAK2 in male patients	0.77
	CEBPA and KIT in male patients	0.68
	CEBPA and KRAS in male patients	0.87
	CEBPA and NF1 in male patients	0.9
	CEBPA and NPM1 in male patients	0.35
	CEBPA and NRAS in male patients	0.44
	CEBPA and PTPN11 in male patients	0.61
	CEBPA and RUNX1 in male patients	1
	CEBPA and SF3B1 in male patients	0.026
	CEBPA and SRSF2 in male patients	0.5
	CEBPA and STAG2 in male patients	4.7×10-4
	CEBPA and TET2 in male patients	1.9×10-12
	CEBPA and TP53 in male patients	5.5×10-4
	CEBPA and U2AF1 in male patients	0.027
	CEBPA and ZRSR2 in male patients	0.57
	DNMT3A and ETV6 in male patients	0.84
	DNMT3A and EZH2 in male patients	0.31
	DNMT3A and FLT3-ITD in male patients	2.6×10-15
	DNMT3A and FLT3-TKD in male patients	0.062
	DNMT3A and GATA2 in male patients	1
	DNMT3A and IDH1 in male patients	3.4×10-7
	DNMT3A and IDH2 in male patients	1.4×10-10
	DNMT3A and JAK2 in male patients	0.78
	DNMT3A and KIT in male patients	0.12
	DNMT3A and KRAS in male patients	0.87
	DNMT3A and NF1 in male patients	0.62
	DNMT3A and NPM1 in male patients	3.1×10-53
	DNMT3A and NRAS in male patients	0.023
	DNMT3A and PTPN11 in male patients	9.5×10-4
	DNMT3A and RUNX1 in male patients	0.44
	DNMT3A and SF3B1 in male patients	1
	DNMT3A and SRSF2 in male patients	0.26
	DNMT3A and STAG2 in male patients	0.14
	DNMT3A and TET2 in male patients	0.16
	DNMT3A and TP53 in male patients	2.2×10-3
	DNMT3A and U2AF1 in male patients	0.65
	DNMT3A and ZRSR2 in male patients	0.34
	ETV6 and EZH2 in male patients	0.34
	ETV6 and FLT3-ITD in male patients	0.72
	ETV6 and FLT3-TKD in male patients	0.87
	ETV6 and GATA2 in male patients	0.15
	ETV6 and IDH1 in male patients	1
	ETV6 and IDH2 in male patients	0.93
	ETV6 and JAK2 in male patients	1
	ETV6 and KIT in male patients	0.81
	ETV6 and KRAS in male patients	0.032
	ETV6 and NF1 in male patients	1
	ETV6 and NPM1 in male patients	0.014
	ETV6 and NRAS in male patients	0.41
	ETV6 and PTPN11 in male patients	0.11
	ETV6 and RUNX1 in male patients	0.027
	ETV6 and SF3B1 in male patients	0.17
	ETV6 and SRSF2 in male patients	0.049
	ETV6 and STAG2 in male patients	0.4
	ETV6 and TET2 in male patients	0.82
	ETV6 and TP53 in male patients	0.44
	ETV6 and U2AF1 in male patients	8.5×10-4
	ETV6 and ZRSR2 in male patients	0.66
	EZH2 and FLT3-ITD in male patients	0.57
	EZH2 and FLT3-TKD in male patients	0.6
	EZH2 and GATA2 in male patients	0.068
	EZH2 and IDH1 in male patients	0.4
	EZH2 and IDH2 in male patients	0.032
	EZH2 and JAK2 in male patients	0.36
	EZH2 and KIT in male patients	0.046
	EZH2 and KRAS in male patients	0.81
	EZH2 and NF1 in male patients	0.61
	EZH2 and NPM1 in male patients	0.27
	EZH2 and NRAS in male patients	0.06
	EZH2 and PTPN11 in male patients	1
	EZH2 and RUNX1 in male patients	8.7×10-10
	EZH2 and SF3B1 in male patients	0.25
	EZH2 and SRSF2 in male patients	0.33
	EZH2 and STAG2 in male patients	2.8×10-3
	EZH2 and TET2 in male patients	7.3×10-4
	EZH2 and TP53 in male patients	0.3
	EZH2 and U2AF1 in male patients	0.058
	EZH2 and ZRSR2 in male patients	2.2×10-5
	FLT3-ITD and FLT3-TKD in male patients	0.96
	FLT3-ITD and GATA2 in male patients	0.29
	FLT3-ITD and IDH1 in male patients	0.85
	FLT3-ITD and IDH2 in male patients	1
	FLT3-ITD and JAK2 in male patients	0.18
	FLT3-ITD and KIT in male patients	5.1×10-3
	FLT3-ITD and KRAS in male patients	1.5×10-3
	FLT3-ITD and NF1 in male patients	0.19
	FLT3-ITD and NPM1 in male patients	2.0×10-16
	FLT3-ITD and NRAS in male patients	2.2×10-3
	FLT3-ITD and PTPN11 in male patients	0.84
	FLT3-ITD and RUNX1 in male patients	0.55
	FLT3-ITD and SF3B1 in male patients	0.056
	FLT3-ITD and SRSF2 in male patients	0.16
	FLT3-ITD and STAG2 in male patients	9.34
	FLT3-ITD and TET2 in male patients	1
	FLT3-ITD and TP53 in male patients	3.6×10-11
	FLT3-ITD and U2AF1 in male patients	0.34
	FLT3-ITD and ZRSR2 in male patients	0.53
	FLT3-TKD and GATA2 in male patients	0.61
	FLT3-TKD and IDH1 in male patients	0.53
	FLT3-TKD and IDH2 in male patients	1
	FLT3-TKD and JAK2 in male patients	0.57
	FLT3-TKD and KIT in male patients	0.51
	FLT3-TKD and KRAS in male patients	0.44
	FLT3-TKD and NF1 in male patients	0.88
	FLT3-TKD and NPM1 in male patients	6.4×10-13
	FLT3-TKD and NRAS in male patients	0.87
	FLT3-TKD and PTPN11 in male patients	0.82
	FLT3-TKD and RUNX1 in male patients	0.5
	FLT3-TKD and SF3B1 in male patients	0.72
	FLT3-TKD and SRSF2 in male patients	0.83
	FLT3-TKD and STAG2 in male patients	0.96
	FLT3-TKD and TET2 in male patients	0.95
	FLT3-TKD and TP53 in male patients	9.1×10-5
	FLT3-TKD and U2AF1 in male patients	0.4
	FLT3-TKD and ZRSR2 in male patients	0.049
	GATA2 and IDH1 in male patients	0.63
	GATA2 and IDH2 in male patients	0.22
	GATA2 and JAK2 in male patients	0.5
	GATA2 and KIT in male patients	0.83
	GATA2 and KRAS in male patients	0.15
	GATA2 and NF1 in male patients	0.16
	GATA2 and NPM1 in male patients	0.78
	GATA2 and NRAS in male patients	9.2×10-4
	GATA2 and PTPN11 in male patients	0.28
	GATA2 and RUNX1 in male patients	0.99
	GATA2 and SF3B1 in male patients	9.0×10-3
	GATA2 and SRSF2 in male patients	0.33
	GATA2 and STAG2 in male patients	1
	GATA2 and TET2 in male patients	1
	GATA2 and TP53 in male patients	0.42
	GATA2 and U2AF1 in male patients	0.71
	GATA2 and ZRSR2 in male patients	1
	IDH1 and IDH2 in male patients	0.098
	IDH1 and JAK2 in male patients	0.054
	IDH1 and KIT in male patients	0.072
	IDH1 and KRAS in male patients	0.65
	IDH1 and NF1 in male patients	1
	IDH1 and NPM1 in male patients	4.6×10-13
	IDH1 and NRAS in male patients	0.018
	IDH1 and PTPN11 in male patients	0.96
	IDH1 and RUNX1 in male patients	0.056
	IDH1 and SF3B1 in male patients	0.18
	IDH1 and SRSF2 in male patients	5.8×10-12
	IDH1 and STAG2 in male patients	0.055
	IDH1 and TET2 in male patients	0.41
	IDH1 and TP53 in male patients	0.28
	IDH1 and U2AF1 in male patients	0.42
	IDH1 and ZRSR2 in male patients	0.26
	IDH2 and JAK2 in male patients	0.43
	IDH2 and KIT in male patients	0.035
	IDH2 and KRAS in male patients	0.19
	IDH2 and NF1 in male patients	0.28
	IDH2 and NPM1 in male patients	2.9×10-15
	IDH2 and NRAS in male patients	0.6
	IDH2 and PTPN11 in male patients	0.68
	IDH2 and RUNX1 in male patients	8.3×10-3
	IDH2 and SF3B1 in male patients	0.15
	IDH2 and SRSF2 in male patients	6.2×10-43
	IDH2 and STAG2 in male patients	5.4×10-5
	IDH2 and TET2 in male patients	2.3×10-8
	IDH2 and TP53 in male patients	8.5×10-4
	IDH2 and U2AF1 in male patients	0.89
	IDH2 and ZRSR2 in male patients	0.52
	JAK2 and KIT in male patients	0.82
	JAK2 and KRAS in male patients	0.69
	JAK2 and NF1 in male patients	0.72
	JAK2 and NPM1 in male patients	0.19
	JAK2 and NRAS in male patients	0.96
	JAK2 and PTPN11 in male patients	1
	JAK2 and RUNX1 in male patients	1.7×10-3
	JAK2 and SF3B1 in male patients	1
	JAK2 and SRSF2 in male patients	3.7×10-4
	JAK2 and STAG2 in male patients	0.87
	JAK2 and TET2 in male patients	0.016
	JAK2 and TP53 in male patients	0.18
	JAK2 and U2AF1 in male patients	0.3
	JAK2 and ZRSR2 in male patients	7.8×10-4
	KIT and KRAS in male patients	0.91
	KIT and NF1 in male patients	0.81
	KIT and NPM1 in male patients	0.086
	KIT and NRAS in male patients	0.36
	KIT and PTPN11 in male patients	0.34
	KIT and RUNX1 in male patients	0.82
	KIT and SF3B1 in male patients	0.72
	KIT and SRSF2 in male patients	0.57
	KIT and STAG2 in male patients	0.72
	KIT and TET2 in male patients	0.87
	KIT and TP53 in male patients	0.47
	KIT and U2AF1 in male patients	0.72
	KIT and ZRSR2 in male patients	0.81
	KRAS and NF1 in male patients	0.26
	KRAS and NPM1 in male patients	1
	KRAS and NRAS in male patients	4.2×10-4
	KRAS and PTPN11 in male patients	0.27
	KRAS and RUNX1 in male patients	0.87
	KRAS and SF3B1 in male patients	0.42
	KRAS and SRSF2 in male patients	0.16
	KRAS and STAG2 in male patients	0.23
	KRAS and TET2 in male patients	1.2×10-3
	KRAS and TP53 in male patients	0.23
	KRAS and U2AF1 in male patients	5.4×10-5
	KRAS and ZRSR2 in male patients	0.013
	NF1 and NPM1 in male patients	1
	NF1 and NRAS in male patients	0.53
	NF1 and PTPN11 in male patients	0.31
	NF1 and RUNX1 in male patients	0.41
	NF1 and SF3B1 in male patients	0.4
	NF1 and SRSF2 in male patients	0.62
	NF1 and STAG2 in male patients	0.41
	NF1 and TET2 in male patients	0.34
	NF1 and TP53 in male patients	0.063
	NF1 and U2AF1 in male patients	0.84
	NF1 and ZRSR2 in male patients	0.29
	NPM1 and NRAS in male patients	6.9×10-3
	NPM1 and PTPN11 in male patients	8.4×10-10
	NPM1 and RUNX1 in male patients	8.7×10-25
	NPM1 and SF3B1 in male patients	6.9×10-3
	NPM1 and SRSF2 in male patients	0.15
	NPM1 and STAG2 in male patients	0.62
	NPM1 and TET2 in male patients	0.086
	NPM1 and TP53 in male patients	1.4×10-9
	NPM1 and U2AF1 in male patients	4.5×10-7
	NPM1 and ZRSR2 in male patients	0.84
	NRAS and PTPN11 in male patients	0.018
	NRAS and RUNX1 in male patients	0.82
	NRAS and SF3B1 in male patients	0.57
	NRAS and SRSF2 in male patients	0.042
	NRAS and STAG2 in male patients	0.29
	NRAS and TET2 in male patients	0.94
	NRAS and TP53 in male patients	0.1
	NRAS and U2AF1 in male patients	0.19
	NRAS and ZRSR2 in male patients	1
	PTPN11 and RUNX1 in male patients	0.77
	PTPN11 and SF3B1 in male patients	0.6
	PTPN11 and SRSF2 in male patients	1
	PTPN11 and STAG2 in male patients	0.61
	PTPN11 and TET2 in male patients	0.33
	PTPN11 and TP53 in male patients	0.34
	PTPN11 and U2AF1 in male patients	0.33
	PTPN11 and ZRSR2 in male patients	0.82
	RUNX1 and SF3B1 in male patients	1.6×10-15
	RUNX1 and SRSF2 in male patients	2.1×10-35
	RUNX1 and STAG2 in male patients	3.1×10-3
	RUNX1 and TET2 in male patients	5.4×10-5
	RUNX1 and TP53 in male patients	1.2×10-6
	RUNX1 and U2AF1 in male patients	7.9×10-4
	RUNX1 and ZRSR2 in male patients	0.032
	SF3B1 and SRSF2 in male patients	0.44
	SF3B1 and STAG2 in male patients	0.28
	SF3B1 and TET2 in male patients	0.68
	SF3B1 and TP53 in male patients	0.25
	SF3B1 and U2AF1 in male patients	0.28
	SF3B1 and ZRSR2 in male patients	1
	SRSF2 and STAG2 in male patients	0.44
	SRSF2 and TET2 in male patients	0.28
	SRSF2 and TP53 in male patients	0.68
	SRSF2 and U2AF1 in male patients	0.25
	SRSF2 and ZRSR2 in male patients	0.28
	STAG2 and TET2 in male patients	1
	STAG2 and TP53 in male patients	0.34
	STAG2 and U2AF1 in male patients	0.4
	STAG2 and ZRSR2 in male patients	0.086
	TET2 and TP53 in male patients	0.23
	TET2 and U2AF1 in male patients	0.079
	TET2 and ZRSR2 in male patients	2.4×10-8
	TP53 and U2AF1 in male patients	0.68
	TP53 and ZRSR2 in male patients	0.45
	U2AF1 and ZRSR2 in male patients	0.84
Supplementary Figure 6C	PHF6 and ASXL1 in female patients	0.022
	PHF6 and BCOR in female patients	0.3
	PHF6 and BRAF in female patients	1
	PHF6 and CBL in female patients	0.16
	PHF6 and CEBPA in female patients	0.66
	PHF6 and DNMT3A in female patients	1
	PHF6 and ETV6 in female patients	0.42
	PHF6 and EZH2 in female patients	0.63
	PHF6 and FLT3-ITD in female patients	1
	PHF6 and FLT3-TKD in female patients	1
	PHF6 and GATA2 in female patients	0.61
	PHF6 and IDH1 in female patients	1
	PHF6 and IDH2 in female patients	0.72
	PHF6 and JAK2 in female patients	0.44
	PHF6 and KIT in female patients	1
	PHF6 and KRAS in female patients	0.52
	PHF6 and NF1 in female patients	1
	PHF6 and NPM1 in female patients	0.4
	PHF6 and NRAS in female patients	0.56
	PHF6 and PTPN11 in female patients	0.87
	PHF6 and RUNX1 in female patients	0.12
	PHF6 and SF3B1 in female patients	1
	PHF6 and SRSF2 in female patients	0.77
	PHF6 and STAG2 in female patients	0.64
	PHF6 and TET2 in female patients	0.14
	PHF6 and TP53 in female patients	0.9
	PHF6 and U2AF1 in female patients	0.16
	PHF6 and ZRSR2 in female patients	1
	ASXL1 and BCOR in female patients	6.7×10-3
	ASXL1 and BRAF in female patients	0.77
	ASXL1 and CBL in female patients	0.11
	ASXL1 and CEBPA in female patients	0.81
	ASXL1 and DNMT3A in female patients	3.2×10-3
	ASXL1 and ETV6 in female patients	0.032
	ASXL1 and EZH2 in female patients	2.0×10-7
	ASXL1 and FLT3-ITD in female patients	1.2×10-5
	ASXL1 and FLT3-TKD in female patients	0.69
	ASXL1 and GATA2 in female patients	0.84
	ASXL1 and IDH1 in female patients	0.89
	ASXL1 and IDH2 in female patients	0.073
	ASXL1 and JAK2 in female patients	0.14
	ASXL1 and KIT in female patients	0.63
	ASXL1 and KRAS in female patients	1.4×10-4
	ASXL1 and NF1 in female patients	0.97
	ASXL1 and NPM1 in female patients	9.0×10-11
	ASXL1 and NRAS in female patients	0.032
	ASXL1 and PTPN11 in female patients	0.93
	ASXL1 and RUNX1 in female patients	1.6×10-19
	ASXL1 and SF3B1 in female patients	0.64
	ASXL1 and SRSF2 in female patients	2.7×10-12
	ASXL1 and STAG2 in female patients	0.2
	ASXL1 and TET2 in female patients	0.023
	ASXL1 and TP53 in female patients	0.3
	ASXL1 and U2AF1 in female patients	5.8×10-5
	ASXL1 and ZRSR2 in female patients	0.1
	BCOR and BRAF in female patients	1
	BCOR and CBL in female patients	0.26
	BCOR and CEBPA in female patients	0.6
	BCOR and DNMT3A in female patients	3.0×10-3
	BCOR and ETV6 in female patients	0.72
	BCOR and EZH2 in female patients	3.0×10-3
	BCOR and FLT3-ITD in female patients	9.4×10-3
	BCOR and FLT3-TKD in female patients	0.32
	BCOR and GATA2 in female patients	0.63
	BCOR and IDH1 in female patients	0.1
	BCOR and IDH2 in female patients	3.8×10-3
	BCOR and JAK2 in female patients	0.12
	BCOR and KIT in female patients	0.87
	BCOR and KRAS in female patients	0.021
	BCOR and NF1 in female patients	5.6×10-3
	BCOR and NPM1 in female patients	0.061
	BCOR and NRAS in female patients	1.1×10-6
	BCOR and PTPN11 in female patients	1
	BCOR and RUNX1 in female patients	2.2×10-13
	BCOR and SF3B1 in female patients	3.4×10-4
	BCOR and SRSF2 in female patients	0.017
	BCOR and STAG2 in female patients	1.2×10-4
	BCOR and TET2 in female patients	1
	BCOR and TP53 in female patients	1
	BCOR and U2AF1 in female patients	0.094
	BCOR and ZRSR2 in female patients	1
	BRAF and CBL in female patients	1
	BRAF and CEBPA in female patients	1
	BRAF and DNMT3A in female patients	0.73
	BRAF and ETV6 in female patients	0.22
	BRAF and EZH2 in female patients	0.39
	BRAF and FLT3-ITD in female patients	0.73
	BRAF and FLT3-TKD in female patients	1
	BRAF and GATA2 in female patients	0.39
	BRAF and IDH1 in female patients	1
	BRAF and IDH2 in female patients	1
	BRAF and JAK2 in female patients	1
	BRAF and KIT in female patients	1
	BRAF and KRAS in female patients	1
	BRAF and NF1 in female patients	1
	BRAF and NPM1 in female patients	0.67
	BRAF and NRAS in female patients	1
	BRAF and PTPN11 in female patients	0.61
	BRAF and RUNX1 in female patients	1
	BRAF and SF3B1 in female patients	1
	BRAF and SRSF2 in female patients	1
	BRAF and STAG2 in female patients	0.39
	BRAF and TET2 in female patients	0.58
	BRAF and TP53 in female patients	1
	BRAF and U2AF1 in female patients	1
	BRAF and ZRSR2 in female patients	1
	CBL and CEBPA in female patients	0.78
	CBL and DNMT3A in female patients	0.45
	CBL and ETV6 in female patients	0.59
	CBL and EZH2 in female patients	0.16
	CBL and FLT3-ITD in female patients	0.35
	CBL and FLT3-TKD in female patients	0.77
	CBL and GATA2 in female patients	0.8
	CBL and IDH1 in female patients	0.3
	CBL and IDH2 in female patients	0.84
	CBL and JAK2 in female patients	0.2
	CBL and KIT in female patients	1
	CBL and KRAS in female patients	0.52
	CBL and NF1 in female patients	1
	CBL and NPM1 in female patients	0.3
	CBL and NRAS in female patients	0.87
	CBL and PTPN11 in female patients	0.92
	CBL and RUNX1 in female patients	0.092
	CBL and SF3B1 in female patients	0.34
	CBL and SRSF2 in female patients	0.23
	CBL and STAG2 in female patients	0.47
	CBL and TET2 in female patients	0.36
	CBL and TP53 in female patients	1
	CBL and U2AF1 in female patients	0.023
	CBL and ZRSR2 in female patients	0.34
	CEBPA and DNMT3A in female patients	0.5
	CEBPA and ETV6 in female patients	0.46
	CEBPA and EZH2 in female patients	1
	CEBPA and FLT3-ITD in female patients	0.94
	CEBPA and FLT3-TKD in female patients	0.12
	CEBPA and GATA2 in female patients	2.6×10-13
	CEBPA and IDH1 in female patients	1
	CEBPA and IDH2 in female patients	0.082
	CEBPA and JAK2 in female patients	0.92
	CEBPA and KIT in female patients	0.97
	CEBPA and KRAS in female patients	0.2
	CEBPA and NF1 in female patients	0.63
	CEBPA and NPM1 in female patients	0.55
	CEBPA and NRAS in female patients	0.8
	CEBPA and PTPN11 in female patients	0.42
	CEBPA and RUNX1 in female patients	0.069
	CEBPA and SF3B1 in female patients	0.64
	CEBPA and SRSF2 in female patients	1
	CEBPA and STAG2 in female patients	0.7
	CEBPA and TET2 in female patients	4.7×10-13
	CEBPA and TP53 in female patients	7.8×10-3
	CEBPA and U2AF1 in female patients	1
	CEBPA and ZRSR2 in female patients	1
	DNMT3A and ETV6 in female patients	0.49
	DNMT3A and EZH2 in female patients	0.87
	DNMT3A and FLT3-ITD in female patients	7.3×10-15
	DNMT3A and FLT3-TKD in female patients	1.4×10-3
	DNMT3A and GATA2 in female patients	0.5
	DNMT3A and IDH1 in female patients	1.4×10-21
	DNMT3A and IDH2 in female patients	4.7×10-19
	DNMT3A and JAK2 in female patients	0.89
	DNMT3A and KIT in female patients	0.093
	DNMT3A and KRAS in female patients	1
	DNMT3A and NF1 in female patients	0.64
	DNMT3A and NPM1 in female patients	6.2×10-55
	DNMT3A and NRAS in female patients	0.052
	DNMT3A and PTPN11 in female patients	1.4×10-4
	DNMT3A and RUNX1 in female patients	0.44
	DNMT3A and SF3B1 in female patients	0.63
	DNMT3A and SRSF2 in female patients	1
	DNMT3A and STAG2 in female patients	0.63
	DNMT3A and TET2 in female patients	1.8×10-5
	DNMT3A and TP53 in female patients	8.0×10-3
	DNMT3A and U2AF1 in female patients	0.94
	DNMT3A and ZRSR2 in female patients	0.34
	ETV6 and EZH2 in female patients	1
	ETV6 and FLT3-ITD in female patients	0.12
	ETV6 and FLT3-TKD in female patients	0.66
	ETV6 and GATA2 in female patients	1
	ETV6 and IDH1 in female patients	0.91
	ETV6 and IDH2 in female patients	0.39
	ETV6 and JAK2 in female patients	0.45
	ETV6 and KIT in female patients	1
	ETV6 and KRAS in female patients	0.094
	ETV6 and NF1 in female patients	0.6
	ETV6 and NPM1 in female patients	0.073
	ETV6 and NRAS in female patients	0.41
	ETV6 and PTPN11 in female patients	1
	ETV6 and RUNX1 in female patients	0.41
	ETV6 and SF3B1 in female patients	0.39
	ETV6 and SRSF2 in female patients	8.0×10-3
	ETV6 and STAG2 in female patients	1
	ETV6 and TET2 in female patients	0.43
	ETV6 and TP53 in female patients	0.92
	ETV6 and U2AF1 in female patients	0.59
	ETV6 and ZRSR2 in female patients	1
	EZH2 and FLT3-ITD in female patients	0.011
	EZH2 and FLT3-TKD in female patients	1
	EZH2 and GATA2 in female patients	0.23
	EZH2 and IDH1 in female patients	0.67
	EZH2 and IDH2 in female patients	0.62
	EZH2 and JAK2 in female patients	0.68
	EZH2 and KIT in female patients	0.84
	EZH2 and KRAS in female patients	0.27
	EZH2 and NF1 in female patients	0.18
	EZH2 and NPM1 in female patients	0.85
	EZH2 and NRAS in female patients	0.15
	EZH2 and PTPN11 in female patients	0.55
	EZH2 and RUNX1 in female patients	1.1×10-6
	EZH2 and SF3B1 in female patients	0.67
	EZH2 and SRSF2 in female patients	0.34
	EZH2 and STAG2 in female patients	1.1×10-3
	EZH2 and TET2 in female patients	0.12
	EZH2 and TP53 in female patients	0.84
	EZH2 and U2AF1 in female patients	0.17
	EZH2 and ZRSR2 in female patients	0.067
	FLT3-ITD and FLT3-TKD in female patients	0.82
	FLT3-ITD and GATA2 in female patients	0.15
	FLT3-ITD and IDH1 in female patients	0.73
	FLT3-ITD and IDH2 in female patients	0.029
	FLT3-ITD and JAK2 in female patients	0.013
	FLT3-ITD and KIT in female patients	3.4×10-4
	FLT3-ITD and KRAS in female patients	4.4×10-4
	FLT3-ITD and NF1 in female patients	0.054
	FLT3-ITD and NPM1 in female patients	1.6×10-17
	FLT3-ITD and NRAS in female patients	2.5×10-8
	FLT3-ITD and PTPN11 in female patients	0.01
	FLT3-ITD and RUNX1 in female patients	0.62
	FLT3-ITD and SF3B1 in female patients	0.92
	FLT3-ITD and SRSF2 in female patients	6.0×10-3
	FLT3-ITD and STAG2 in female patients	0.023
	FLT3-ITD and TET2 in female patients	0.3
	FLT3-ITD and TP53 in female patients	1.6×10-17
	FLT3-ITD and U2AF1 in female patients	0.35
	FLT3-ITD and ZRSR2 in female patients	0.48
	FLT3-TKD and GATA2 in female patients	0.63
	FLT3-TKD and IDH1 in female patients	0.13
	FLT3-TKD and IDH2 in female patients	0.27
	FLT3-TKD and JAK2 in female patients	1
	FLT3-TKD and KIT in female patients	0.77
	FLT3-TKD and KRAS in female patients	1
	FLT3-TKD and NF1 in female patients	1
	FLT3-TKD and NPM1 in female patients	1.1×10-6
	FLT3-TKD and NRAS in female patients	1
	FLT3-TKD and PTPN11 in female patients	1
	FLT3-TKD and RUNX1 in female patients	1
	FLT3-TKD and SF3B1 in female patients	0.61
	FLT3-TKD and SRSF2 in female patients	0.48
	FLT3-TKD and STAG2 in female patients	1
	FLT3-TKD and TET2 in female patients	0.29
	FLT3-TKD and TP53 in female patients	9.3×10-3
	FLT3-TKD and U2AF1 in female patients	0.77
	FLT3-TKD and ZRSR2 in female patients	0.69
	GATA2 and IDH1 in female patients	0.51
	GATA2 and IDH2 in female patients	0.87
	GATA2 and JAK2 in female patients	1
	GATA2 and KIT in female patients	0.81
	GATA2 and KRAS in female patients	0.94
	GATA2 and NF1 in female patients	0.43
	GATA2 and NPM1 in female patients	0.73
	GATA2 and NRAS in female patients	0.048
	GATA2 and PTPN11 in female patients	0.19
	GATA2 and RUNX1 in female patients	1
	GATA2 and SF3B1 in female patients	0.43
	GATA2 and SRSF2 in female patients	1
	GATA2 and STAG2 in female patients	0.87
	GATA2 and TET2 in female patients	0.033
	GATA2 and TP53 in female patients	1
	GATA2 and U2AF1 in female patients	0.15
	GATA2 and ZRSR2 in female patients	1
	IDH1 and IDH2 in female patients	0.11
	IDH1 and JAK2 in female patients	0.12
	IDH1 and KIT in female patients	0.63
	IDH1 and KRAS in female patients	0.73
	IDH1 and NF1 in female patients	1
	IDH1 and NPM1 in female patients	4.1×10-20
	IDH1 and NRAS in female patients	0.09
	IDH1 and PTPN11 in female patients	0.13
	IDH1 and RUNX1 in female patients	0.48
	IDH1 and SF3B1 in female patients	0.33
	IDH1 and SRSF2 in female patients	0.15
	IDH1 and STAG2 in female patients	0.55
	IDH1 and TET2 in female patients	5.1×10-4
	IDH1 and TP53 in female patients	0.14
	IDH1 and U2AF1 in female patients	0.97
	IDH1 and ZRSR2 in female patients	1
	IDH2 and JAK2 in female patients	0.017
	IDH2 and KIT in female patients	0.42
	IDH2 and KRAS in female patients	1
	IDH2 and NF1 in female patients	1
	IDH2 and NPM1 in female patients	1.1×10-12
	IDH2 and NRAS in female patients	0.67
	IDH2 and PTPN11 in female patients	0.87
	IDH2 and RUNX1 in female patients	0.19
	IDH2 and SF3B1 in female patients	0.42
	IDH2 and SRSF2 in female patients	2.8×10-16
	IDH2 and STAG2 in female patients	0.3
	IDH2 and TET2 in female patients	1.0×10-3
	IDH2 and TP53 in female patients	0.34
	IDH2 and U2AF1 in female patients	0.18
	IDH2 and ZRSR2 in female patients	1
	JAK2 and KIT in female patients	1
	JAK2 and KRAS in female patients	1
	JAK2 and NF1 in female patients	1
	JAK2 and NPM1 in female patients	0.46
	JAK2 and NRAS in female patients	0.97
	JAK2 and PTPN11 in female patients	0.87
	JAK2 and RUNX1 in female patients	0.035
	JAK2 and SF3B1 in female patients	0.43
	JAK2 and SRSF2 in female patients	1.4×10-3
	JAK2 and STAG2 in female patients	0.3
	JAK2 and TET2 in female patients	0.32
	JAK2 and TP53 in female patients	0.7
	JAK2 and U2AF1 in female patients	0.043
	JAK2 and ZRSR2 in female patients	0.26
	KIT and KRAS in female patients	0.94
	KIT and NF1 in female patients	0.77
	KIT and NPM1 in female patients	0.32
	KIT and NRAS in female patients	0.16
	KIT and PTPN11 in female patients	1
	KIT and RUNX1 in female patients	1
	KIT and SF3B1 in female patients	1
	KIT and SRSF2 in female patients	0.61
	KIT and STAG2 in female patients	1
	KIT and TET2 in female patients	0.39
	KIT and TP53 in female patients	0.22
	KIT and U2AF1 in female patients	1
	KIT and ZRSR2 in female patients	1
	KRAS and NF1 in female patients	0.94
	KRAS and NPM1 in female patients	1
	KRAS and NRAS in female patients	4.3×10-4
	KRAS and PTPN11 in female patients	0.88
	KRAS and RUNX1 in female patients	0.58
	KRAS and SF3B1 in female patients	1
	KRAS and SRSF2 in female patients	0.25
	KRAS and STAG2 in female patients	0.96
	KRAS and TET2 in female patients	0.66
	KRAS and TP53 in female patients	0.46
	KRAS and U2AF1 in female patients	0.7
	KRAS and ZRSR2 in female patients	1
	NF1 and NPM1 in female patients	0.12
	NF1 and NRAS in female patients	0.25
	NF1 and PTPN11 in female patients	0.3
	NF1 and RUNX1 in female patients	0.6
	NF1 and SF3B1 in female patients	0.88
	NF1 and SRSF2 in female patients	0.59
	NF1 and STAG2 in female patients	0.2
	NF1 and TET2 in female patients	0.48
	NF1 and TP53 in female patients	6.6×10-3
	NF1 and U2AF1 in female patients	0.77
	NF1 and ZRSR2 in female patients	1
	NPM1 and NRAS in female patients	0.073
	NPM1 and PTPN11 in female patients	4.7×10-18
	NPM1 and RUNX1 in female patients	2.9×10-20
	NPM1 and SF3B1 in female patients	0.011
	NPM1 and SRSF2 in female patients	0.89
	NPM1 and STAG2 in female patients	0.87
	NPM1 and TET2 in female patients	7.6×10-7
	NPM1 and TP53 in female patients	5.0×10-14
	NPM1 and U2AF1 in female patients	0.078
	NPM1 and ZRSR2 in female patients	0.48
	NRAS and PTPN11 in female patients	0.4
	NRAS and RUNX1 in female patients	0.7
	NRAS and SF3B1 in female patients	0.37
	NRAS and SRSF2 in female patients	1
	NRAS and STAG2 in female patients	0.17
	NRAS and TET2 in female patients	0.77
	NRAS and TP53 in female patients	0.018
	NRAS and U2AF1 in female patients	1
	NRAS and ZRSR2 in female patients	0.52
	PTPN11 and RUNX1 in female patients	0.63
	PTPN11 and SF3B1 in female patients	0.84
	PTPN11 and SRSF2 in female patients	0.97
	PTPN11 and STAG2 in female patients	0.051
	PTPN11 and TET2 in female patients	0.72
	PTPN11 and TP53 in female patients	0.35
	PTPN11 and U2AF1 in female patients	1
	PTPN11 and ZRSR2 in female patients	0.61
	RUNX1 and SF3B1 in female patients	1.7×10-15
	RUNX1 and SRSF2 in female patients	1.7×10-15
	RUNX1 and STAG2 in female patients	0.12
	RUNX1 and TET2 in female patients	0.26
	RUNX1 and TP53 in female patients	0.034
	RUNX1 and U2AF1 in female patients	0.029
	RUNX1 and ZRSR2 in female patients	1
	SF3B1 and SRSF2 in female patients	0.52
	SF3B1 and STAG2 in female patients	0.92
	SF3B1 and TET2 in female patients	0.48
	SF3B1 and TP53 in female patients	1
	SF3B1 and U2AF1 in female patients	0.88
	SF3B1 and ZRSR2 in female patients	0.5
	SRSF2 and STAG2 in female patients	1.1×10-5
	SRSF2 and TET2 in female patients	8.6×10-5
	SRSF2 and TP53 in female patients	1
	SRSF2 and U2AF1 in female patients	1
	SRSF2 and ZRSR2 in female patients	0.53
	STAG2 and TET2 in female patients	0.14
	STAG2 and TP53 in female patients	0.7
	STAG2 and U2AF1 in female patients	0.48
	STAG2 and ZRSR2 in female patients	0.42
	TET2 and TP53 in female patients	0.14
	TET2 and U2AF1 in female patients	0.87
	TET2 and ZRSR2 in female patients	1
	TP53 and U2AF1 in female patients	0.8
	TP53 and ZRSR2 in female patients	0.77
	U2AF1 and ZRSR2 in female patients	1
Supplementary Figure 7A	CCF	0.083
Supplementary Figure 7B	MLL	6.0×10-4
Supplementary Figure 7C	Open data	0.14
Supplementary Figure 7D	CCF plus Open data	0.033
Supplementary Figure 8A	All cases	3.6×10-4
Supplementary Figure 8B	Male cases	2.2×10-3
Supplementary Figure 8C	Female cases	0.12
Supplementary Figure 9A	Adverse risk in all cases	2.6×10-4
Supplementary Figure 9B	Adverse risk in male cases	4.9×10-3
Supplementary Figure 9C	Adverse risk in female cases	0.027
Supplementary Figure 9D	Favorable risk in all cases	0.84
Supplementary Figure 9E	Favorable risk in male cases	0.44
Supplementary Figure 9F	Favorable risk in female cases	0.48
Supplementary Figure 9G	Intermediate risk in all cases	0.89
Supplementary Figure 9H	Intermediate risk in male cases	0.99
Supplementary Figure 9I	Intermediate risk in female cases	0.56
Supplementary Figure 10A	CCF	0.17
Supplementary Figure 10B	MLL	8.1×10-13
Supplementary Figure 10C	Open data	2.2×10-7
Supplementary Figure 11A	All cases	6.3×10-8
Supplementary Figure 11B	Male cases	1.8×10-5
Supplementary Figure 11C	Female cases	0.012
Supplementary Figure 13B	B-lymphocyte progenitor	0.006
	Lymphoid stem cell up	0.007
	Signaling by the Be cell receptor	2.5×10-3
	All vs AML down	0.116
